# Supplementary material for: Interactive Gene Expression Patterns of Susceptible and Resistant Lens ervoides Recombinant Inbred Lines and the Necrotroph Ascochyta lentis
Source: Front Microbiol. 2020 Jun 24;11:1259. doi: 10.3389/fmicb.2020.01259 (PMC7326948; doi:10.3389/fmicb.2020.01259)
Supplement: TABLE S1 — Primer sequences used in RT-qPCR for fungal biomass determination and gene expression validation. (1) Primers used in fungal biomass determination. (2) Primers used for RT-qPCR validation of gene expression. [file Table_1.xlsx]

## Sheet: Sheet 1
Sheet 1. Primers used for fungal biomass determination
Primer	Experiment	Organism	Annotation	Forward primer	Reverse primer	Target
TL-1	Fungal biomass determination	Ascochyta lentils	b-tubulin	CACGCTCTACTACGACGGAC	CGAAGACGAAGTTGTCGGGA	Target gene
LcEF1-a	Fungal biomass determination	Lens ervoides	Elongation factor	TGTCGACTCTGGGAAGTCAA	CTCTTTCCCTTTCAGCCTTG	Reference gene

## Sheet: Sheet 2
Sheet 2. Primers used for validation of gene expression.
Gene	Target	Forward primer	Reverse primer	Type
Lc05073	Glutathione S-transferase tau	TGGCTGTTTGTGTTTACCATCTG	AGCAGCCTTCCTTTGAGATGT	Gene of Interest
Lc07034	Serine/threonine-protein kinase	CGAGCAAGACGAATGTGCAA	GGGGATTTGTCAGGTGGATGT	Gene of Interest
Lc07934	Uncharacterized protein	TTGGCTCCGTTTCGACAAGA	GGCTTCCAGGTGTGAATCCT	Gene of Interest
Lc08805	Cysteine-rich receptor-like protein kinase	TCCGAATCCACAACGCTTCC	CGCAGCAATGGTTTCCGAAA	Gene of Interest
Lc10417	Disease resistance protein (TIR-NBS-LRR class)	TTACGCAGCCCGAAAGAAGT	TTCTCACACGAAGCCCTGAC	Gene of Interest
Lc15108	Receptor protein kinase-like protein	TCCATCCAGTTGGGAATTTT	CCAGCATGACAAGCCTTAGA	Gene of Interest
Lc16493	L-type lectin-domain receptor kinase	ACAGCTTTGGGGTAGTGTTATT	TGAGCACACCAAAGACCAACA	Gene of Interest
Lc16735	Receptor protein kinase-like protein	TCAATCCATCCATGTGTCTAAATGG	TGTTGGAGACCTTGGACCTT	Gene of Interest
Lc18791	Polygalacturonase inhibiting protein	CTCCGGCGAGATACCTAACA	AACGAGCCGTATGATTCAGG	Gene of Interest
Lc20631	MLO-like protein	AACCAAATTCCAAACAAACGA	GGAATGGTGGTAAAGGGTGA	Gene of Interest
Lc22212	Drug resistance transporter-like ABC domain protein	AATGAGCACCACAGCCACAA	TTTCGGATTGGAGAGGAGCA	Gene of Interest
Lc22504	Exocyst subunit exo70 family protein	CCTGAAGCCTCCCAATGAAGA	TGGCAATGGTTGGTTCCAAA	Gene of Interest
Lc23981	Spermatogenesis-associated-like protein	AACCGCTTCACAAACCAAAG	TGGAACAAAGTTGCAAGTGA	Gene of Interest
Lc23982	Eukaryotic translation initiation factor 2c, putative	GCTGGCACATTTGGCTATTT	CTCAGTTGCTCTCCCATTTTG	Gene of Interest
Lc26673	LRR receptor-like kinase	GAGACAAGGTTGCGATGATG	AAGTCGGACAAGGGGGATAC	Gene of Interest
Lc26925	Flavin-binding monooxygenase-like protein	TATTGCTTTTGGCCACTCAA	GGAATGTGGTTTGGTGTGGT	Gene of Interest
Lc31238	Spermatogenesis-associated-like protein	CCATGATTCCTGTCATTGGA	AAGGCTTCCAAAGCAATCTG	Gene of Interest
Lc33320	Separase-like protein	TGCTGGGTTGCTCCTTGTTA	GCCTCGCAATCAGAAGCTGA	Gene of Interest
Lc34716	Spermatogenesis-associated-like protein	TTGAATAGGTGCATCTTGCTG	TGGTTGGGTAAGCTGTAGGC	Gene of Interest
Lc37586	Leucine-rich receptor-like kinase family protein, putative	AATTGCTCTGCTGGATTTCAA	GAAAGGTGAGTTATGCGTCCA	Gene of Interest
lcEF1β	Elongation factor	TGTCGACTCTGGGAAGTCAA	CTCTTTCCCTTTCAGCCTTG	Reference gene
