# Supplementary material for: Interactive Gene Expression Patterns of Susceptible and Resistant Lens ervoides Recombinant Inbred Lines and the Necrotroph Ascochyta lentis
Source: Front Microbiol. 2020 Jun 24;11:1259. doi: 10.3389/fmicb.2020.01259 (PMC7326948; doi:10.3389/fmicb.2020.01259)
Supplement: TABLE S3 — Expression analysis of Ascochyta lentis secretory genes between two Lens ervoides RILs. (1) Statistics of differential expression analysis for 36 secretory genes of Ascochyta lentis. (2) Expression table (Z-score) used for hierarchical clustering analysis of 36 secretory genes of A. lentis. (3) Functional classification of 36 secretory genes among clusters. [file Table_3.xlsx]

## Sheet: Sheet 1
Sheet 1. Statistics of differential expression analysis for 36 secretory genes of Ascochyta lentis
Gene_id	GrandMean	ErrorSS	Mean Genotype*Treatment LR_66_570 192hpi	Mean Genotype*Treatment LR_66_570 24hpi	Mean Genotype*Treatment LR_66_570 96hpi	Mean Genotype*Treatment LR_66_629 192hpi	Mean Genotype*Treatment LR_66_629 24hpi	Mean Genotype*Treatment LR_66_629 96hpi	TotalSS	ModelSS	NDF_Genotype_Treatment	DDF_Genotype_Treatment	Variance_Residual	Variance_Residual0	OneOverVR0	DDF_Genotype_Treatment0	SampleVariance	PropVar_Residual	RSquare	F_T3_Genotype_Treatment	PrF_T3_Genotype_Treatment	NLP_T3_Genotype_Treatment	MeanMean	StdDevMean	Std Mean Genotype*Treatment LR_66_570 192hpi	Std Mean Genotype*Treatment LR_66_570 24hpi	Std Mean Genotype*Treatment LR_66_570 96hpi	Std Mean Genotype*Treatment LR_66_629 192hpi	Std Mean Genotype*Treatment LR_66_629 24hpi	Std Mean Genotype*Treatment LR_66_629 96hpi	Diff of Genotype*Treatment = (LR_66_570 192hpi) - (LR_66_570 24hpi)	Diff of Genotype*Treatment = (LR_66_570 192hpi) - (LR_66_570 96hpi)	Diff of Genotype*Treatment = (LR_66_570 192hpi) - (LR_66_629 192hpi)	Diff of Genotype*Treatment = (LR_66_570 192hpi) - (LR_66_629 24hpi)	Diff of Genotype*Treatment = (LR_66_570 192hpi) - (LR_66_629 96hpi)	Diff of Genotype*Treatment = (LR_66_570 24hpi) - (LR_66_570 96hpi)	Diff of Genotype*Treatment = (LR_66_570 24hpi) - (LR_66_629 192hpi)	Diff of Genotype*Treatment = (LR_66_570 24hpi) - (LR_66_629 24hpi)	Diff of Genotype*Treatment = (LR_66_570 24hpi) - (LR_66_629 96hpi)	Diff of Genotype*Treatment = (LR_66_570 96hpi) - (LR_66_629 192hpi)	Diff of Genotype*Treatment = (LR_66_570 96hpi) - (LR_66_629 24hpi)	Diff of Genotype*Treatment = (LR_66_570 96hpi) - (LR_66_629 96hpi)	Diff of Genotype*Treatment = (LR_66_629 192hpi) - (LR_66_629 24hpi)	Diff of Genotype*Treatment = (LR_66_629 192hpi) - (LR_66_629 96hpi)	Diff of Genotype*Treatment = (LR_66_629 24hpi) - (LR_66_629 96hpi)	t Value for Diff of Genotype*Treatment = (LR_66_570 192hpi) - (LR_66_570 24hpi)	t Value for Diff of Genotype*Treatment = (LR_66_570 192hpi) - (LR_66_570 96hpi)	t Value for Diff of Genotype*Treatment = (LR_66_570 192hpi) - (LR_66_629 192hpi)	t Value for Diff of Genotype*Treatment = (LR_66_570 192hpi) - (LR_66_629 24hpi)
TRINITY_DN235_c0_g1	76.3333	10790.7	145.667	9	114	153.667	5.33333	30.3333	82482	71691.3	5	12.8952	862.226	899.222	0.00111207	12	4851.88	1	0.869175	16.6294	3.17948e-05	4.49764	76.3333	69.1334	1.00289	-0.973963	0.544841	1.11861	-1.027	-0.665381	136.667	31.6667	-8	140.333	115.333	-105	-144.667	3.66667	-21.3333	-39.6667	108.667	83.6667	148.333	123.333	-25	5.7003	1.3208	-0.333676	5.85323
TRINITY_DN30627_c0_g1	25	4161.33	30.6667	8	6.33333	105	0	0	29120	24958.7	5	12.8952	348.134	346.778	0.00288369	12	1712.94	1	0.857097	14.3386	7.01888e-05	4.15373	25	40.7911	0.138919	-0.416758	-0.457617	1.96121	-0.612879	-0.612879	22.6667	24.3333	-74.3333	30.6667	30.6667	1.66667	-97	8	8	-98.6667	6.33333	6.33333	105	105	0	1.48785	1.59725	-4.87929	2.01298
TRINITY_DN3257_c0_g1	110.778	55230.7	360	88	9	155	36	16.6667	323411	268180	5	12.8952	4308.47	4602.56	0.000217271	12	19024.2	1	0.829225	12.449	0.000146338	3.83464	110.778	133.711	1.86388	-0.170351	-0.761176	0.330729	-0.559248	-0.703838	272	351	205	324	343.333	79	-67	52	71.3333	-146	-27	-7.66667	119	138.333	19.3333	5.0752	6.54925	3.82506	6.04546
TRINITY_DN3698_c0_g2	6.27778	328.667	31	0	0	6.66667	0	0	2635.61	2306.94	5	12.8952	50.9174	27.3889	0.0365112	12	155.036	1	0.875298	9.06152	0.000702595	3.1533	6.27778	12.4015	1.99349	-0.506213	-0.506213	0.0313583	-0.506213	-0.506213	31	31	24.3333	31	31	0	-6.66667	0	0	-6.66667	0	0	6.66667	6.66667	0	5.32077	5.32077	4.17652	5.32077
TRINITY_DN1008_c0_g1	176.222	85518	352	50	312.333	308.667	23	11.3333	486207	400689	5	12.8952	6657.19	7126.5	0.000140321	12	28600.4	1	0.824112	12.0378	0.000173719	3.76015	176.222	163.44	1.07549	-0.772285	0.83279	0.810356	-0.937483	-1.00887	302	39.6667	43.3333	329	340.667	-262.333	-258.667	27	38.6667	3.66667	289.333	301	285.667	297.333	11.6667	4.53322	0.595423	0.650462	4.93851
TRINITY_DN11442_c0_g1	38	3359.33	65.3333	3.33333	47.6667	97.3333	5.33333	9	25772	22412.7	5	12.8952	285.94	279.944	0.00357214	12	1516	1	0.869652	15.6765	4.36864e-05	4.35965	38	38.6546	0.707117	-0.896832	0.250078	1.53496	-0.845091	-0.750234	62	17.6667	-32	60	56.3333	-44.3333	-94	-2	-5.66667	-49.6667	42.3333	38.6667	92	88.3333	-3.66667	4.49055	1.27957	-2.31771	4.3457
TRINITY_DN1764_c0_g1	51.2222	8129.33	73.6667	105.333	66.3333	51.6667	10.3333	0	31997.1	23867.8	5	12.8952	655.845	677.444	0.00147614	12	1882.18	1	0.745935	7.27848	0.00192205	2.71623	51.2222	39.8897	0.562663	1.35652	0.378823	0.0111418	-1.02505	-1.2841	-31.6667	7.33333	22	63.3333	73.6667	39	53.6667	95	105.333	14.6667	56	66.3333	41.3333	51.6667	10.3333	-1.51442	0.350709	1.05213	3.02885
TRINITY_DN1927_c0_g1	73.0556	10788	170.667	0	99	165.333	0	3.33333	113543	102755	5	12.8952	862.019	899	0.00111235	12	6679	1	0.904987	23.8405	4.29275e-06	5.36726	73.0556	82.7667	1.17935	-0.882668	0.313465	1.11491	-0.882668	-0.842394	170.667	71.6667	5.33333	170.667	167.333	-99	-165.333	0	-3.33333	-66.3333	99	95.6667	165.333	162	-3.33333	7.11928	2.98954	0.222477	7.11928
TRINITY_DN20463_c0_g1	116.056	76570.7	208.333	40	22	426	0	0	515019	438448	5	12.8952	5963.34	6380.89	0.000156718	12	30295.2	1	0.851325	14.7048	6.14314e-05	4.21161	116.056	170.967	0.539739	-0.444854	-0.550137	1.81289	-0.678816	-0.678816	168.333	186.333	-217.667	208.333	208.333	18	-386	40	40	-404	22	22	426	426	0	2.66975	2.95523	-3.45217	3.30415
TRINITY_DN20604_c0_g1	157	44640.7	477.333	2.33333	146.667	315.667	0	0	647986	603345	5	12.8952	3487.23	3720.06	0.000268813	12	38116.8	1	0.931109	34.6031	4.93195e-07	6.30698	157	200.557	1.59722	-0.771186	-0.0515232	0.791131	-0.782821	-0.782821	475	330.667	161.667	477.333	477.333	-144.333	-313.333	2.33333	2.33333	-169	146.667	146.667	315.667	315.667	0	9.85142	6.85797	3.35294	9.89981
TRINITY_DN26200_c0_g1	103.556	15447.3	234	28.3333	108.667	195.333	28.6667	26.3333	143532	128085	5	12.8952	1223.34	1287.28	0.000776833	12	8443.08	1	0.892377	20.9402	8.93109e-06	5.0491	103.556	92.4067	1.41163	-0.814034	0.055311	0.993193	-0.810427	-0.835677	205.667	125.333	38.6667	205.333	207.667	-80.3333	-167	-0.333333	2	-86.6667	80	82.3333	166.667	169	2.33333	7.20171	4.38872	1.35397	7.19004
TRINITY_DN26691_c0_g1	42.1111	3264.67	71.3333	20.6667	68.3333	87	5.33333	0	24691.8	21427.1	5	12.8952	278.599	272.056	0.00367572	12	1452.46	1	0.867783	15.3821	4.8349e-05	4.31561	42.1111	37.7952	0.773174	-0.567386	0.693798	1.18769	-0.973082	-1.11419	50.6667	3	-15.6667	66	71.3333	-47.6667	-66.3333	15.3333	20.6667	-18.6667	63	68.3333	81.6667	87	5.33333	3.71773	0.220129	-1.14956	4.84284
TRINITY_DN289_c0_g1	424.722	186852	695	253.333	604.333	532	202	261.667	854008	667156	5	12.8952	14515.5	15571	6.4222e-05	12	50235.7	1	0.781206	9.19235	0.000656331	3.18288	424.722	210.896	1.28157	-0.812671	0.851658	0.508677	-1.05608	-0.773157	441.667	90.6667	163	493	433.333	-351	-278.667	51.3333	-8.33333	72.3333	402.333	342.667	330	270.333	-59.6667	4.48978	0.921675	1.65698	5.01161
TRINITY_DN2962_c0_g1	141.111	47893.3	300.333	34.3333	130	382	0	0	452080	404186	5	12.8952	3739.47	3991.11	0.000250557	12	26592.9	1	0.89406	21.6173	7.47023e-06	5.12667	141.111	164.152	0.96997	-0.650483	-0.0676881	1.46748	-0.859639	-0.859639	266	170.333	-81.6667	300.333	300.333	-95.6667	-347.667	34.3333	34.3333	-252	130	130	382	382	0	5.32749	3.41146	-1.63563	6.01512
TRINITY_DN30492_c0_g1	51.7778	5490	148.667	13	44	102.667	2.33333	0	61491.1	56001.1	5	12.8952	451.169	457.5	0.00218579	12	3617.12	1	0.910719	24.8249	3.40766e-06	5.46754	51.7778	61.1016	1.5857	-0.634644	-0.127293	0.832857	-0.809217	-0.847404	135.667	104.667	46	146.333	148.667	-31	-89.6667	10.6667	13	-58.6667	41.6667	44	100.333	102.667	2.33333	7.82256	6.0351	2.65237	8.4376
TRINITY_DN31487_c0_g1	104.833	41670.7	312.667	9.66667	110.333	179.333	17	0	271281	229610	5	12.8952	3256.91	3472.56	0.000287972	12	15957.7	1	0.846393	14.0998	7.66732e-05	4.11536	104.833	123.723	1.67983	-0.769193	0.0444542	0.602153	-0.709921	-0.847325	303	202.333	133.333	295.667	312.667	-100.667	-169.667	-7.33333	9.66667	-69	93.3333	110.333	162.333	179.333	17	6.50257	4.3422	2.86142	6.34519
TRINITY_DN34983_c0_g1	125.944	135289	436.667	5.66667	140.667	172.667	0	0	570705	435416	5	12.8952	10516.8	11274.1	8.86992e-05	12	33570.9	1	0.762945	8.28038	0.00107158	2.96997	125.944	170.375	1.82375	-0.705958	0.0864105	0.274231	-0.739218	-0.739218	431	296	264	436.667	436.667	-135	-167	5.66667	5.66667	-32	140.667	140.667	172.667	172.667	0	5.14731	3.53505	3.15288	5.21499
TRINITY_DN35253_c0_g1	352.611	369595	1174.67	23.6667	173.333	718.667	4.33333	21	3.91374e+06	3.54414e+06	5	12.8952	28686.9	30799.6	3.24679e-05	12	230220	1	0.905565	24.7092	3.49995e-06	5.45594	352.611	486.082	1.69119	-0.676726	-0.368822	0.753073	-0.7165	-0.682212	1151	1001.33	456	1170.33	1153.67	-149.667	-695	19.3333	2.66667	-545.333	169	152.333	714.333	697.667	-16.6667	8.32299	7.24074	3.29738	8.46279
TRINITY_DN35412_c0_g1	30.7778	2298	32.6667	77	26.6667	32.3333	16	0	12273.1	9975.11	5	12.8952	203.636	191.5	0.00522193	12	721.948	1	0.812761	9.79702	0.000483331	3.31576	30.7778	25.7877	0.0732476	1.79241	-0.159421	0.0603215	-0.573054	-1.1935	-44.3333	6	0.333333	16.6667	32.6667	50.3333	44.6667	61	77	-5.66667	10.6667	26.6667	16.3333	32.3333	16	-3.80495	0.514956	0.0286087	1.43043
TRINITY_DN379_c0_g1	15.2222	3006	17.3333	0	4.33333	69.6667	0	0	14353.1	11347.1	5	12.8952	258.54	250.5	0.00399202	12	844.301	1	0.790568	8.77785	0.000816443	3.08807	15.2222	27.5041	0.0767563	-0.553453	-0.395901	1.9795	-0.553453	-0.553453	17.3333	13	-52.3333	17.3333	17.3333	-4.33333	-69.6667	0	0	-65.3333	4.33333	4.33333	69.6667	69.6667	0	1.32027	0.990206	-3.98621	1.32027
TRINITY_DN3932_c0_g1	17.3333	1718	17.6667	3	10.6667	54.6667	0	18	7552	5834	5	12.8952	158.658	143.167	0.00698487	12	444.235	1	0.772511	7.3542	0.00183564	2.73621	17.3333	19.7214	0.0169021	-0.726791	-0.338042	1.89304	-0.87891	0.0338042	14.6667	7	-37	17.6667	-0.333333	-7.66667	-51.6667	3	-15	-44	10.6667	-7.33333	54.6667	36.6667	-18	1.42609	0.680633	-3.59763	1.71779
TRINITY_DN413_c0_g1	730.611	2.43246e+06	1908	73.3333	910	714.667	84	693.667	9.24295e+06	6.81049e+06	5	12.8952	188658	202705	4.93328e-06	12	543703	1	0.736831	7.21993	0.0019921	2.70069	730.611	673.82	1.74734	-0.975451	0.266227	-0.0236628	-0.959621	-0.0548284	1834.67	998	1193.33	1824	1214.33	-836.667	-641.333	-10.6667	-620.333	195.333	826	216.333	630.667	21	-609.667	5.17327	2.81409	3.36488	5.14319
TRINITY_DN4319_c0_g1	20.2222	1370	26.3333	11.3333	17.6667	51	15	0	5889.11	4519.11	5	12.8952	131.671	114.167	0.00875912	12	346.418	1	0.767367	6.86425	0.00248648	2.60442	20.2222	17.3572	0.352078	-0.512114	-0.147233	1.77319	-0.300867	-1.16506	15	8.66667	-24.6667	11.3333	26.3333	-6.33333	-39.6667	-3.66667	11.3333	-33.3333	2.66667	17.6667	36	51	15	1.601	0.925024	-2.63276	1.20965
TRINITY_DN4430_c0_g1	60.8333	12792.7	187.333	5.33333	50.6667	119.667	2	0	102220	89427.8	5	12.8952	1017.48	1066.06	0.000938037	12	6012.97	1	0.874852	17.5783	2.35147e-05	4.62866	60.8333	77.2131	1.63832	-0.71879	-0.13167	0.761961	-0.761961	-0.787863	182	136.667	67.6667	185.333	187.333	-45.3333	-114.333	3.33333	5.33333	-69	48.6667	50.6667	117.667	119.667	2	6.98803	5.24742	2.59811	7.11601
TRINITY_DN4658_c0_g1	108.444	12723.3	317.667	35.3333	34.6667	244.333	18.6667	0	291268	278545	5	12.8952	1012.1	1060.28	0.000943149	12	17133.4	1	0.956318	55.0429	3.02641e-08	7.51907	108.444	136.271	1.53534	-0.536514	-0.541406	0.997199	-0.65882	-0.795802	282.333	283	73.3333	299	317.667	0.666667	-209	16.6667	35.3333	-209.667	16	34.6667	225.667	244.333	18.6667	10.8692	10.8948	2.82316	11.5108
TRINITY_DN5343_c0_g1	34.0556	14982.7	53.3333	0	0	151	0	0	71042.9	56060.3	5	12.8952	1187.31	1248.56	0.000800926	12	4179	1	0.789104	9.44326	0.000577072	3.23877	34.0556	61.1339	0.315337	-0.557065	-0.557065	1.91292	-0.557065	-0.557065	53.3333	53.3333	-97.6667	53.3333	53.3333	0	-151	0	0	-151	0	0	151	151	0	1.89567	1.89567	-3.47144	1.89567
TRINITY_DN5637_c0_g1	53.7222	5836	153.667	15.6667	37.3333	87.6667	6.33333	21.6667	54229.6	48393.6	5	12.8952	478.001	486.333	0.0020562	12	3189.98	1	0.892384	20.2483	1.07756e-05	4.96756	53.7222	56.8	1.75959	-0.669992	-0.288537	0.597613	-0.834311	-0.564358	138	116.333	66	147.333	132	-21.6667	-72	9.33333	-6	-50.3333	31	15.6667	81.3333	66	-15.3333	7.73055	6.51682	3.69722	8.25339
TRINITY_DN5716_c0_g1	56.2222	12901.3	134.333	1.66667	84	93.6667	7.33333	16.3333	58599.1	45697.8	5	12.8952	1025.9	1075.11	0.000930136	12	3447.01	1	0.779837	8.90878	0.000761445	3.11836	56.2222	55.1953	1.41518	-0.98841	0.503264	0.678399	-0.885744	-0.722687	132.667	50.3333	40.6667	127	118	-82.3333	-92	-5.66667	-14.6667	-9.66667	76.6667	67.6667	86.3333	77.3333	-9	5.07287	1.92463	1.555	4.85619
TRINITY_DN5951_c0_g1	35.3333	3428	82.3333	9.33333	46	74.3333	0	0	24478	21050	5	12.8952	291.265	285.667	0.00350058	12	1439.88	1	0.859956	14.4542	6.72766e-05	4.17214	35.3333	37.4611	1.25464	-0.694053	0.28474	1.04108	-0.943201	-0.943201	73	36.3333	8	82.3333	82.3333	-36.6667	-65	9.33333	9.33333	-28.3333	46	46	74.3333	74.3333	0	5.23871	2.60739	0.574105	5.9085
TRINITY_DN6476_c0_g1	33.1111	3216	63.6667	8.66667	46	73.3333	7	0	18495.8	15279.8	5	12.8952	274.825	268	0.00373134	12	1087.99	1	0.826122	11.1197	0.000259177	3.5864	33.1111	31.9163	0.957364	-0.765892	0.403834	1.26024	-0.818111	-1.03743	55	17.6667	-9.66667	56.6667	63.6667	-37.3333	-64.6667	1.66667	8.66667	-27.3333	39	46	66.3333	73.3333	7	4.06331	1.30519	-0.714158	4.18644
TRINITY_DN7130_c0_g1	56.8333	4414	160.333	5.33333	77.6667	80.3333	4.66667	12.6667	61482.5	57068.5	5	12.8952	367.727	367.833	0.00271862	12	3616.62	1	0.928207	31.0385	9.34971e-07	6.0292	56.8333	61.6812	1.67798	-0.834939	0.337758	0.380991	-0.845747	-0.716048	155	82.6667	80	155.667	147.667	-72.3333	-75	0.666667	-7.33333	-2.66667	73	65	75.6667	67.6667	-8	9.89952	5.27975	5.10943	9.9421
TRINITY_DN71_c0_g1	60.3889	10598	195.333	10	55.3333	98	3.66667	0	97758.3	87160.3	5	12.8952	847.285	883.167	0.00113229	12	5750.49	1	0.89159	20.574	9.85744e-06	5.00624	60.3889	76.2279	1.77028	-0.66103	-0.0663216	0.493404	-0.744114	-0.792216	185.333	140	97.3333	191.667	195.333	-45.3333	-88	6.33333	10	-42.6667	51.6667	55.3333	94.3333	98	3.66667	7.79802	5.89059	4.09536	8.0645
TRINITY_DN8492_c0_g1	46.4444	2942.67	100	0	72	89.6667	0	17	34654.4	31711.8	5	12.8952	253.628	245.222	0.00407793	12	2038.5	1	0.915085	25.0065	3.26843e-06	5.48566	46.4444	45.9795	1.16477	-1.01011	0.555803	0.940032	-1.01011	-0.640381	100	28	10.3333	100	83	-72	-89.6667	0	-17	-17.6667	72	55	89.6667	72.6667	-17	7.69036	2.1533	0.794671	7.69036
TRINITY_DN947_c0_g1	89.1667	21390	134	6.66667	179.667	108	25	81.6667	85994.5	64604.5	5	12.8952	1684.19	1782.5	0.00056101	12	5058.5	1	0.751263	7.6719	0.00151858	2.81856	89.1667	65.6275	0.683149	-1.2571	1.379	0.286973	-0.977741	-0.114281	127.333	-45.6667	26	109	52.3333	-173	-101.333	-18.3333	-75	71.6667	154.667	98	83	26.3333	-56.6667	3.80008	-1.36286	0.775933	3.25295
TRINITY_DN9713_c0_g2	84.5	55169.3	163.333	7.66667	5	331	0	0	335612	280443	5	12.8952	4303.71	4597.44	0.000217512	12	19741.9	1	0.835616	13.0326	0.000115584	3.9371	84.5	136.734	0.576545	-0.561918	-0.58142	1.80277	-0.617988	-0.617988	155.667	158.333	-167.667	163.333	163.333	2.66667	-323.333	7.66667	7.66667	-326	5	5	331	331	0	2.90616	2.95595	-3.13019	3.04929
TRINITY_DN9981_c0_g1	51.6667	9690.67	151.333	25	26	91.3333	10.6667	5.66667	59712	50021.3	5	12.8952	776.923	807.556	0.0012383	12	3512.47	1	0.83771	12.8768	0.000122997	3.9101	51.6667	57.7473	1.72591	-0.461782	-0.444465	0.6869	-0.709989	-0.796573	126.333	125.333	60	140.667	145.667	-1	-66.3333	14.3333	19.3333	-65.3333	15.3333	20.3333	80.6667	85.6667	5	5.55104	5.5071	2.63638	6.18084
[truncated: 62 more columns]

## Sheet: Sheet 2
Sheet 2. Expression table (Z-score) used for hierarchical clustering analysis of 36 secretory genes of A. lentis.
gene_id	Description	LR_66_570_24hpi	LR_66_570_96hpi	LR_66_570_192hpi	LR_66_629_24hpi	LR_66_629_96hpi	LR_66_629_192hpi	_rowmean_	_rowstd_	Cluster
TRINITY_DN26691_c0_g1	alpha/beta hydrolase fold (CWDEs)	-0.567386	0.693798	0.773174	-0.973082	-1.11419	1.18769	42.1111	37.7952	1
TRINITY_DN6476_c0_g1	alpha/beta hydrolase fold (CWDEs)	-0.765892	0.403834	0.957364	-0.818111	-1.03743	1.26024	33.1111	31.9163	1
TRINITY_DN2962_c0_g1	Alpha-L-arabinofuranosidase B (ABFB) domain (CWDEs)	-0.650483	-0.0676881	0.96997	-0.859639	-0.859639	1.46748	141.111	164.152	1
TRINITY_DN30492_c0_g1	Berberine and berberine like (others)	-0.634644	-0.127293	1.5857	-0.809217	-0.847404	0.832857	51.7778	61.1016	2
TRINITY_DN1927_c0_g1	Beta-galactosidase, domain 2 (CWDEs)	-0.882668	0.313465	1.17935	-0.882668	-0.842394	1.11491	73.0556	82.7667	1
TRINITY_DN4319_c0_g1	BNR repeat-like domain (others)	-0.512114	-0.147233	0.352078	-0.300867	-1.16506	1.77319	20.2222	17.3572	3
TRINITY_DN20463_c0_g1	Cellulase (glycosyl hydrolase family 5) (CWDEs)	-0.444854	-0.550137	0.539739	-0.678816	-0.678816	1.81289	116.056	170.967	3
TRINITY_DN5951_c0_g1	Cellulase (glycosyl hydrolase family 5) (CWDEs)	-0.694053	0.28474	1.25464	-0.943201	-0.943201	1.04108	35.3333	37.4611	1
TRINITY_DN1008_c0_g1	C-terminal domain found in long catalases (others)	-0.772285	0.83279	1.07549	-0.937483	-1.00887	0.810356	176.222	163.44	1
TRINITY_DN4430_c0_g1	Cytochrome domain of cellobiose dehydrogenase (CWDEs)	-0.71879	-0.13167	1.63832	-0.761961	-0.787863	0.761961	60.8333	77.2131	2
TRINITY_DN3932_c0_g1	Domain of unknown function (DUF1793) (others)	-0.726791	-0.338042	0.0169021	-0.87891	0.0338042	1.89304	17.3333	19.7214	3
TRINITY_DN289_c0_g1	Fasciclin domain (cell adhesion)	-0.812671	0.851658	1.28157	-1.05608	-0.773157	0.508677	424.722	210.896	1
TRINITY_DN413_c0_g1	Ferritin-like domain (others)	-0.975451	0.266227	1.74734	-0.959621	-0.0548284	-0.0236628	730.611	673.82	2
TRINITY_DN20604_c0_g1	Fibronectin type III-like domain (cell adhesion)	-0.771186	-0.0515232	1.59722	-0.782821	-0.782821	0.791131	157	200.557	2
TRINITY_DN5637_c0_g1	Fungal cellulose binding domain (CWDEs)	-0.669992	-0.288537	1.75959	-0.834311	-0.564358	0.597613	53.7222	56.8	2
TRINITY_DN26200_c0_g1	Glucanosyltransferase (fungal cell wall synthesis)	-0.814034	0.055311	1.41163	-0.810427	-0.835677	0.993193	103.556	92.4067	1
TRINITY_DN31487_c0_g1	Glycoside hydrolase 131 catalytic N-terminal domain (CWDEs)	-0.769193	0.0444542	1.67983	-0.709921	-0.847325	0.602153	104.833	123.723	2
TRINITY_DN35253_c0_g1	Glycosyl hydrolase family 61 (CWDEs)	-0.676726	-0.368822	1.69119	-0.7165	-0.682212	0.753073	352.611	486.082	2
TRINITY_DN71_c0_g1	Glycosyl hydrolase family 61 (CWDEs)	-0.66103	-0.0663216	1.77028	-0.744114	-0.792216	0.493404	60.3889	76.2279	2
TRINITY_DN9981_c0_g1	Glycosyl hydrolase family 61 (CWDEs)	-0.461782	-0.444465	1.72591	-0.709989	-0.796573	0.6869	51.6667	57.7473	2
TRINITY_DN30627_c0_g1	Glycosyl hydrolases family 11 (CWDEs)	-0.416758	-0.457617	0.138919	-0.612879	-0.612879	1.96121	25	40.7911	3
TRINITY_DN235_c0_g1	Glycosyl hydrolases family 28 (CWDEs)	-0.973963	0.544841	1.00289	-1.027	-0.665381	1.11861	76.3333	69.1334	1
TRINITY_DN34983_c0_g1	Glycosyl hydrolases family 28 (CWDEs)	-0.705958	0.0864105	1.82375	-0.739218	-0.739218	0.274231	125.944	170.375	2
TRINITY_DN35412_c0_g1	Glycosyl hydrolases family 43 (CWDEs)	1.79241	-0.159421	0.0732476	-0.573054	-1.1935	0.0603215	30.7778	25.7877	4
TRINITY_DN5716_c0_g1	Heterokaryon incompatibility protein (HET) (PCD)	-0.98841	0.503264	1.41518	-0.885744	-0.722687	0.678399	56.2222	55.1953	1
TRINITY_DN5343_c0_g1	Lipase (class 3) (CWDEs)	-0.557065	-0.557065	0.315337	-0.557065	-0.557065	1.91292	34.0556	61.1339	3
TRINITY_DN947_c0_g1	Mitochondrial 18 KDa protein (MTP18) (others)	-1.2571	1.379	0.683149	-0.977741	-0.114281	0.286973	89.1667	65.6275	1
TRINITY_DN9713_c0_g2	N terminal extension of bacteriophage endosialidase (others)	-0.561918	-0.58142	0.576545	-0.617988	-0.617988	1.80277	84.5	136.734	3
TRINITY_DN8492_c0_g1	Palmitoyl protein thioesterase (CWDEs)	-1.01011	0.555803	1.16477	-1.01011	-0.640381	0.940032	46.4444	45.9795	1
TRINITY_DN3257_c0_g1	Pectate lyase (CWDEs)	-0.170351	-0.761176	1.86388	-0.559248	-0.703838	0.330729	110.778	133.711	2
TRINITY_DN7130_c0_g1	Pectinesterase (CWDEs)	-0.834939	0.337758	1.67798	-0.845747	-0.716048	0.380991	56.8333	61.6812	2
TRINITY_DN1764_c0_g1	Pyridoxamine 5'-phosphate oxidase (others)	1.35652	0.378823	0.562663	-1.02505	-1.2841	0.0111418	51.2222	39.8897	4
TRINITY_DN11442_c0_g1	Tannase and feruloyl esterase (CWDEs)	-0.896832	0.250078	0.707117	-0.845091	-0.750234	1.53496	38	38.6546	1
TRINITY_DN3698_c0_g2	Unknown	-0.506213	-0.506213	1.99349	-0.506213	-0.506213	0.0313583	6.27778	12.4015	2
TRINITY_DN379_c0_g1	Unknown	-0.553453	-0.395901	0.0767563	-0.553453	-0.553453	1.9795	15.2222	27.5041	3
TRINITY_DN4658_c0_g1	Unknown	-0.536514	-0.541406	1.53534	-0.65882	-0.795802	0.997199	108.444	136.271	2

## Sheet: Sheet 3
Sheet 3. Functional classification of 36 secretory genes among clusters.
Id	Gene_id	Description	Function	Cluster
1	TRINITY_DN26691_c0_g1	alpha/beta hydrolase fold	CWD	1
2	TRINITY_DN6476_c0_g1	alpha/beta hydrolase fold	CWD	1
3	TRINITY_DN2962_c0_g1	Alpha-L-arabinofuranosidase B (ABFB) domain	CWD	1
4	TRINITY_DN30492_c0_g1	Berberine and berberine like	others	2
5	TRINITY_DN1927_c0_g1	Beta-galactosidase, domain 2	CWD	1
6	TRINITY_DN4319_c0_g1	BNR repeat-like domain	others	3
7	TRINITY_DN20463_c0_g1	Cellulase (glycosyl hydrolase family 5)	CWD	3
8	TRINITY_DN5951_c0_g1	Cellulase (glycosyl hydrolase family 5)	CWD	1
9	TRINITY_DN1008_c0_g1	C-terminal domain found in long catalases	others	1
10	TRINITY_DN4430_c0_g1	Cytochrome domain of cellobiose dehydrogenase	CWD	2
11	TRINITY_DN3932_c0_g1	Domain of unknown function (DUF1793)	others	3
12	TRINITY_DN289_c0_g1	Fasciclin domain	cell adhesion	1
13	TRINITY_DN413_c0_g1	Ferritin-like domain	others	2
14	TRINITY_DN20604_c0_g1	Fibronectin type III-like domain	cell adhesion	2
15	TRINITY_DN5637_c0_g1	Fungal cellulose binding domain	CWD	2
16	TRINITY_DN26200_c0_g1	Glucanosyltransferase	fungal cell wall synthesis	1
17	TRINITY_DN31487_c0_g1	Glycoside hydrolase 131 catalytic N-terminal domain	CWD	2
18	TRINITY_DN35253_c0_g1	Glycosyl hydrolase family 61	CWD	2
19	TRINITY_DN71_c0_g1	Glycosyl hydrolase family 61	CWD	2
20	TRINITY_DN9981_c0_g1	Glycosyl hydrolase family 61	CWD	2
21	TRINITY_DN30627_c0_g1*	Glycosyl hydrolases family 11	CWD	3
22	TRINITY_DN235_c0_g1*	Glycosyl hydrolases family 28	CWD	1
23	TRINITY_DN34983_c0_g1	Glycosyl hydrolases family 28	CWD	2
24	TRINITY_DN35412_c0_g1	Glycosyl hydrolases family 43	CWD	4
25	TRINITY_DN5716_c0_g1	Heterokaryon incompatibility protein (HET)	PCD	1
26	TRINITY_DN5343_c0_g1	Lipase (class 3)	CWD	3
27	TRINITY_DN947_c0_g1	Mitochondrial 18 KDa protein (MTP18)	others	1
28	TRINITY_DN9713_c0_g2	N terminal extension of bacteriophage endosialidase	others	3
29	TRINITY_DN8492_c0_g1	Palmitoyl protein thioesterase	CWD	1
30	TRINITY_DN3257_c0_g1*	Pectate lyase	CWD	2
31	TRINITY_DN7130_c0_g1	Pectinesterase	CWD	2
32	TRINITY_DN1764_c0_g1	Pyridoxamine 5'-phosphate oxidase	others	4
33	TRINITY_DN11442_c0_g1	Tannase and feruloyl esterase	CWD	1
34	TRINITY_DN3698_c0_g2*	Unknown	others	2
35	TRINITY_DN379_c0_g1	Unknown	others	3
36	TRINITY_DN4658_c0_g1	Unknown	others
Genes ended with asterisks (*) were predicted to encode effectors
