# Supplementary material for: Interactive Gene Expression Patterns of Susceptible and Resistant Lens ervoides Recombinant Inbred Lines and the Necrotroph Ascochyta lentis
Source: Front Microbiol. 2020 Jun 24;11:1259. doi: 10.3389/fmicb.2020.01259 (PMC7326948; doi:10.3389/fmicb.2020.01259)
Supplement: TABLE S5 — Analysis of module preservation between two Lens ervoides RILs. (1) The module eigengene for reference network (Lens ervoides RIL LR-66-629) and test network (LR-66-570). (2) Expression table (Z-score) used for hierarchical clustering analysis of genes in Lightgreen and Orangered3 modules. (3) List of L. ervoides genes with known Medicago truncatula orthologs for Lightgreen and Orangered3 modules. (4) Detailed gene connection network for Lightgreen and Orangered3 modules. (5) Functional classification of hub genes identified in Lightgreen and Orangered3 modules. [file Table_5.xlsx]

## Sheet: Sheet 1
Sheet 1. The module eigengene for reference network (Lens ervoides RIL LR-66-629) and test network (LR-66-570).
Sample	Treatment	Hours post inoculation (hpi)	MEmediumpurple1	MEindianred3	MEmediumpurple4	MEnavajowhite	MEblack	MEblueviolet	MElightgreen	MEmediumorchid	MEorangered3	MEmagenta3	MEsienna3	MEfirebrick3	MEmidnightblue	MElightcoral	MEsalmon	MEsalmon1	MEbrown	MEfirebrick4	MEdarkolivegreen4	MEgrey
LR-66-629_MOCK_24_1	Mock	24	-0.00995327	-0.231872	0.116673	0.0582929	0.318106	0.163087	-0.118162	-0.00744276	-0.0620992	-0.0790274	0.455995	-0.148774	-0.12729	-0.269784	-0.169656	-0.142212	-0.24659	-0.27742	-0.187902	0.0460501
LR-66-629_MOCK_24_2	Mock	24	0.100444	-0.277512	-0.0188382	0.0605727	0.440313	0.291287	-0.145241	0.269693	-0.0852545	-0.0671126	0.328377	0.593223	0.733511	-0.194851	-0.155076	-0.157465	-0.236171	-0.323391	-0.139619	-0.0247276
LR-66-629_MOCK_24_3	Mock	24	-0.0143472	-0.295818	0.0466157	0.0299643	0.397398	0.150921	-0.152615	0.0587048	-0.0640348	-0.0297612	0.423276	0.143902	0.31521	-0.23742	-0.167655	-0.1647	-0.269775	-0.314491	-0.209794	-0.119401
LR-66-629_24hpi_1	A.lentis	24	0.139722	0.0439878	0.0879849	0.0147544	-0.0670447	0.0600934	-0.095865	-0.126814	-0.159528	0.0438965	0.195819	-0.00910629	-0.169344	-0.132912	-0.0662752	-0.0527318	0.0975678	0.0926294	0.167626	0.247208
LR-66-629_24hpi_2	A.lentis	24	0.1877	0.0863889	-0.00761323	0.333335	-0.0549484	0.170206	-0.0434172	-0.0100737	-0.151775	-0.310052	0.013971	0.0262875	-0.0767205	-0.112379	-0.10519	-0.078123	0.0537769	0.532093	0.338124	0.227176
LR-66-629_24hpi_3	A.lentis	24	0.260886	0.121408	-0.0816313	0.622253	-0.0601117	0.33661	0.0521499	0.213979	-0.134895	-0.169839	-0.140371	0.255645	0.107981	0.0238374	0.0415684	0.0889992	0.14365	0.228196	0.740652	-0.227231
LR-66-629_MOCK_96_1	Mock	96	0.017561	0.395469	0.333956	0.0453484	0.0763424	-0.00380502	0.474555	-0.0986054	0.241559	0.107498	-0.189647	-0.346224	-0.302656	-0.0850613	-0.151199	-0.0506121	-0.0775541	0.113169	-0.155031	0.108641
LR-66-629_MOCK_96_2	Mock	96	0.0787771	0.24453	0.266597	0.236854	0.273081	0.233771	0.421303	0.114779	0.202626	-0.194577	-0.127334	-0.0712048	0.037152	-0.120258	-0.143038	-0.0770923	-0.158465	-0.0690821	-0.0355692	-0.0501182
LR-66-629_MOCK_96_3	Mock	96	-0.410631	-0.189315	-0.228319	0.084031	0.0136992	-0.252119	0.0726198	0.0881853	0.355781	-0.270472	-0.296477	-0.315776	0.0363429	0.349877	-0.0530235	-0.0913788	-0.26752	-0.0978538	-0.167017	0.351379
LR-66-629_96hpi_1	A.lentis	96	0.33149	0.287458	0.530742	-0.304402	-0.173236	-0.105515	-0.093	-0.334392	-0.218724	0.456143	0.292091	0.00976769	-0.284613	-0.266442	-0.104924	-0.0963553	0.337953	-0.10238	-0.132517	0.336479
LR-66-629_96hpi_2	A.lentis	96	0.299018	0.131009	0.0500437	-0.295079	-0.257674	-0.137697	-0.163331	-0.312821	-0.27206	0.00479074	-0.0109219	0.30154	0.145719	-0.142537	-0.066823	-0.0691453	0.361095	0.206322	-0.110109	-0.417212
LR-66-629_96hpi_3	A.lentis	96	0.0900489	0.0294922	-0.0137865	-0.279122	-0.274361	-0.249798	-0.179	-0.346512	-0.211269	-0.139071	-0.0682194	-0.0974635	-0.19856	-0.140032	-0.0631648	-0.00653813	0.332949	0.455099	-0.0981138	-0.385969
LR-66-629_MOCK_192_1	Mock	192	-0.000365047	0.236623	0.0691036	0.022204	0.161349	0.250677	0.359863	0.429707	0.316604	0.0989407	-0.1669	0.0639049	0.0193915	0.12162	-0.10889	-0.0961811	-0.162245	-0.125483	-0.0410402	0.10448
LR-66-629_MOCK_192_2	Mock	192	0.00931362	0.263771	0.113858	0.105981	0.141947	0.27329	0.396528	0.391509	0.305226	0.333362	-0.169317	-0.0199606	-0.113927	0.108621	-0.0978897	-0.0604067	-0.148933	-0.134253	-0.00149326	-0.125406
LR-66-629_MOCK_192_3	Mock	192	-0.560624	-0.331388	-0.415315	-0.0781555	-0.129023	-0.414402	-0.148589	0.208607	0.479271	-0.0728594	-0.365724	-0.418012	0.000364921	0.635029	-0.111967	-0.16916	-0.340269	-0.175033	-0.284034	-0.271204
LR-66-629_192hpi_1	A.lentis	192	-0.254252	-0.279356	-0.322378	-0.176198	-0.230259	-0.233431	-0.22837	-0.109926	-0.184646	0.177463	0.0317452	0.101021	-0.00316499	0.210207	0.608272	0.176451	0.1451	-0.129028	0.142462	0.125592
LR-66-629_192hpi_2	A.lentis	192	-0.319699	-0.296148	-0.355776	-0.18435	-0.255258	-0.307126	-0.266898	-0.12483	-0.129547	0.47224	-0.0579999	0.0708574	0.0881501	0.269555	0.540402	0.162981	0.0775328	0.0536754	0.0874073	0.288023
LR-66-629_192hpi_3	A.lentis	192	0.0549098	0.0612689	-0.171917	-0.296283	-0.32032	-0.226048	-0.14253	-0.303748	-0.227235	-0.361562	-0.148364	-0.139627	-0.207548	-0.0170694	0.37453	0.883671	0.357896	0.0672305	0.0859665	-0.21376
LR-66-570_MOCK_24_1	Mock	24	-0.00995327	-0.231872	0.116673	0.0582929	0.318106	0.163087	-0.118162	-0.00744276	-0.0620992	-0.0790274	0.455995	-0.148774	-0.12729	-0.269784	-0.169656	-0.142212	-0.24659	-0.27742	-0.187902	0.0460501
LR-66-570_MOCK_24_2	Mock	24	0.100444	-0.277512	-0.0188382	0.0605727	0.440313	0.291287	-0.145241	0.269693	-0.0852545	-0.0671126	0.328377	0.593223	0.733511	-0.194851	-0.155076	-0.157465	-0.236171	-0.323391	-0.139619	-0.0247276
LR-66-570_MOCK_24_3	Mock	24	-0.0143472	-0.295818	0.0466157	0.0299643	0.397398	0.150921	-0.152615	0.0587048	-0.0640348	-0.0297612	0.423276	0.143902	0.31521	-0.23742	-0.167655	-0.1647	-0.269775	-0.314491	-0.209794	-0.119401
LR-66-570_24hpi_1	A.lentis	24	0.139722	0.0439878	0.0879849	0.0147544	-0.0670447	0.0600934	-0.095865	-0.126814	-0.159528	0.0438965	0.195819	-0.00910629	-0.169344	-0.132912	-0.0662752	-0.0527318	0.0975678	0.0926294	0.167626	0.247208
LR-66-570_24hpi_2	A.lentis	24	0.1877	0.0863889	-0.00761323	0.333335	-0.0549484	0.170206	-0.0434172	-0.0100737	-0.151775	-0.310052	0.013971	0.0262875	-0.0767205	-0.112379	-0.10519	-0.078123	0.0537769	0.532093	0.338124	0.227176
LR-66-570_24hpi_3	A.lentis	24	0.260886	0.121408	-0.0816313	0.622253	-0.0601117	0.33661	0.0521499	0.213979	-0.134895	-0.169839	-0.140371	0.255645	0.107981	0.0238374	0.0415684	0.0889992	0.14365	0.228196	0.740652	-0.227231
LR-66-570_MOCK_96_1	Mock	96	0.017561	0.395469	0.333956	0.0453484	0.0763424	-0.00380502	0.474555	-0.0986054	0.241559	0.107498	-0.189647	-0.346224	-0.302656	-0.0850613	-0.151199	-0.0506121	-0.0775541	0.113169	-0.155031	0.108641
LR-66-570_MOCK_96_2	Mock	96	0.0787771	0.24453	0.266597	0.236854	0.273081	0.233771	0.421303	0.114779	0.202626	-0.194577	-0.127334	-0.0712048	0.037152	-0.120258	-0.143038	-0.0770923	-0.158465	-0.0690821	-0.0355692	-0.0501182
LR-66-570_MOCK_96_3	Mock	96	-0.410631	-0.189315	-0.228319	0.084031	0.0136992	-0.252119	0.0726198	0.0881853	0.355781	-0.270472	-0.296477	-0.315776	0.0363429	0.349877	-0.0530235	-0.0913788	-0.26752	-0.0978538	-0.167017	0.351379
LR-66-570_96hpi_1	A.lentis	96	0.33149	0.287458	0.530742	-0.304402	-0.173236	-0.105515	-0.093	-0.334392	-0.218724	0.456143	0.292091	0.00976769	-0.284613	-0.266442	-0.104924	-0.0963553	0.337953	-0.10238	-0.132517	0.336479
LR-66-570_96hpi_2	A.lentis	96	0.299018	0.131009	0.0500437	-0.295079	-0.257674	-0.137697	-0.163331	-0.312821	-0.27206	0.00479074	-0.0109219	0.30154	0.145719	-0.142537	-0.066823	-0.0691453	0.361095	0.206322	-0.110109	-0.417212
LR-66-570_96hpi_3	A.lentis	96	0.0900489	0.0294922	-0.0137865	-0.279122	-0.274361	-0.249798	-0.179	-0.346512	-0.211269	-0.139071	-0.0682194	-0.0974635	-0.19856	-0.140032	-0.0631648	-0.00653813	0.332949	0.455099	-0.0981138	-0.385969
LR-66-570_MOCK_192_1	Mock	192	-0.000365047	0.236623	0.0691036	0.022204	0.161349	0.250677	0.359863	0.429707	0.316604	0.0989407	-0.1669	0.0639049	0.0193915	0.12162	-0.10889	-0.0961811	-0.162245	-0.125483	-0.0410402	0.10448
LR-66-570_MOCK_192_2	Mock	192	0.00931362	0.263771	0.113858	0.105981	0.141947	0.27329	0.396528	0.391509	0.305226	0.333362	-0.169317	-0.0199606	-0.113927	0.108621	-0.0978897	-0.0604067	-0.148933	-0.134253	-0.00149326	-0.125406
LR-66-570_MOCK_192_3	Mock	192	-0.560624	-0.331388	-0.415315	-0.0781555	-0.129023	-0.414402	-0.148589	0.208607	0.479271	-0.0728594	-0.365724	-0.418012	0.000364921	0.635029	-0.111967	-0.16916	-0.340269	-0.175033	-0.284034	-0.271204
LR-66-570_192hpi_1	A.lentis	192	-0.254252	-0.279356	-0.322378	-0.176198	-0.230259	-0.233431	-0.22837	-0.109926	-0.184646	0.177463	0.0317452	0.101021	-0.00316499	0.210207	0.608272	0.176451	0.1451	-0.129028	0.142462	0.125592
LR-66-570_192hpi_2	A.lentis	192	-0.319699	-0.296148	-0.355776	-0.18435	-0.255258	-0.307126	-0.266898	-0.12483	-0.129547	0.47224	-0.0579999	0.0708574	0.0881501	0.269555	0.540402	0.162981	0.0775328	0.0536754	0.0874073	0.288023
LR-66-570_192hpi_3	A.lentis	192	0.0549098	0.0612689	-0.171917	-0.296283	-0.32032	-0.226048	-0.14253	-0.303748	-0.227235	-0.361562	-0.148364	-0.139627	-0.207548	-0.0170694	0.37453	0.883671	0.357896	0.0672305	0.0859665	-0.21376

## Sheet: Sheet 2
Sheet 2. Expression table (Z-score) used for hierarchical clustering analysis of genes in Lightgreen and Orangered3 modules.
Gene_ID	Module	LR-66-570_24hpi_MOCK	LR-66-570_24hpi_A. lentis	LR-66-570_96hpi_MOCK	LR-66-570_96hpi_A. lentis	LR-66-570_192hpi_MOCK	LR-66-570_192hpi_A. lentis	LR-66-629_24hpi_MOCK	LR-66-629_24hpi_A. lentis	LR-66-629_96hpi_MOCK	LR-66-629_96hpi_A. lentis	LR-66-629_192hpi_MOCK	LR-66-629_192hpi_A. lentis	Mean	STD
Lc00350	lightgreen	0.144278	1.09383	0.100599	-0.643283	-0.48039	-0.536914	-0.695026	1.29834	0.100288	-1.46304	1.94349	-0.862162	500.507	117.828
Lc00414	lightgreen	-0.563044	-0.0273124	0.0277687	0.367126	-0.540874	-1.39089	-1.32561	0.0258389	1.46965	0.795763	1.82456	-0.662974	971.073	222.823
Lc00604	lightgreen	1.19179	0.843524	-0.843911	2.03784	-0.833209	0.649445	-0.833631	-0.816479	0.0875587	-0.85521	0.229041	-0.856757	167.935	189.682
Lc00617	lightgreen	-1.7164	0.796599	1.03298	-0.520265	1.51938	-1.23843	-0.818495	0.443355	0.301954	0.15134	0.817	-0.76902	725.371	123.361
Lc00769	lightgreen	0.599739	0.805737	0.407437	-0.508017	0.195896	0.916928	-1.12805	-0.974385	1.80907	-1.67773	0.150001	-0.596628	253.616	40.8905
Lc01096	lightgreen	-0.79496	0.514332	1.56418	-0.768351	0.738875	-1.73745	-0.554041	0.484857	0.591909	-0.0584898	1.15102	-1.13188	128.795	32.5698
Lc01475	lightgreen	-0.693807	-0.763471	1.84594	-0.76729	1.54201	-0.900416	-0.533614	-0.278001	1.12962	-0.594212	0.622942	-0.609707	319.217	289.774
Lc01658	lightgreen	-0.649792	-0.581136	0.795739	0.221521	0.169342	-0.62957	-0.953004	-0.677505	0.830442	-0.0954222	2.4928	-0.92342	93.8447	26.703
Lc01666	lightgreen	-1.08786	0.573611	0.688131	-0.179163	0.286378	-0.214228	-1.03191	-0.240899	1.63637	-1.45287	1.61119	-0.58875	62.5253	17.8717
Lc01979	lightgreen	-0.142955	2.02354	-0.54798	-0.77011	-0.197915	-0.708007	-0.823256	0.819498	1.56601	-1.1424	0.37492	-0.451335	90.0325	62.5311
Lc02037	lightgreen	-1.10904	1.71729	1.21216	-1.03614	0.696592	-0.944494	-0.715271	0.942609	0.486391	-0.806519	0.285747	-0.729322	550.007	258.817
Lc02113	lightgreen	-1.27191	1.78105	1.12782	-0.336492	-0.0149821	-0.62749	-0.948635	-0.259433	1.43907	-0.712462	0.571128	-0.747659	416.659	64.0209
Lc02271	lightgreen	-0.857165	0.995163	0.299594	0.450537	-0.134838	1.56206	-1.00717	-0.992538	1.6984	-1.08459	-0.339043	-0.590421	528.47	130.799
Lc02280	lightgreen	-1.04012	1.35808	0.606064	-0.657682	0.689821	-1.49534	-0.479458	0.586122	0.347669	-0.339953	1.56553	-1.14073	285.9	74.382
Lc02288	lightgreen	1.32634	1.37993	-0.609999	-0.199475	-0.631676	-0.767214	-0.490879	-0.712416	1.59301	-0.92109	0.965925	-0.932461	44.8019	46.8995
Lc02494	lightgreen	0.681398	0.606345	1.3762	-0.663951	0.677447	-1.78615	-0.0844061	0.32111	0.72603	-1.18751	0.645106	-1.31162	2038.54	665.522
Lc03032	lightgreen	-1.82489	-0.593218	0.106257	-0.599898	0.729189	-0.0810674	0.588626	0.676025	-0.84818	0.859453	-0.858757	1.84646	51.9008	11.9756
Lc03083	lightgreen	-1.98196	0.969622	1.21205	-0.827852	0.743875	-0.275304	-0.998284	0.287662	1.0902	-0.424199	0.765225	-0.561039	364.273	71.3483
Lc03119	lightgreen	-0.399313	1.52678	-0.785259	-0.112962	-0.842839	-0.491394	0.892485	1.41472	-1.412	-0.326908	-0.702645	1.23935	859.712	98.9345
Lc03370	lightgreen	-0.721316	-1.16264	0.742188	-1.0453	1.41393	-0.440612	0.365616	0.786342	-1.15157	0.674641	-0.87361	1.41234	158.143	60.8472
Lc03541	lightgreen	-0.441697	1.69693	-0.794904	0.934882	-0.554431	0.701446	-1.01028	-0.495873	1.31385	-1.19817	0.692284	-0.844035	94.4881	25.1033
Lc03567	lightgreen	-0.299671	1.75637	-0.250403	0.247586	0.833645	-1.03112	-0.791703	0.843305	1.35595	-0.921956	-0.424128	-1.31787	66.7042	20.7033
Lc03593	lightgreen	0.387332	0.809404	0.389215	1.082	-0.102301	-0.126783	-0.916786	-1.02531	1.32187	-1.3817	1.04692	-1.48387	37.0786	14.1603
Lc03712	lightgreen	0.918145	0.00260927	0.553291	0.248277	-0.226769	-0.335354	-0.453428	-1.25417	1.85637	-0.172771	0.796702	-1.93291	688.975	107.842
Lc03728	lightgreen	1.08417	0.818761	-0.858267	1.69145	-1.22652	0.0242044	-1.0409	-0.694214	0.96606	-0.320159	0.599802	-1.04438	29.5203	20.0951
Lc03729	lightgreen	1.02581	0.766087	-1.1946	1.87271	-1.22307	0.271608	-1.04656	-0.753994	0.671483	-0.00840677	0.388111	-0.769177	36.9753	22.8321
Lc03926	lightgreen	-0.615182	2.27869	0.436269	-0.67692	-0.372393	0.346784	-0.922657	0.929999	0.444073	-1.18348	0.369676	-1.03486	42.0078	19.2211
Lc03952	lightgreen	2.4218	0.0801336	-0.697643	-0.237147	-0.634984	-0.323814	-0.353068	-0.732144	0.973101	-0.80523	1.09623	-0.787232	86.6358	100.384
Lc04128	lightgreen	-1.31943	1.24592	-0.176464	1.31587	-0.551919	0.300562	-1.38859	0.798929	0.741228	-0.606064	0.820271	-1.18031	27.805	8.43421
Lc04693	lightgreen	-0.540747	-0.0347621	1.68519	-1.06141	1.12726	-1.85874	-0.0784133	0.0721756	1.16857	0.317867	-0.0677695	-0.729223	441.249	86.7483
Lc04780	lightgreen	-1.18446	2.48197	-0.334506	-0.594908	-0.0774637	0.0880822	-0.985834	0.144686	0.164458	-0.626311	1.20981	-0.285527	41.0014	25.7934
Lc04999	lightgreen	-0.883773	0.362257	1.69939	-0.671028	0.209737	-0.64309	-0.814525	-0.183792	2.11042	-0.667332	0.270615	-0.78887	50.3722	30.6627
Lc05208	lightgreen	0.0990717	1.39998	-0.898423	1.48159	-0.950749	1.21921	-0.972787	-0.875001	0.408397	-0.777802	0.689882	-0.823367	83.8094	62.6202
Lc05435	lightgreen	1.0437	1.19204	-0.142608	0.506017	-1.05372	-0.361142	-0.382493	-0.612749	1.87862	-0.597538	0.126304	-1.59643	65.1197	23.8864
Lc06009	lightgreen	-0.806963	0.77291	1.31379	-0.923902	1.76571	-0.504715	-0.652539	0.842863	0.379064	-0.730147	-0.047515	-1.40856	42.4067	12.6276
Lc06032	lightgreen	1.54072	0.161015	-0.0267428	-0.712625	-0.318494	-0.770454	-0.0674465	-0.656409	1.66656	-1.14746	1.35147	-1.02014	61.4917	26.8608
Lc06257	lightgreen	0.281085	1.08642	-0.600937	-0.266416	-0.623295	-0.536393	-0.60586	-0.689639	2.40472	-0.811235	0.981892	-0.620339	935.776	1098.37
Lc06319	lightgreen	0.0362825	2.16727	-0.876584	0.966811	-0.857546	0.478186	-0.790659	-0.774	1.05111	-0.762476	0.190849	-0.829238	25.6511	26.6121
Lc06360	lightgreen	1.49297	0.838445	-1.00743	1.71667	-0.989611	0.975808	-0.8437	-0.682865	0.0538131	-0.530327	-0.205036	-0.818734	1264.95	1006.04
Lc06390	lightgreen	-0.523196	2.09052	-0.354929	0.330101	-1.06334	-0.108101	-0.802917	-0.471819	1.53543	0.121602	0.476349	-1.2297	29.7656	12.2622
Lc06932	lightgreen	0.9021	-0.31792	0.338926	0.342459	-0.0488684	-1.2951	-0.678023	-0.95414	1.76133	0.669628	0.863127	-1.58352	112.116	29.2509
Lc06960	lightgreen	-0.856967	2.62087	0.248898	-0.369705	-0.0968144	-0.800822	-0.689482	0.629093	0.383088	-0.669481	0.508376	-0.907058	124.114	56.1642
Lc07152	lightgreen	0.823756	0.824215	-0.133546	0.591011	-0.562345	-0.89895	0.0136794	-0.575259	1.81345	-0.779341	0.726194	-1.84287	856.09	283.171
Lc07422	lightgreen	0.226544	2.23207	0.0861262	0.00475699	-0.233839	-0.502395	-0.208244	-0.130422	0.529864	-1.50502	0.958812	-1.45825	228.056	61.0797
Lc07457	lightgreen	-0.496673	1.95391	-0.270777	-0.371734	-0.643539	0.132819	-1.17253	0.616587	0.57456	-1.37787	1.46352	-0.408279	37.3683	14.5938
Lc07602	lightgreen	0.242698	1.65743	-0.410075	-0.143244	-1.66803	-0.558963	-0.952203	-0.586697	1.3071	0.465738	1.19646	-0.550205	84.2722	11.418
Lc07714	lightgreen	-0.272681	2.33117	-0.919864	1.12006	-0.938872	0.137813	-0.662087	-0.664387	0.903696	-0.517587	0.184099	-0.701361	272.664	60.8535
Lc07958	lightgreen	0.00453773	1.19045	-0.33736	2.15955	-0.732885	0.24512	-1.09937	-1.17197	-0.0801116	0.0207086	0.794929	-0.993599	82.5683	20.201
Lc08012	lightgreen	0.274763	-0.780166	1.69659	-0.297677	0.888328	-0.775092	-0.16531	-1.13396	1.59258	-0.218653	0.318625	-1.40003	383.731	149.786
Lc08044	lightgreen	-0.358731	-0.0230932	1.38487	-0.902559	1.52385	-1.39314	0.546618	-0.134081	0.75291	-1.02318	0.781536	-1.15499	115.334	47.3924
Lc08138	lightgreen	0.74259	1.25071	-0.198856	-0.388629	-0.0807466	-1.18474	-0.78321	-0.301174	1.70477	-1.17724	1.2572	-0.84068	209.161	114.611
Lc08224	lightgreen	-0.431496	1.42608	0.977208	-0.504868	0.228619	-1.28356	-0.0946353	0.77716	1.465	-1.12991	-0.0773212	-1.35227	251.937	97.9932
Lc08685	lightgreen	0.189861	1.6881	-0.775654	0.586346	-1.13818	0.312307	-0.936486	-0.596474	1.92636	-0.537138	0.018098	-0.737137	41.1331	25.6167
Lc08805	lightgreen	-0.471798	0.293945	-0.512869	1.72941	-0.514874	2.39368	-0.514874	-0.514874	-0.345844	-0.514874	-0.512159	-0.514874	67.6531	131.397
Lc09159	lightgreen	0.753663	1.15699	-0.867182	1.91361	-0.873597	0.809885	-0.866564	-0.867375	0.592958	-0.858681	-0.0802334	-0.813472	75.6781	86.2657
Lc09210	lightgreen	-1.17683	1.37316	1.25581	-1.11246	0.863869	-1.34954	-0.431247	1.21418	0.299497	-0.213402	0.0196175	-0.742644	267.87	59.9663
Lc09560	lightgreen	0.0873439	1.66384	-0.658592	1.20794	-0.893082	0.160122	-0.607048	-0.634436	1.54414	-0.775376	0.211513	-1.30636	65.4044	21.664
Lc09612	lightgreen	2.06061	-0.50875	-0.60891	-0.193554	-0.428846	1.59019	-0.267863	-0.620213	1.02504	-1.22599	-0.29584	-0.525873	128.667	59.5713
Lc10073	lightgreen	1.47151	0.707524	-0.918855	1.07858	-0.943495	0.586992	-0.916915	-0.939517	1.18378	-0.915265	0.527915	-0.92225	64.84	68.7232
Lc10097	lightgreen	-0.711692	0.850676	1.49457	-0.902314	0.969065	-1.23507	-0.51427	0.215893	1.22661	-0.977474	0.6286	-1.0446	706.229	314.218
Lc10268	lightgreen	1.56998	0.221305	-0.83306	1.6974	-1.49761	0.514882	-0.824171	-0.79516	0.183987	0.394919	0.276101	-0.908578	552.236	177.75
Lc10283	lightgreen	-0.171928	1.11171	0.730014	-0.880093	1.00201	-0.725324	-0.842063	0.738024	1.75057	-1.19061	-0.726577	-0.795743	83.5411	47.856
Lc10380	lightgreen	-1.95613	1.07285	0.341622	-0.514067	0.445387	-0.452086	-1.06085	1.11832	0.263923	-0.0303602	1.50254	-0.731148	209.224	33.5052
Lc10392	lightgreen	-0.874684	0.957758	1.01112	-1.24636	0.894497	-1.11508	0.125718	0.361225	1.05472	-1.1494	1.01939	-1.03891	58.5914	26.6093
Lc10417	lightgreen	1.04917	1.21676	-0.973096	1.42736	-0.971049	0.602172	-0.985719	-0.813249	0.770363	-0.853296	0.494732	-0.964147	130.984	127.018
Lc10463	lightgreen	-0.53993	0.241482	0.967416	-0.820662	1.72857	-1.74532	0.292113	0.411943	0.630153	-0.692233	0.702189	-1.17572	420.654	72.8808
Lc10488	lightgreen	1.1216	1.11347	-0.0748923	-1.42105	0.213439	-0.854354	0.0456732	0.736598	0.571398	-1.48137	1.16272	-1.13323	103.089	45.4801
Lc10634	lightgreen	-0.163308	1.19848	1.10932	-0.870639	0.775801	-1.72499	0.327111	0.343911	0.697913	-1.07933	0.668806	-1.28308	179.186	74.2086
Lc10771	lightgreen	-0.650633	0.882273	0.957838	-0.772835	1.57756	-1.20203	-0.391486	0.484142	0.478579	-1.07491	0.981852	-1.27036	172.801	35.9513
Lc10772	lightgreen	-1.44956	0.688201	-0.514953	-0.301388	0.392593	-1.62824	-0.621947	1.18384	1.07473	-0.359325	1.47924	0.0568097	131.358	15.7641
Lc10934	lightgreen	-0.72017	0.625	0.839324	-1.30125	1.45807	-1.5787	0.276005	0.513014	1.28522	-0.304455	-0.101833	-0.99023	162.807	32.4742
Lc11372	lightgreen	-0.721741	0.19493	0.849327	-0.0556206	1.16897	-1.22181	-0.952384	-0.325711	0.865917	0.239982	1.56588	-1.60774	280.408	45.207
Lc11397	lightgreen	-1.29221	1.19274	0.703559	0.014142	0.90175	-1.45302	-1.16567	1.00708	0.940008	-0.214799	0.384798	-1.01838	271.829	60.3795
Lc11620	lightgreen	-0.502164	1.41307	1.06226	-1.16141	0.812085	-1.63713	-0.0643507	0.344168	0.879859	-0.602338	0.601632	-1.14568	1217.39	235.191
Lc11669	lightgreen	-1.27239	1.001	0.845698	-1.00326	0.906285	-1.63642	-0.817695	0.948353	0.521601	-0.145369	1.06236	-0.41017	474.133	51.6615
Lc11750	lightgreen	0.487573	-0.237988	0.165646	-0.80667	0.326247	0.321889	-0.0693075	-0.921787	1.92435	-1.66605	1.3268	-0.850702	95.4281	36.7164
Lc12251	lightgreen	-0.700086	0.0564631	0.51342	-1.16975	1.39933	-1.38494	-0.579391	0.731215	1.28164	-0.95682	1.19279	-0.383871	248.254	80.8099
Lc12396	lightgreen	-0.0104162	1.65089	0.94511	-0.586269	0.686137	-1.50472	-0.158958	0.771836	0.782203	-0.772626	-0.250828	-1.55236	152.327	67.523
Lc13427	lightgreen	-1.45229	1.20284	1.44601	-1.18002	1.13658	-1.16817	-0.229085	0.462652	0.150158	-0.778545	0.608062	-0.198198	265.109	54.2836
Lc13556	lightgreen	-0.276774	0.697913	0.662632	-1.29099	1.3657	-1.45868	0.239262	-0.503337	0.892383	-1.08462	1.31852	-0.561997	112.737	15.6837
Lc13764	lightgreen	-0.605217	-0.335508	1.00168	-1.03748	-0.415422	1.44257	1.02166	0.124449	-2.18623	0.209811	0.411865	0.367822	58.6197	7.34126
Lc13785	lightgreen	0.317187	1.4531	0.477176	-0.387028	-0.159643	-1.1726	-0.203056	-0.297774	1.77186	-0.791707	0.637772	-1.64529	83.8619	32.9397
Lc13940	lightgreen	0.485534	1.91508	-0.579395	1.40353	-1.13311	-0.112843	-1.03052	-0.655904	0.745273	-0.0844786	0.225361	-1.17853	57.2244	30.6718
Lc14024	lightgreen	-0.650654	-0.683242	1.74557	-0.507556	1.47109	-0.823774	-0.289274	-0.713777	1.218	-0.690854	0.800594	-0.87612	45.3367	38.9711
Lc14227	lightgreen	0.342639	-0.568377	1.26215	-0.370495	-0.0086183	-0.821755	0.666102	-0.723599	1.50703	-1.22675	1.27637	-1.3347	124.301	36.0989
Lc14609	lightgreen	-0.188968	1.39975	-0.813813	1.43325	-0.774808	1.93715	-0.771601	-0.537269	-0.00208511	-0.812226	-0.351149	-0.518232	352.141	397.128
Lc14754	lightgreen	1.45838	-1.11505	-1.00246	0.168908	-1.07744	1.50702	0.751101	-0.959949	-0.706832	0.589013	-0.421616	0.808928	69.4144	27.2075
Lc14809	lightgreen	-0.519132	0.227171	1.88982	-1.1706	1.57311	-0.915482	-0.723501	0.314528	0.951644	-0.543489	-0.460169	-0.623896	207.264	94.9749
Lc14879	lightgreen	0.171919	0.204063	-1.16575	-0.0326945	-1.37872	1.61603	-0.232218	0.306252	-0.835489	0.794875	-1.03305	1.58479	882.954	369.999
Lc14929	lightgreen	-0.352317	2.32906	-0.441956	-0.0276062	-0.643592	0.854014	-0.802973	-0.109656	0.267566	-1.16625	1.05155	-0.957841	26.5119	16.2504
Lc15034	lightgreen	-0.23984	1.6713	-0.325397	1.78904	-1.1563	0.641351	-0.967455	-0.177215	0.58258	-0.401896	-0.149852	-1.26632	35.9389	17.2985
Lc15141	lightgreen	1.53205	-0.308051	0.422742	-0.0536331	-0.283735	-0.857988	-0.0772966	-1.08159	1.99947	-0.675762	0.624499	-1.2407	565.283	194.392
Lc15201	lightgreen	-0.883933	0.408612	0.931227	-0.527554	0.538394	-1.66601	-0.520482	0.480027	1.59229	-0.102649	1.05025	-1.30017	128.082	33.4663
Lc15378	lightgreen	0.255582	1.80687	-0.699648	1.26298	-1.0513	0.501217	-1.06618	-0.527351	1.2148	-0.315623	-0.313475	-1.06787	42.8739	21.726
Lc15404	lightgreen	-1.07513	1.13959	0.516553	-0.686047	1.23683	-1.39591	-0.26863	0.835761	0.398485	-0.695734	1.20462	-1.21039	130.481	27.5265
Lc15514	lightgreen	-0.238103	-0.928335	1.40508	-0.443282	0.623265	-0.961419	-0.211087	-0.909494	2.05268	-0.00625916	0.656796	-1.03985	487.077	104.38
Lc15879	lightgreen	0.422865	1.5215	0.350355	-0.983367	0.0407936	-1.32311	0.40203	0.0959142	0.546886	-0.235466	1.12795	-1.96635	68.9678	20.3191
Lc16003	lightgreen	2.24152	0.189596	-1.16467	0.163063	0.0322413	-0.219096	-1.18191	-0.510693	1.32682	-0.450654	0.417558	-0.843777	736.833	76.0068
Lc16082	lightgreen	-1.40896	0.350797	2.047	-1.19211	1.52214	-0.43732	-0.128953	0.21631	0.10396	-0.638694	0.0958665	-0.530033	70.8583	28.0077
Lc16129	lightgreen	-1.65199	1.12119	1.43956	-0.719525	-0.119457	-0.723938	-0.900888	0.844206	1.45039	-0.118778	-0.151067	-0.469698	518.193	88.3677
Lc16196	lightgreen	0.200383	1.3088	0.565547	-1.19296	1.07958	-0.903196	-0.0423632	0.384284	0.902439	-1.6338	0.578299	-1.24701	519.888	157.874
Lc16344	lightgreen	0.125804	-0.968191	1.00925	-0.264552	0.0156394	-0.158099	-0.279612	-0.619176	1.88051	-1.0139	1.52721	-1.25488	2805.23	387.997
Lc16399	lightgreen	-0.875836	0.862212	-0.771526	0.607308	-1.16068	1.39804	-0.478627	-0.872382	1.59791	-0.258032	0.873725	-0.92212	138.182	14.476
Lc16543	lightgreen	-1.20958	-0.64879	1.25211	-0.574421	-0.108621	-0.852164	-0.738475	-0.0343987	0.524179	0.233035	2.35881	-0.201692	132.119	22.6349
Lc16581	lightgreen	-1.28737	1.01912	1.077	-0.475496	0.597756	-1.39046	-0.925659	0.561419	0.318453	-0.0163708	1.52919	-1.00758	229.202	82.1925
Lc16735	lightgreen	-0.242117	1.19327	-0.670858	1.43667	-0.673974	2.09923	-0.676548	-0.657491	0.118456	-0.66151	-0.616644	-0.648482	99.8761	147.626
Lc17108	lightgreen	0.721561	1.2354	-0.0615489	-0.239843	-0.764375	-1.19983	-0.138103	-0.718672	0.999406	-0.29802	1.83469	-1.37066	1164.48	194.809
Lc17176	lightgreen	-0.12785	1.18746	1.19366	-1.06502	1.2036	-1.36439	-0.241638	0.932567	0.491685	-1.39725	-0.0515701	-0.761246	339.276	81.7603
Lc17199	lightgreen	0.133652	0.889825	-0.715679	2.3192	-0.715679	1.27064	-0.715679	-0.713621	0.0352426	-0.713582	-0.358648	-0.715679	121.742	170.107
Lc17394	lightgreen	0.73444	2.37925	0.147826	-0.290381	-0.194412	-1.43068	-0.378477	-0.0280675	0.398663	-0.552626	0.527031	-1.31256	615.625	290.441
Lc17679	lightgreen	-0.799115	0.0865792	1.5831	-0.402544	0.910671	-1.84785	-0.417021	0.343172	1.36205	0.395988	-0.160329	-1.05471	135.619	33.3862
Lc17695	lightgreen	0.476469	1.41377	-0.880108	1.76442	-0.866969	0.806617	-0.862618	-0.887054	0.577982	-0.885297	0.227916	-0.88513	35.6386	39.8306
Lc17806	lightgreen	0.284026	-0.0680792	-1.09663	0.235375	-1.3511	2.12241	-0.442177	0.0334426	-0.765181	0.643351	-0.809833	1.21438	97.8331	30.01
Lc18091	lightgreen	-0.723747	1.87777	-0.464801	0.468191	-0.604679	0.612293	-1.43112	0.257122	0.434551	-0.870041	1.36582	-0.921361	115.406	21.3042
Lc18101	lightgreen	-0.749153	1.12919	1.20263	-1.06396	0.35141	-1.20296	-0.14018	0.24829	1.02302	-1.10852	1.29747	-0.987241	124.019	75.2524
Lc18486	lightgreen	-0.805829	1.36897	1.24938	-0.876	1.11084	-1.4874	-0.296332	0.291809	0.536175	-0.755504	0.730331	-1.06644	1033.81	405.962
Lc18798	lightgreen	2.12186	-1.33746	-0.179433	0.0246703	-0.176099	0.200226	-0.655003	-1.37175	1.34435	-0.42309	0.546797	-0.0950641	644.211	198.968
Lc19014	lightgreen	0.552273	1.30049	-0.766577	1.38582	-1.13793	0.312543	-1.22007	-0.856369	1.15826	-0.614084	0.703047	-0.817398	494.104	219.135
Lc19113	lightgreen	-0.597832	1.37827	0.554396	-1.18142	0.643748	-0.20114	-1.14432	0.320888	1.47477	-1.51271	0.713232	-0.447879	1422.37	543.393
Lc19477	lightgreen	-0.830408	0.988595	0.904535	-1.12738	0.269584	-1.17311	-0.302335	1.29804	1.21219	-1.11773	0.742926	-0.864907	188.763	67.055
Lc19699	lightgreen	0.215305	1.62562	-0.91212	1.26904	-0.896468	0.744172	-0.928115	-0.872932	0.920461	-0.835344	0.637804	-0.967418	28.6083	29.1756
Lc19828	lightgreen	-0.147247	2.49293	-0.492555	0.787516	-0.744722	0.299977	-0.822314	-0.0621267	0.569511	-0.936742	0.209276	-1.1535	414.891	128.407
Lc20006	lightgreen	-0.226504	0.67526	1.25883	-0.42398	0.383569	-1.99615	-0.00183091	0.542854	0.763031	0.0122919	0.777547	-1.76492	751.502	177.962
Lc20177	lightgreen	1.68566	0.247061	-0.811198	1.80464	-0.608591	1.22754	-0.747441	-0.871419	-0.27579	-0.52533	-0.597376	-0.527768	42.4944	27.3437
Lc20277	lightgreen	-1.08243	-0.000441439	1.82329	-0.556367	0.828655	-0.874639	-0.866708	-0.321852	1.61775	-0.480532	0.676421	-0.763149	492.779	336.652
Lc20375	lightgreen	1.46647	1.2176	-0.935562	0.56829	-1.06676	-0.78298	-0.751708	-0.891344	1.35345	0.32669	0.452363	-0.956507	70.4367	22.9167
Lc20388	lightgreen	-0.105151	1.69237	-0.930573	1.56321	-0.971189	0.682157	-0.62412	-0.787163	0.813054	-0.674746	0.400728	-1.05858	46.3075	17.3164
Lc20455	lightgreen	-1.2753	-0.567317	0.488776	-0.66094	1.55337	-0.260656	0.730138	0.926479	-1.8436	0.851491	-0.406011	0.463581	108.061	22.3592
Lc20551	lightgreen	-1.42225	2.16854	-0.115657	-0.59633	-0.025933	-0.625165	-0.67133	1.14462	0.0825023	-0.394184	1.09002	-0.634827	57.5436	21.7334
Lc20616	lightgreen	-0.219111	-1.3174	0.016397	-0.109212	-0.100318	2.18864	0.0990329	-1.39885	1.41127	-0.382546	0.281392	-0.469291	1013.49	137.914
Lc20627	lightgreen	0.200852	1.07337	0.0382869	-1.31266	0.136667	-1.19052	0.500483	0.946306	0.871398	-1.35714	1.2497	-1.15676	68.9858	23.0061
Lc20699	lightgreen	-0.382023	-0.915552	1.91994	-0.767864	1.62189	-0.915887	0.0155562	-0.559852	1.0269	-0.645538	0.252158	-0.649731	134.57	79.5146
Lc21041	lightgreen	0.614119	0.168614	0.630367	-0.897348	0.33301	-0.828587	0.0394504	-0.459182	1.11352	-1.28478	1.91765	-1.34684	28329.7	7695.77
Lc21173	lightgreen	0.492864	1.35307	-0.869158	1.46856	-1.05373	0.675098	-1.03211	-0.857352	0.791289	-0.765475	0.739623	-0.942683	33.2119	28.5164
Lc21239	lightgreen	1.04107	-0.256883	0.125796	0.390567	1.60767	-1.71001	-1.11889	-0.417535	1.49544	-0.464909	-0.180768	-0.511547	309.854	31.6627
Lc21268	lightgreen	0.0434086	1.90717	-0.86131	1.06911	-0.86131	0.715186	-0.856866	-0.856914	1.09083	-0.856053	0.320381	-0.85364	120.17	139.52
Lc21269	lightgreen	0.0183117	2.18826	-0.755913	1.07108	-0.875673	0.747681	-0.883888	-0.78434	0.658401	-0.779584	0.220542	-0.824873	29.7586	30.8394
Lc21489	lightgreen	-1.15597	0.482741	1.17986	-0.951226	1.13524	-0.826415	-0.297456	-0.438352	1.30635	-0.998472	1.2866	-0.722902	686.328	154.794
Lc21726	lightgreen	-0.422354	1.2736	0.295591	-1.53913	0.250239	-0.992906	-0.362476	0.243507	1.28954	-0.64474	1.57736	-0.968223	110.697	28.2241
Lc21732	lightgreen	0.417263	1.38218	-0.963171	1.21401	-0.956927	0.707045	-0.972062	-0.935971	0.720804	-0.915015	1.11918	-0.817328	33.985	31.4949
Lc21858	lightgreen	1.46125	0.296208	-0.449794	0.233038	-0.749816	1.86864	-0.615891	-1.57298	0.911816	-0.770872	-0.312207	-0.29939	127.834	25.487
Lc22019	lightgreen	1.2313	0.668799	-0.981113	1.13064	-0.931892	0.472654	-0.959906	-0.967917	1.28001	-0.765289	0.807387	-0.984679	81.0747	71.9877
Lc22020	lightgreen	0.0153476	-0.80355	-1.07939	0.986197	-0.900832	1.49787	-0.854893	-0.910602	0.875923	-0.514613	1.60045	0.0881016	63.1411	32.0716
Lc22029	lightgreen	-0.444364	1.71759	0.735129	-0.340067	0.0985202	-1.91032	-0.923088	0.773118	0.707669	-0.249694	0.786912	-0.951407	383.215	77.5672
Lc22194	lightgreen	-0.0733435	1.17537	0.209866	-1.72419	-0.319961	-0.866559	-0.286799	0.8529	1.2558	-1.29042	1.28248	-0.215139	25.6414	8.745
Lc22214	lightgreen	-0.0684354	1.85706	-0.627376	1.97725	-1.03153	0.485199	-0.908807	-0.673743	0.269513	-0.315956	-0.363477	-0.599694	25.1889	14.45
Lc22260	lightgreen	-0.629328	0.223968	1.66054	-0.871653	1.15883	-1.5688	-0.0177954	0.264469	0.941791	-0.48354	0.612443	-1.29092	253.158	83.0427
Lc22386	lightgreen	1.08463	1.52784	-1.06775	-0.28257	-0.629901	-1.03624	-0.590005	0.856986	0.927391	-0.451542	0.969634	-1.30847	32.9428	9.94247
Lc22470	lightgreen	-0.147403	0.0970236	-0.653975	1.41401	-1.60771	0.898054	0.894927	0.336238	-1.72966	0.985089	-0.522642	0.0360473	48.6394	6.39592
Lc22504	lightgreen	0.0771116	0.246374	-0.655565	2.05581	-0.658232	2.00415	-0.655279	-0.658232	-0.15308	-0.658232	-0.296847	-0.647977	69.1044	104.985
Lc22538	lightgreen	-1.59563	-0.866391	1.61224	-0.871778	0.909984	-0.210187	0.846699	0.091881	-1.06715	0.52133	-0.439818	1.06882	711.468	127.466
Lc22612	lightgreen	0.244576	-0.150023	-1.35699	-0.249769	-0.780442	2.34989	-0.842294	-0.762121	1.04661	-0.357814	0.447512	0.410871	98.1769	21.2874
Lc22783	lightgreen	-1.09081	0.903556	0.910471	-0.837271	1.34109	-1.3131	-0.540684	0.72487	0.190432	-0.587639	1.31077	-1.01169	545.002	156.177
Lc22969	lightgreen	0.24053	-0.49628	1.17164	-0.85291	1.47082	-1.80195	0.0237691	-0.942749	1.23194	-0.158171	0.667765	-0.554399	531.169	79.5502
Lc23089	lightgreen	-1.67285	0.403733	1.453	-0.411137	1.1938	-0.819817	-0.932621	0.0917261	1.49189	-0.534094	0.212516	-0.476147	259.451	83.0643
Lc23305	lightgreen	1.55876	1.01987	-0.357122	-0.580608	-1.01722	-0.774298	0.177443	0.230199	0.957107	-0.702898	1.12387	-1.6351	343.259	96.5459
Lc23390	lightgreen	-0.934502	1.70252	1.35092	-0.766437	0.556668	-0.662344	-0.661759	0.822631	0.465522	-1.59302	0.141686	-0.42188	985.456	244.846
Lc23590	lightgreen	0.0308474	1.25642	0.27706	-1.26324	-0.30576	-0.666939	0.333794	0.201049	0.608025	-1.10118	1.93932	-1.30939	226.518	66.7444
Lc23599	lightgreen	-0.770394	-0.046414	1.59511	0.185845	0.527007	-1.55126	-0.51774	-0.253112	1.8982	0.172019	-0.16765	-1.0716	428.571	111.628
Lc23906	lightgreen	-1.41804	2.08776	0.71539	-0.759494	0.444172	-0.262166	-0.754283	0.912758	-0.0341024	-0.978845	0.699187	-0.652342	145.649	40.9388
Lc23911	lightgreen	-0.654976	-0.193078	1.84131	-0.655676	1.35826	-0.963276	-0.487931	-0.161982	1.53758	-0.794352	-0.00053729	-0.825337	133.395	90.4745
Lc24009	lightgreen	0.0470621	-0.97996	-0.265586	-0.949103	0.10179	-0.174761	0.346901	-1.33511	2.34564	-0.185823	1.24409	-0.195138	44.6739	5.72529
Lc24064	lightgreen	-0.268524	0.471903	-0.247024	-0.529443	0.536181	-0.0836415	-0.0175719	0.0103117	2.44917	-1.5963	0.431029	-1.1561	72.2764	29.7666
Lc24118	lightgreen	0.30376	1.46626	-0.939664	1.28846	-0.909028	0.732568	-0.919381	-0.89128	1.11531	-0.905119	0.567447	-0.909345	30.5189	31.5526
Lc24533	lightgreen	0.878511	0.63844	-0.188162	1.80003	-0.568581	-0.601678	-0.340814	-0.554321	1.21628	-0.64164	0.230661	-1.86873	396.419	100.512
Lc24552	lightgreen	0.959916	2.06869	-0.5285	0.834364	-1.2242	-0.203207	-0.684761	-0.53149	0.860181	-0.753516	0.274543	-1.07202	31.8158	12.2658
Lc24617	lightgreen	-0.946249	0.634952	0.435836	-0.92988	1.59755	-1.1992	-0.706577	0.738378	0.84775	-1.19024	1.13962	-0.421951	108.488	40.9309
Lc24783	lightgreen	0.332233	0.811558	0.753106	-0.250383	0.438974	-1.77721	0.00615367	-0.267357	1.21184	-0.618897	1.11561	-1.75563	5121.39	2028.6
Lc24957	lightgreen	-0.302937	1.10007	-0.697475	0.927858	-0.452122	1.19252	-1.62442	-0.0134941	0.545315	-1.29487	1.28939	-0.669831	480.137	142.285
Lc25485	lightgreen	-1.55646	1.41831	0.630004	-0.777056	0.183538	-0.935026	-1.14574	0.91675	0.623192	-0.195251	1.34801	-0.510278	1012.11	215.336
Lc25534	lightgreen	0.270736	0.836999	-1.03541	2.10564	-1.06541	0.880946	-1.10743	-0.634971	0.748677	-0.20297	-0.0375361	-0.759269	150.889	93.6727
Lc25556	lightgreen	0.0785375	2.21244	-0.734935	0.864767	-0.734935	-0.395955	-0.767003	-0.724983	1.2519	-0.693015	0.488289	-0.845114	31.0325	33.1583
Lc25867	lightgreen	1.8457	-1.25063	-0.471588	0.368863	-1.12842	-0.315183	-0.108862	-0.791701	1.66891	-0.160563	0.800047	-0.456562	1620.68	754.472
Lc25984	lightgreen	-0.608354	2.00436	0.603137	-0.781697	0.0507023	-0.991854	-0.0850917	0.437142	1.11222	-1.58426	0.510844	-0.667139	140.993	45.3628
Lc26280	lightgreen	-0.50259	1.26729	0.965271	-0.881893	0.77894	-1.9211	-0.520364	0.412398	1.36059	-0.174525	0.11031	-0.894328	292.016	51.1992
Lc26508	lightgreen	0.300728	1.4013	-0.249793	0.800943	-1.03613	-0.859239	-0.786497	-0.335878	1.60795	-1.60708	0.727493	0.0362133	124.131	28.2278
Lc26707	lightgreen	0.787248	0.989495	0.534942	-1.09467	-0.226606	-1.72286	-0.0578489	0.680897	0.869928	-1.17147	1.25822	-0.847286	1229.18	226.735
Lc26740	lightgreen	0.733075	1.05341	-1.07408	0.375813	-0.788694	0.0511121	-0.302258	-0.715232	1.75237	-1.1842	1.1339	-1.03521	253.783	83.944
Lc26769	lightgreen	-0.618248	1.37899	-0.852629	1.92325	-1.02856	0.994117	-1.11938	-0.459874	0.326591	-0.187266	0.357312	-0.71429	76.0575	52.4075
Lc27095	lightgreen	0.814546	0.719328	0.66843	0.00986804	-0.354384	-0.451679	-0.3298	-1.44125	1.90938	-0.449948	0.55036	-1.64485	34.7583	9.62704
Lc27108	lightgreen	-0.638464	1.40323	1.44558	-0.292915	0.201978	-1.36192	-1.00746	0.655021	0.953326	-0.345629	0.378789	-1.39153	295.05	87.1367
Lc27150	lightgreen	0.795606	0.712635	-1.40561	0.813942	-1.48968	1.50824	0.401169	0.213855	-1.38958	-0.00485279	-0.615101	0.459379	537.676	142.702
Lc27155	lightgreen	0.215311	2.42948	-0.300149	-0.161537	-0.718559	-0.609083	-0.354995	-0.352638	0.783259	-1.02406	1.0787	-0.985716	43.0733	15.5589
Lc27156	lightgreen	0.277257	0.345588	-0.941319	2.46317	-1.13157	0.719503	-0.834544	-0.880619	0.536419	0.1684	-0.319978	-0.402299	117.45	57.6602
Lc27554	lightgreen	-0.759285	0.689485	0.759163	-1.31611	0.716963	-1.80678	0.291231	0.763348	0.646453	-0.749933	1.36262	-0.597165	695.348	132.227
Lc27653	lightgreen	-1.89946	-0.586105	0.551495	-0.913811	1.9702	-0.32779	0.689263	0.121982	-0.618521	0.789043	-0.335388	0.559092	29.8872	6.58111
Lc27838	lightgreen	-0.648535	0.957697	1.04553	-1.01561	0.780248	-1.29192	-0.160594	0.402774	1.00486	-1.31111	1.1942	-0.957534	126.172	58.0261
Lc27878	lightgreen	-0.857266	2.0784	0.231638	-1.10549	0.767234	-0.631162	-0.75795	0.872353	0.202502	-1.10033	0.87471	-0.574643	722.03	110.288
Lc27959	lightgreen	1.05879	-0.498729	0.264396	0.80165	0.424437	-1.20859	-0.382154	-1.33572	1.16722	-0.487954	1.46339	-1.26674	1116.18	126.842
Lc28132	lightgreen	-0.71258	-0.0326907	1.99649	-0.63622	1.40032	-1.34591	-0.0399749	-0.0593641	0.793269	-0.981531	0.3824	-0.764203	207.74	94.7262
Lc28348	lightgreen	0.138006	1.43345	-0.757895	2.30062	-0.958462	0.288934	-0.811045	-0.567139	0.17774	-0.372707	0.0776203	-0.949119	259.133	142.363
Lc28440	lightgreen	-0.289202	1.49835	-0.50455	0.334915	-0.54344	0.475569	-1.32363	-0.372463	1.20453	-0.971567	1.54512	-1.05363	71.4803	19.4568
Lc28801	lightgreen	-0.5142	2.42999	-0.448967	0.825331	-1.01123	0.135292	-1.07332	-0.0774648	0.831316	-0.295608	0.169405	-0.970536	134.233	22.2789
Lc28812	lightgreen	0.459872	1.68263	-1.34498	0.896542	-1.53767	0.643763	-0.838084	-0.602622	0.496134	-0.200778	0.93223	-0.587027	109.232	34.8394
Lc29116	lightgreen	-0.955217	1.51439	1.13331	-0.681367	0.387542	-1.55415	-0.643743	1.11585	0.697186	-0.423107	0.404962	-0.995662	281.655	87.4444
Lc29147	lightgreen	-0.963439	1.83033	0.736639	-0.902873	-0.286594	-1.24391	-0.363437	0.420704	1.29676	-0.350244	0.809112	-0.983056	338.15	77.8219
Lc29195	lightgreen	-0.122057	0.396435	1.32034	-1.05309	1.22285	-1.57403	0.409509	-0.1107	0.789173	-1.0489	0.903429	-1.13297	274.826	141.757
Lc29360	lightgreen	1.79724	-1.32765	1.07241	-0.703399	1.31772	-1.05585	-0.48741	-0.647325	0.753129	0.0370747	-0.391423	-0.364512	1387.77	279.69
Lc29471	lightgreen	-0.642891	0.57499	1.68372	-0.823106	1.10616	-1.16222	-0.432673	0.0388853	0.814421	-0.792906	0.962856	-1.32723	29.99	16.8873
Lc29539	lightgreen	1.57596	0.797428	-0.735983	0.240856	-0.555046	-0.138133	-1.13303	-0.689459	1.00709	-0.489344	1.46227	-1.34261	150.874	38.7611
Lc29558	lightgreen	-0.9475	0.798619	1.06065	-0.862614	1.60967	-0.984177	-0.0840826	-0.061963	0.910351	-0.92954	0.794649	-1.30406	54.7325	17.6315
Lc29643	lightgreen	-0.751192	2.05278	0.712551	0.352659	-0.106826	-0.508452	-1.12437	-0.0992929	1.18729	-0.417781	0.25129	-1.54866	1412.06	232.746
Lc29778	lightgreen	1.32901	-0.930326	-0.406095	1.00271	0.112673	0.416496	-0.830102	-1.55037	1.1708	-0.580068	1.17584	-0.910575	32.6692	15.8645
Lc29998	lightgreen	-0.058717	1.41352	-0.833987	1.73013	-0.833987	1.19513	-0.833987	-0.833987	0.645474	-0.833987	0.0677609	-0.823361	26.9472	32.3113
Lc30098	lightgreen	0.637914	0.554147	-0.565951	1.35602	-1.58592	-0.0745129	-0.957457	-1.07457	1.69874	0.661298	-0.343519	-0.306183	501.282	69.2796
Lc30196	lightgreen	-0.924823	0.342141	1.43543	-0.883671	1.96941	-1.37345	-0.187472	-0.171308	0.347419	-0.64542	0.684386	-0.59264	205.787	40.4194
Lc30258	lightgreen	-1.63405	1.28172	0.803843	-0.885961	0.640871	-0.916504	-1.26095	0.926016	0.818892	-0.132522	0.813875	-0.455233	105.713	29.9029
Lc30589	lightgreen	1.94278	-0.406759	-0.0704693	0.076771	-0.11652	-0.597141	0.113248	-1.01463	1.9326	-0.957426	0.0863446	-0.988813	37.525	27.5061
Lc30592	lightgreen	0.208362	0.530768	-0.276057	2.0739	-0.659117	-0.9417	-0.578736	-0.435861	1.73582	-0.774535	0.0322897	-0.915128	49.4878	45.2845
Lc30851	lightgreen	1.68052	-1.05279	0.631005	-0.267742	-0.505496	0.244123	0.273229	-1.23773	1.78015	-1.07383	0.112654	-0.584094	303.454	61.1555
Lc30916	lightgreen	0.885248	1.02519	-0.467936	0.870642	-0.720667	0.280522	-0.796921	-0.908965	1.48499	-0.957379	0.828628	-1.52335	403.485	169.785
Lc30979	lightgreen	-1.18908	0.708134	0.905538	-0.322652	0.665523	-1.58012	-0.689631	0.142883	2.09546	-0.374539	0.072444	-0.433963	66.2436	11.4993
Lc31121	lightgreen	-1.36923	1.25656	0.163079	0.773096	-1.23024	-0.546185	-0.453588	1.30784	0.862892	-0.929524	0.969141	-0.803845	98.0478	19.0432
Lc31223	lightgreen	-0.018233	1.89577	-0.658001	0.488853	-1.0367	0.378667	-0.872785	-0.340338	1.70606	-0.295346	0.0323466	-1.28029	52.9675	23.2636
Lc31471	lightgreen	-0.849018	1.62023	0.580454	-1.19753	-0.195532	-1.23561	-0.186724	0.42878	0.85142	-0.793674	1.55327	-0.576066	244.081	65.4694
Lc31652	lightgreen	-0.302157	-0.786792	1.81375	-1.23943	1.32021	-0.965207	-0.232874	-0.437176	1.35198	-0.659104	0.437331	-0.300529	223.174	57.3009
Lc31705	lightgreen	0.323898	0.929164	-1.31132	1.03698	-1.67274	0.554827	-1.16264	0.00307554	0.723279	0.0961326	1.27213	-0.792786	59.9778	12.6446
Lc31872	lightgreen	-0.00648279	1.39348	-0.617964	1.38388	-1.13575	0.657281	-1.06315	-0.845833	1.39096	-0.639696	0.339966	-0.856699	59.8906	21.1672
Lc32210	lightgreen	1.69233	0.855224	-0.443524	-0.0982247	-0.556147	-0.793929	-0.15839	-0.685019	1.60079	-0.635439	0.728209	-1.50588	121.863	35.9013
Lc32251	lightgreen	-1.13866	-0.416593	0.715051	-1.41881	0.861	-1.29064	1.02327	1.04737	-1.11359	0.512451	0.286628	0.932517	96.0142	34.3041
Lc32263	lightgreen	-1.38311	0.879791	1.34781	-1.23783	1.06652	-1.1488	-0.396741	0.176682	0.298473	0.2586	1.10679	-0.96819	88.7097	16.8869
Lc32275	lightgreen	0.244293	0.805439	-0.671053	1.5147	-0.714067	-0.381159	-0.764948	-0.564588	1.73071	-0.248013	0.637574	-1.58888	99.1808	38.9798
Lc32398	lightgreen	0.0421629	0.738686	-0.447953	-0.0898297	-0.57636	-0.213056	-0.268642	-0.851801	2.03002	-1.13571	1.68226	-0.909778	82.2625	33.4615
Lc33035	lightgreen	-0.24915	2.03809	-0.941263	1.62073	-1.20538	0.113062	-0.57073	-0.295975	0.536805	0.0165111	-0.0121254	-1.05058	86.1089	17.2274
Lc33106	lightgreen	0.756124	1.96682	-0.966071	0.647446	-0.952945	-0.119726	-0.30576	-0.221368	1.11276	-1.1052	0.416474	-1.22855	212.3	88.1201
Lc33487	lightgreen	-0.796912	0.643545	1.1418	-0.93315	1.31455	-1.4084	0.00796805	0.0556076	0.854954	-1.1399	1.12932	-0.869383	125.696	49.3987
Lc34429	lightgreen	0.250455	0.285742	-0.807615	2.31511	-0.933333	0.466083	-0.850618	-0.750956	0.874513	-0.667966	0.696821	-0.878236	223.227	217.736
Lc34430	lightgreen	0.312515	0.340787	-0.694538	2.36539	-1.07154	0.447659	-0.848816	-0.793435	0.739522	-0.660542	0.644784	-0.781779	206.315	174.728
Lc34838	lightgreen	-0.129441	1.1782	0.375856	0.688666	-1.01563	0.41913	-1.08924	-1.32256	1.34971	-0.911465	1.24819	-0.791407	337.054	50.5313
Lc36092	lightgreen	-1.52626	-0.188073	1.43675	-0.46878	0.578411	-0.73623	0.47954	0.963914	-1.65975	-0.119612	-0.00343086	1.24353	151.667	21.3747
Lc36261	lightgreen	1.01484	0.969435	-1.03423	1.5065	-1.10476	1.33544	-0.962359	-0.799965	0.48187	-0.839659	-0.391026	-0.176086	46.5361	35.0175
Lc36367	lightgreen	-0.631064	0.861164	1.64654	-0.694568	-0.0145612	-1.66625	0.156517	0.308865	1.30489	-0.126543	0.26294	-1.40793	249.766	66.5582
Lc36796	lightgreen	0.809402	1.14656	-0.657571	0.845677	-0.697661	0.218492	-1.19589	-1.08782	1.30282	-0.60351	1.11516	-1.19565	220.572	56.7881
Lc36861	lightgreen	-0.0642831	0.245183	0.434979	-0.791022	0.258092	-1.56591	-0.525167	0.109464	0.743398	-0.742177	2.43377	-0.536332	53.1108	9.5541
Lc36898	lightgreen	-0.0712014	1.67262	-0.851791	1.56406	-0.97996	0.651188	-0.846646	-0.783559	0.79164	-0.650759	0.506299	-1.00189	70.8906	51.8326
Lc36912	lightgreen	-0.499705	1.60246	-0.515893	1.50067	-1.21212	0.643418	-1.04925	-0.793304	0.982639	0.00250389	0.327499	-0.988914	87.6986	27.1799
Lc37284	lightgreen	-0.216453	1.32983	0.277582	-0.740483	-0.754819	-0.622047	-0.706077	0.927327	2.04133	-1.43125	0.055046	-0.159992	33.4181	15.1136
Lc37372	lightgreen	-0.163105	0.103399	1.22312	-0.774606	1.08907	-1.39037	0.237506	-0.305339	1.4257	-0.911277	0.871408	-1.4055	1630.91	405.647
Lc37638	lightgreen	-1.55242	0.316854	1.01829	-0.91254	0.789446	0.455654	-1.27885	-0.199721	1.84772	-0.695047	0.417109	-0.20649	420.503	85.1828
Lc37647	lightgreen	1.52749	1.43722	-0.533929	0.35676	-0.880776	-0.23964	-0.797725	-0.807755	1.28376	-0.839852	0.637608	-1.14317	26.7386	16.6163
Lc37707	lightgreen	0.204502	2.11829	0.17934	0.7778	-0.950973	0.34906	-0.663831	-0.586865	0.997843	-0.671725	-0.156152	-1.59729	31.3017	6.75624
Lc37708	lightgreen	0.79561	2.02596	-0.520628	-0.973264	-0.554382	-1.19013	-0.675915	1.00431	0.601412	-0.698537	0.795661	-0.610093	327.392	65.2769
Lc38538	lightgreen	0.823158	0.422516	-0.185078	2.34571	-1.36088	-0.17271	-0.472311	-0.648609	0.526821	-0.13492	0.180468	-1.32416	458.483	257.387
Lc38808	lightgreen	0.752125	-0.390799	0.984374	-0.823479	1.01524	-1.18797	0.190393	-0.541166	1.39571	-0.908548	0.976048	-1.46193	856.014	343.094
Lc38819	lightgreen	0.196205	1.71765	-0.838088	0.759774	-0.967236	0.540659	-1.00985	-0.755085	1.37413	-0.736609	0.708709	-0.990261	48.0492	35.9021
Lc00220	orangered3	0.853083	-0.283976	0.72585	-0.830017	1.09764	-0.779541	0.315203	-0.848455	1.33949	-1.37056	1.04119	-1.2599	262.562	116.426
Lc00463	orangered3	0.570052	-0.858634	1.06238	-0.376774	0.348284	-0.564256	-0.0908656	-0.986944	1.90243	-1.09677	1.14529	-1.0542	24773.5	11761.9
Lc00522	orangered3	0.847948	-0.359842	0.11015	-0.364314	0.284966	-0.952786	0.284738	-0.76991	0.916872	-0.924334	2.22671	-1.3002	485.788	117.037
Lc00554	orangered3	-0.22935	1.04533	0.475867	-1.19379	0.898608	-1.09358	-0.210234	-0.414786	-0.163723	-1.20706	2.12105	-0.0283288	34.2722	27.3769
Lc00575	orangered3	-0.951396	-0.426059	0.152181	-1.15973	0.84853	-0.18287	-0.700005	0.668906	1.48213	-1.35698	1.67734	-0.0520484	37.4897	8.12811
Lc00590	orangered3	-1.16012	1.42808	-0.0762125	0.363297	-1.17345	-0.232072	-0.32149	0.82685	-0.983361	1.43886	-1.10772	0.997336	329.133	56.29
Lc00716	orangered3	-0.961055	0.367825	0.318853	-1.08819	1.25374	-0.584912	-0.404969	0.216655	-0.204032	-1.10749	2.29184	-0.0982722	106.742	96.382
Lc01007	orangered3	1.56029	-1.28246	0.0292869	-0.785191	0.398988	-0.142268	0.31464	-1.33319	1.66045	-0.544279	0.832124	-0.7084	372.107	81.6064
Lc01207	orangered3	-0.930475	-0.568898	0.595196	-1.1444	0.414203	-1.07199	0.374761	1.43939	-0.69562	1.30723	-0.950918	1.23153	539.441	187.024
Lc01316	orangered3	-0.220429	0.125951	-0.848037	-0.242943	-1.0784	-0.296042	0.069253	1.18637	-0.901575	1.34644	-1.07021	1.92962	1816.8	349.279
Lc01434	orangered3	-1.23262	-0.60162	1.30736	-0.898549	0.745973	-0.960853	0.499051	1.06772	-0.94933	1.20542	-0.916631	0.734076	243.777	133.646
Lc01535	orangered3	0.646644	-0.472983	0.672769	-0.682119	1.23643	-0.840727	0.0912593	-0.96301	0.983207	-1.16834	1.62934	-1.13247	451.357	149.026
Lc01607	orangered3	-1.59992	0.879219	0.481034	0.654486	-0.477766	-0.257906	0.152926	1.26986	-1.42102	1.3201	-1.13839	0.137379	171.583	28.7304
Lc01758	orangered3	0.704879	-0.0346158	0.302446	-0.297249	0.20741	-0.531956	-0.142904	-0.865432	1.61419	-1.11705	1.71728	-1.557	583.026	180.353
Lc01759	orangered3	-0.973961	-1.01467	0.951743	-1.29546	0.851037	-0.848382	1.04425	0.866129	-0.193935	1.02506	-1.2009	0.789086	80.9825	35.7809
Lc01772	orangered3	0.16725	-0.0414026	0.456871	-1.40008	0.851232	-0.560725	0.135685	-0.508971	0.911882	-1.36943	2.06743	-0.709748	888.481	205.717
Lc01852	orangered3	0.940839	-0.00853826	0.226837	-1.07195	0.697336	-0.792637	0.397853	-0.515632	1.07892	-1.64924	1.62268	-0.926472	567.758	199.299
Lc01859	orangered3	-0.15706	-0.0617626	-0.968932	-0.413949	0.239123	0.866374	-0.720249	0.0331048	-0.363164	-1.16992	2.65119	0.0652428	249.485	77.582
Lc01956	orangered3	-0.92878	1.49587	-0.956603	-0.222171	-0.655465	1.16582	-1.28352	-0.0342326	1.07949	-0.897684	1.23565	0.00163662	112.46	24.4407
Lc02062	orangered3	-0.900584	-0.404694	0.195055	-1.06979	-0.0390874	-1.20744	1.7095	1.22246	-1.11903	0.752302	-0.192775	1.05409	729.726	95.9958
Lc02114	orangered3	-1.46031	0.862338	0.248456	0.586757	0.0599178	-0.655128	-0.0632553	1.27368	-0.940745	1.16652	-1.72902	0.650799	757.899	141.156
Lc02207	orangered3	1.09708	-0.7986	0.347508	-0.64897	0.45148	-0.507963	0.276911	-0.825895	1.96651	-0.840908	0.900741	-1.4179	193.178	53.7326
Lc02274	orangered3	0.85578	-0.788361	0.813376	-0.751788	0.883486	-1.28939	0.519539	-0.764281	1.31012	-0.931985	1.19579	-1.05229	528.715	136.073
Lc02378	orangered3	-1.28981	-0.521219	0.715273	-0.461335	0.657209	-1.0392	0.608796	1.06659	-1.133	1.54577	-0.978966	0.829887	123.647	65.9608
Lc02476	orangered3	0.312696	1.00623	0.163659	-0.878026	-0.642642	-0.245603	1.85866	0.608602	-1.58379	0.589085	-1.37915	0.190272	96.2661	16.9085
Lc02874	orangered3	1.40825	-1.12568	0.596024	0.123005	0.559499	-0.0274782	-0.414453	-1.45961	0.746017	-0.680476	1.49868	-1.22377	2299.81	271.68
Lc02970	orangered3	-1.1215	0.425215	0.348007	-0.767567	1.16234	-0.16779	-1.25343	-0.114829	0.751516	-0.352681	2.06255	-0.971827	91.2858	24.6091
Lc02994	orangered3	-1.10493	0.299736	0.870877	-0.327955	1.21321	-0.037538	-1.63873	-0.151223	0.832986	-0.756252	1.63605	-0.836236	920.803	284.763
Lc03095	orangered3	-0.803763	-0.367635	0.425358	0.586677	-0.664055	-0.118937	1.11995	0.281317	-0.990698	1.5875	-1.91462	0.858907	364.534	60.7697
Lc03107	orangered3	1.04076	-0.169563	0.246826	-0.401354	0.577738	-0.324786	0.206315	-0.823729	0.981319	-1.8663	1.66597	-1.1332	86.46	23.944
Lc03196	orangered3	-0.00364921	0.309034	1.19714	-1.19992	0.88046	-1.05144	0.481974	-0.624274	1.14943	-1.21326	1.20618	-1.13168	72.4375	44.9869
Lc03282	orangered3	-1.07514	-0.905662	-0.0136022	-0.450436	0.0805712	-0.125181	0.328939	1.06743	-1.02732	1.50301	-1.11363	1.73101	146.113	111.461
Lc03297	orangered3	-0.813934	-0.356174	0.144521	0.468821	-0.501912	-0.398306	0.445869	1.29141	-1.40515	1.61298	-1.46831	0.98019	159.777	41.5356
Lc03442	orangered3	0.630693	-1.30343	0.756698	-0.571792	0.987408	-1.17159	0.10314	-1.02623	1.08031	-0.180966	1.60297	-0.907207	159.869	46.3208
Lc03473	orangered3	-0.350804	-0.459607	-0.25043	-0.370278	-0.0417515	0.767292	-1.00898	-0.886645	0.96653	-0.709433	2.56603	-0.221917	772.652	207.624
Lc03697	orangered3	-1.24096	-0.565812	0.400824	-0.557484	-0.15406	-0.0953392	0.17201	1.52838	-0.991963	1.79827	-1.14921	0.855347	40.3014	23.6145
Lc03713	orangered3	0.600539	-0.823672	0.616144	-0.976228	0.802808	-0.55383	0.044557	-0.996397	1.49965	-1.13951	1.62618	-0.700242	473.48	192.038
Lc03766	orangered3	-0.984275	1.13212	0.130971	-0.303079	-0.859531	-0.709881	0.064554	1.10636	-0.722653	1.71943	-1.41087	0.83686	104.386	15.6587
Lc03882	orangered3	0.355534	1.09474	-0.704671	0.671815	-0.814425	0.392921	-1.15587	-0.831561	1.53914	-0.82887	1.321	-1.03974	241.345	70.6122
Lc03907	orangered3	0.0446957	1.34064	0.746136	-0.690537	0.627627	-0.994924	-0.183756	-0.58415	1.41954	-1.42949	0.925905	-1.22168	231.424	139.679
Lc03963	orangered3	-0.7529	-0.509924	0.830238	-0.283572	0.341877	-1.57699	0.725314	1.19332	-0.674839	1.49436	-1.35558	0.56871	84.5667	27.6708
Lc04127	orangered3	-0.734723	-0.885294	1.0938	-0.352576	1.22347	-0.872585	1.29081	-0.00493871	-1.49348	0.521395	-0.869152	1.08326	262.29	55.3451
Lc04175	orangered3	0.0181034	0.801408	-0.734471	-0.217988	-0.70922	2.48767	-0.696441	-0.738087	0.0903272	-0.787099	1.05019	-0.564399	127.317	152.074
Lc04429	orangered3	-1.06313	-0.555258	0.580994	-0.666752	0.660457	-0.750196	0.342899	0.584976	-1.19723	1.60517	-1.03701	1.49508	188.588	56.924
Lc04437	orangered3	-0.503543	0.0879704	0.432539	-0.926725	0.595096	0.0215263	-0.52344	-0.401034	0.807397	-1.72796	2.28969	-0.151513	148.612	37.5252
Lc04456	orangered3	-0.51927	-0.82504	0.584862	-1.3849	0.438361	-0.852892	1.27775	0.512567	-0.600815	0.564651	-1.00673	1.81146	103.941	33.1512
Lc04602	orangered3	0.506063	-0.969519	0.342252	-0.706678	1.05557	-0.0898462	-0.583338	-1.0713	1.59192	-0.717039	1.6099	-0.967992	780.847	150.56
Lc04668	orangered3	1.48562	-0.807671	-0.431594	0.0780309	-0.48986	-0.196451	-0.116033	-1.37454	1.91258	-0.117179	1.05166	-0.994563	480.458	78.5479
Lc04721	orangered3	-0.0810544	-0.975175	0.169909	0.59782	0.22029	0.760867	-1.19142	-1.57552	0.78902	-0.091846	2.02044	-0.643333	152.7	56.8343
Lc04757	orangered3	-0.699283	0.219144	0.552572	0.381708	-0.804085	-0.359052	0.635699	1.02424	-1.2633	1.34129	-1.90352	0.874587	110.507	28.9117
Lc04791	orangered3	-0.170744	-0.945348	0.649145	-1.28763	0.0530532	-1.10438	0.939555	1.41532	-1.05303	1.0296	-0.659413	1.13386	27.7083	12.6602
Lc04811	orangered3	-0.251473	0.18638	-0.707435	-0.0474116	-1.07312	0.219625	-0.109035	0.986138	-1.19799	1.86914	-1.21772	1.34291	65.8147	12.3329
Lc04827	orangered3	1.80126	-1.29091	0.537081	0.0274995	0.777362	0.0757301	-0.0176883	-1.28861	0.289069	-0.982048	1.14883	-1.07757	13601.7	3749.9
Lc04840	orangered3	-0.813925	-0.193889	-0.48023	0.157511	0.586793	0.425154	-1.9359	-0.298634	1.30016	0.223716	1.82084	-0.791602	379.711	87.3552
Lc04959	orangered3	0.61287	-0.804721	0.333667	-0.795719	0.852064	-0.351909	-0.214737	-0.604535	0.752614	-1.15365	2.28852	-0.914459	70.5628	23.3283
Lc04967	orangered3	1.36728	-0.354957	-0.72148	0.0409624	-1.54292	0.098744	1.15232	0.365765	-0.638275	0.722456	-1.58305	1.09315	716.965	98.9933
Lc05073	orangered3	0.15514	0.360738	-0.866995	1.34864	-0.858253	1.8698	-0.866995	-0.866995	0.680991	-0.866995	0.767795	-0.856873	94.2203	108.675
Lc05289	orangered3	1.0145	0.186554	0.540849	-0.708595	0.586226	-0.641242	0.330845	-0.834969	1.44282	-1.44827	1.04837	-1.51709	468.537	154.41
Lc05306	orangered3	0.235338	-0.501315	0.765126	-1.12158	1.21193	-1.38224	0.505969	-0.306999	1.28826	-0.921559	1.25056	-1.02349	666.865	173.447
Lc05356	orangered3	-0.251629	-0.199467	1.49314	-1.11503	1.22262	-1.10089	0.352354	-0.385549	1.19096	-1.16875	0.892021	-0.929786	3254.05	2746.27
Lc05380	orangered3	-1.00035	1.34661	0.528011	-0.536272	-0.173607	-1.05763	-1.06806	-0.463139	1.46417	-0.795093	1.50973	0.245621	158.081	23.3365
Lc05428	orangered3	0.437136	0.262685	0.631946	-1.24419	0.753219	-0.598863	0.752166	-0.448807	1.49823	-1.80738	0.765153	-1.00129	47.6975	18.9929
Lc05442	orangered3	-1.20012	0.399487	1.22112	-1.46388	0.515776	-0.974466	-0.436514	0.00043308	1.77933	-0.489615	0.934102	-0.285649	765.745	173.82
Lc05592	orangered3	-0.865216	1.1664	-1.25887	0.250083	-1.3034	0.137647	-0.739578	0.170524	1.59258	-0.313823	1.48679	-0.323142	75.7428	38.6294
Lc05704	orangered3	-1.14365	-0.846476	1.06112	-0.839036	0.996699	-0.78754	1.26721	0.431662	-1.02537	0.849218	-0.973541	1.0097	737.578	131.272
Lc05716	orangered3	0.0387735	-0.286542	-0.314046	1.63296	-0.717673	0.854355	0.696434	-0.407485	-0.983167	1.34431	-1.86583	0.00790751	165.175	43.6294
Lc05939	orangered3	0.123853	1.21591	-0.991374	0.0208465	-0.810852	0.970614	-0.522921	-1.26621	1.28172	-1.09913	1.43745	-0.359895	186.744	28.7684
Lc06135	orangered3	-0.567751	0.760714	0.893933	-1.52797	0.923829	-0.958727	-0.470197	0.298525	0.964739	-1.01246	1.5063	-0.810938	209.141	57.1988
Lc06278	orangered3	-1.26348	0.18395	0.176519	1.6014	-0.662881	-0.223452	-0.13659	0.839892	-1.54917	1.27778	-0.987521	0.74355	44.5103	13.0093
Lc06313	orangered3	0.418552	-0.462527	-1.05828	1.65772	-1.04417	0.41298	-0.00978502	-0.0797319	-0.794245	1.57949	-1.34869	0.728688	241.018	89.7347
Lc06402	orangered3	0.153459	-0.924647	1.25019	-0.510257	0.71195	-0.951498	0.184433	-0.874832	1.79992	-0.607651	0.991471	-1.22254	4558.05	1295.8
Lc06454	orangered3	0.129163	0.232406	0.819176	-0.680875	0.942948	-0.986936	0.697357	-0.551203	1.03642	-1.43263	1.31016	-1.51599	264.719	83.6216
Lc06558	orangered3	0.941418	-0.439503	-0.832653	1.21425	-1.18948	0.125747	1.20755	-0.0275454	-1.31495	0.723975	-1.32834	0.919519	56.2131	12.9382
Lc06607	orangered3	0.371758	-0.0784531	0.13011	-1.44801	0.730456	-0.724961	0.594715	-0.246968	0.658755	-1.60576	2.02289	-0.404532	154.915	86.1448
Lc06805	orangered3	1.15688	-0.238444	0.405309	-0.793289	0.541195	-0.557352	0.0903129	-0.604469	-0.086369	-1.28802	2.30319	-0.928948	528.799	190.87
Lc06835	orangered3	-1.4084	-0.594354	1.05828	-0.647588	0.942718	-1.42111	0.898772	0.452374	-0.911604	1.06629	-0.451079	1.0157	369.222	68.1902
Lc07034	orangered3	-0.519199	1.14542	-0.582684	1.79051	-0.582684	1.94651	-0.582684	-0.582684	-0.361038	-0.582684	-0.506101	-0.582684	47.4514	81.4358
Lc07221	orangered3	-0.233609	-0.551317	0.11119	-0.385378	0.774321	-0.471021	-0.684549	-0.717879	1.12081	-0.635355	2.51213	-0.839348	120.318	37.4034
Lc07261	orangered3	0.00929186	-0.336343	-0.405445	-0.385341	-0.368824	-0.0134963	-0.365299	-0.703884	2.52456	-0.757986	1.52803	-0.725258	127.445	162.657
Lc07296	orangered3	-0.716715	0.289352	0.140391	-0.00675274	-0.199506	-0.362999	-0.233891	1.50932	-2.0268	1.35692	-0.848807	1.09949	347.494	51.3783
Lc07347	orangered3	-0.440559	-0.0153351	-0.787123	-0.701788	-0.527635	0.79883	-0.441139	0.249087	1.63825	-1.65963	1.75029	0.136758	41.6961	11.4842
Lc07374	orangered3	-0.440941	-0.194336	0.106952	0.430041	-0.785117	-0.249375	-1.02207	-1.05567	0.901093	0.321034	2.55013	-0.561742	36.3125	9.32664
Lc07490	orangered3	0.771587	0.700707	0.316054	-1.26528	0.394345	-0.396382	0.213241	-0.402157	1.21752	-2.14285	1.14599	-0.552779	657.832	218.162
Lc07591	orangered3	-0.345444	0.763087	0.857502	-1.039	0.428284	-1.05577	0.77834	-0.54373	1.10066	-1.40393	1.45387	-0.993873	66.4947	26.4434
Lc07741	orangered3	0.714478	-1.0275	0.266645	-0.789088	0.295743	-0.582074	0.497649	-0.776232	1.63109	-1.09855	1.70272	-0.834887	200.377	58.0797
Lc07795	orangered3	1.52497	0.61321	-0.16769	-0.497374	-0.302642	-0.817112	-0.141366	-0.773201	1.88024	-1.02453	0.857117	-1.15162	170.158	91.1683
Lc07842	orangered3	1.73963	-1.195	-0.051314	-0.0677663	0.480917	-0.358598	0.221965	-1.11941	1.14184	-0.968916	1.23245	-1.0558	24188.1	5054.82
Lc07844	orangered3	0.0184785	0.775047	-1.15413	2.1002	-1.2223	0.447792	0.322571	-0.0928095	-0.836397	0.372886	-1.29917	0.567833	108.482	55.9808
Lc07853	orangered3	-0.0330992	-0.163604	0.826568	-1.26771	0.776597	-1.17582	0.0541679	-0.226975	1.69138	-0.943991	1.41084	-0.948348	199.998	50.4963
Lc07878	orangered3	0.839507	1.52105	-0.348885	1.31043	-0.851007	0.316949	-0.461835	-0.971209	0.869503	-1.15415	0.331012	-1.40136	80.2444	30.3379
Lc07948	orangered3	-0.731115	-1.07187	0.0788962	-0.580033	0.345784	-0.853219	1.21392	0.292219	-0.935661	1.67885	-0.884072	1.4463	142.453	99.5048
Lc07953	orangered3	1.14418	-1.02538	-0.00265278	-0.603364	0.392117	0.0256832	-0.0391294	-1.12213	1.03939	-0.968309	2.02374	-0.864148	975.907	223.979
Lc07987	orangered3	-0.00248811	0.394248	-1.17408	0.990811	-1.0039	1.83594	-1.18617	-0.753216	0.486154	-0.481266	1.24197	-0.347995	118.23	62.8545
Lc08094	orangered3	0.719963	0.868656	-0.237517	-1.17256	-0.60197	-0.162048	0.583389	-0.300784	0.194252	-1.74964	2.08039	-0.222133	5601.81	1917.8
Lc08197	orangered3	-0.351433	-0.220293	-0.693336	0.424684	-0.576095	2.85819	0.222081	0.374071	-0.77341	-0.469128	-0.811181	0.0158512	25.7669	22.0628
Lc08313	orangered3	0.0562966	1.26858	0.212365	-0.670394	-0.168907	-0.717822	0.0663788	-0.189843	1.47002	-1.66714	1.4568	-1.11633	120.275	64.8006
Lc08379	orangered3	-0.721695	-0.887195	0.700357	-0.0643596	0.32392	-1.08445	0.869525	0.516567	-0.878128	2.09516	-1.25781	0.388118	210.554	63.6053
Lc08410	orangered3	-0.0702756	0.829099	-0.858038	1.0237	-0.753953	1.40966	-1.26512	-0.943447	0.910483	-0.852041	1.22302	-0.653088	168.447	82.8168
Lc08440	orangered3	1.21011	-0.815291	-0.0782341	-0.835708	0.438973	-0.530461	0.0325907	-0.55394	0.941759	-0.965631	2.1427	-0.986864	479.197	179.593
Lc08496	orangered3	-0.51393	-0.765388	0.484691	0.11786	0.217047	-0.689905	1.04575	0.76783	-1.47412	0.946873	-1.58757	1.45086	247.465	43.4532
Lc08679	orangered3	-0.966035	-0.941341	1.08411	-0.953156	0.960323	-0.98876	0.983048	0.799066	-0.970346	1.05106	-0.907653	0.849678	68.4756	62.6329
Lc08682	orangered3	0.801071	-0.705852	0.623637	-1.0397	0.897755	-0.625343	0.899905	-0.941079	0.906115	-1.5764	1.35537	-0.595478	383.569	110.05
Lc08683	orangered3	-1.08352	0.481277	0.466811	-1.09412	1.73829	-0.486696	-0.48518	-0.0477603	0.0423413	-1.10349	1.84148	-0.269432	150.352	24.1949
Lc08767	orangered3	-0.605452	1.06993	1.13271	-0.762973	0.664456	-0.554117	-0.262987	-0.170288	0.280288	-1.57811	1.78942	-1.00288	107.756	29.4142
Lc08787	orangered3	1.85977	-0.460156	-0.0197648	-0.844093	0.265095	-0.820814	0.380816	-0.873558	1.13463	-1.07385	1.32638	-0.874457	34.2625	29.6403
Lc08828	orangered3	0.0355993	0.279722	-1.25876	1.6803	-0.779296	1.25852	-0.0175556	0.237393	-1.36507	0.368373	-1.26106	0.821832	204.076	37.5631
Lc08901	orangered3	1.5641	-0.630433	0.23375	-0.51361	0.658989	-0.488677	0.300384	-1.01898	1.17701	-1.35422	1.22207	-1.15038	661.353	227.409
Lc08925	orangered3	-1.05401	-0.523062	0.649369	-0.262442	-0.0410606	-0.849507	0.424362	1.4063	-1.16727	1.67636	-1.13887	0.879814	244.704	88.2639
Lc08982	orangered3	0.491028	0.522006	-1.12834	0.699025	-0.464227	0.789374	-1.49785	-0.939939	1.10562	-0.810905	1.64603	-0.411817	213.18	67.0362
Lc09236	orangered3	1.16976	1.11119	-0.422897	-0.183486	-0.413412	-0.427011	-0.35516	-0.986799	1.5685	-1.25061	1.25449	-1.06456	203.875	116.675
Lc09310	orangered3	-0.973224	1.81439	-0.683155	1.12085	-0.747236	1.25307	-1.19645	-0.228421	0.201166	-1.02076	0.57446	-0.114697	56.87	20.5468
Lc09474	orangered3	0.41221	-0.504754	0.965538	-1.08368	1.41132	-0.891364	0.123122	-0.605999	1.29953	-1.25645	1.07124	-0.940711	764.876	227.37
Lc09557	orangered3	1.44487	-0.647671	0.25633	-0.819157	0.723652	-1.11127	0.603796	-0.902101	1.15644	-1.12807	1.2411	-0.817917	189.691	99.4247
Lc09630	orangered3	-0.532648	0.743012	0.975964	-0.993332	0.479453	-1.02543	-0.127547	-0.505878	1.59698	-1.02675	1.4288	-1.01263	243.791	217.155
Lc09633	orangered3	-0.246591	-0.367246	0.246834	0.52997	0.265018	0.270475	-1.87963	-1.08368	1.07455	0.222818	1.88721	-0.919727	948.962	178.359
Lc10038	orangered3	-0.0096316	-0.771905	0.903994	-0.601208	0.727388	-0.698755	-0.225812	-0.574626	1.2114	-0.889881	2.06701	-1.13797	892.933	218.321
Lc10339	orangered3	0.185746	1.08646	0.143708	-0.695957	0.262964	-0.72318	-0.21733	-0.559717	1.15388	-1.36107	1.92446	-1.19997	362.891	211.953
Lc10426	orangered3	-0.301349	0.0400992	-0.865218	-0.368215	0.186347	-0.0121217	1.13105	1.57577	-1.64025	0.322909	-1.34393	1.2749	398.928	114.258
Lc10627	orangered3	-0.0437575	0.446027	0.135739	-1.48127	0.435967	0.0882244	0.0613044	-0.382458	0.750915	-1.82199	2.07072	-0.259425	7302.58	2203.81
Lc10686	orangered3	-0.940305	0.288765	0.078155	0.880078	-0.583701	0.425917	-0.682326	0.525028	-1.22365	1.69536	-1.55635	1.09302	430.884	68.6101
Lc10726	orangered3	-0.534957	0.0690407	-0.871486	0.741814	-0.813208	0.0353209	0.0147391	0.759119	-1.06789	2.23484	-1.24918	0.68185	339.349	104.785
Lc11079	orangered3	-0.438485	-0.226648	0.911862	-1.46466	1.29513	-1.12292	0.275562	-0.3318	1.09639	-1.0395	1.4782	-0.433123	779.026	139.258
Lc11411	orangered3	-0.870285	1.31375	-0.605823	0.77886	-0.72446	-0.794829	-0.0382251	1.6967	-1.01262	1.00843	-1.14434	0.392853	83.1664	22.927
Lc11513	orangered3	0.964148	-0.116315	0.701884	-1.16253	-0.202908	-0.903994	0.59524	-0.516099	1.1636	-1.21328	1.69966	-1.0094	25.025	18.7852
Lc11642	orangered3	-0.469851	-0.435368	-0.304155	-0.510271	-0.45274	0.254917	-0.327639	-0.640524	-0.0570945	-0.137062	3.07036	0.00942845	63.46	38.1823
Lc11649	orangered3	0.47743	0.931747	-0.138365	0.357413	-0.194445	-0.151239	-0.693714	-0.865229	1.87551	-1.19211	1.10893	-1.51594	37.2236	15.2757
Lc11671	orangered3	-1.02734	0.753115	0.864544	0.197414	-0.617325	-0.562633	0.58471	0.563795	-1.20067	1.57399	-1.72164	0.592042	170.762	27.7307
Lc11725	orangered3	1.32561	-1.1436	-0.140149	-0.361799	0.532314	-0.887421	0.494435	-1.35193	0.694747	-0.109278	1.83336	-0.886284	177.447	52.801
Lc11748	orangered3	-0.326523	0.674592	-0.634573	-1.01168	-0.463081	-0.0125595	-0.74728	0.502322	1.21917	-1.35162	2.1618	-0.0105662	307.196	98.6634
Lc11805	orangered3	0.387818	1.31331	-1.16953	1.27136	-0.630676	0.509107	-0.933899	-0.944446	1.29293	-1.04392	0.665632	-0.717688	28.8436	13.9062
Lc12048	orangered3	0.162588	1.13152	-1.29702	1.08291	-1.51808	0.778473	-0.289112	0.807646	-0.6944	0.720376	-1.39092	0.506017	1284.02	640.655
Lc12049	orangered3	-0.0649733	1.48505	-0.686027	-0.991494	-0.201059	0.0466178	-0.896297	0.246501	0.697704	-1.0944	2.08604	-0.627655	775.911	624.213
Lc12090	orangered3	0.7284	-1.38263	0.448517	-0.0633794	0.521467	-0.770698	-0.548543	-1.10237	0.987871	-0.0398939	2.06791	-0.846663	761.463	114.965
Lc12176	orangered3	0.672124	-1.5262	0.00160383	-0.4117	0.497056	0.481739	-0.291324	-1.16905	0.736219	-0.178496	2.14952	-0.961491	604.969	75.5135
Lc12178	orangered3	1.92822	0.704531	-0.870796	0.434178	-1.34059	1.2344	0.123262	-0.461541	-0.934178	0.232509	-1.16205	0.112045	166.512	43.3878
Lc12195	orangered3	1.13534	0.324374	-0.741803	0.100659	-0.929164	-0.815246	-0.703683	-0.675719	1.12474	-0.62921	2.18297	-0.373263	118.367	22.6479
Lc12249	orangered3	-1.44668	-0.993451	0.753928	-0.245295	-0.0731886	-0.687133	1.28817	0.840728	-0.973292	0.212224	-0.473587	1.79758	95.8669	17.8572
Lc12293	orangered3	-0.620871	-0.635781	2.12198	-0.894221	0.90784	-0.86367	0.248439	-0.360678	1.33745	-0.806515	0.336437	-0.77041	121.938	22.8035
Lc12361	orangered3	-0.126919	-0.615131	0.0971413	-0.310833	0.743687	-0.206542	-0.919075	-1.10669	1.29552	-0.811435	2.31732	-0.357045	470.534	179.178
Lc12410	orangered3	0.297695	-0.919274	0.593623	-0.635685	1.11092	-0.7975	0.44085	-1.17178	1.23726	-0.907759	1.64762	-0.895969	370.319	121.29
Lc12426	orangered3	-0.800689	-0.113684	-0.090055	-0.957251	0.449551	-1.03875	0.33205	-0.0960024	0.640994	-0.662613	2.65845	-0.322004	39.6742	20.7373
Lc12478	orangered3	1.63184	1.04913	-0.639746	-0.657726	-0.456632	-0.342564	-0.309624	-0.684625	0.769061	-1.04352	1.68189	-0.997485	31.0083	23.1733
Lc12480	orangered3	0.524467	-1.31753	0.326674	-0.619242	-0.261511	-0.0971478	-0.38817	-1.26547	1.52916	-0.382164	2.04353	-0.0926023	1070.08	221.461
Lc12617	orangered3	-0.994939	-0.889846	0.340904	-0.619444	0.316652	-0.792647	0.322827	1.28381	-0.983991	1.74008	-0.911234	1.18782	68.9414	52.3664
Lc12674	orangered3	-1.34524	0.687889	0.41563	-0.359395	0.22804	-0.797356	-0.285601	1.91683	-1.0866	1.20846	-1.05318	0.470521	336.423	97.1624
Lc12791	orangered3	0.838553	0.551232	-0.65092	0.785365	-0.50073	0.932079	-0.144002	-1.14878	1.02392	-1.50509	1.16663	-1.34826	101.991	31.6488
Lc12798	orangered3	0.596414	0.5098	-0.858249	1.16577	-0.994053	1.31024	-0.900678	-0.867063	1.03972	-0.82187	0.970211	-1.15025	185.796	89.2463
Lc12823	orangered3	0.646503	-0.467091	0.449738	-1.21653	1.01738	-0.583132	0.747398	-0.760468	0.889061	-1.56472	1.55594	-0.714073	351.239	94.1905
Lc12919	orangered3	-1.41056	-0.625361	0.443419	-0.554298	0.253141	-0.344131	0.297948	0.737889	-1.15727	1.60986	-0.867887	1.61724	593.505	164.409
Lc12962	orangered3	1.66428	0.0620984	0.21587	-1.0136	0.253114	-0.807624	0.264527	-0.632878	1.72114	-1.17284	0.581479	-1.13556	130.681	109.817
Lc12976	orangered3	-1.58475	0.162579	0.142131	-0.575002	1.09514	1.18471	-0.934145	-0.524169	0.714685	-0.878128	1.68541	-0.488457	132.517	23.1477
Lc13055	orangered3	-1.07989	-0.128923	0.212299	-0.913784	1.2602	0.503755	-0.321135	-0.661564	0.579414	-1.50795	1.98484	0.0727378	271.058	46.2163
Lc13302	orangered3	0.158678	0.458291	-0.79313	2.36367	-0.793501	1.07137	-0.792551	-0.793971	0.307901	-0.792913	0.399614	-0.793462	534.979	673.802
Lc13373	orangered3	1.84408	0.270144	-0.660973	0.233971	-0.649815	0.0606806	-0.637177	-0.9446	1.35514	-1.0955	1.17243	-0.948389	148.142	128.455
Lc13426	orangered3	-0.987458	0.14957	0.189836	-0.964512	0.607823	0.137435	-1.05232	-0.84504	0.814445	-0.277022	2.45639	-0.229145	462.544	30.2162
Lc13619	orangered3	0.451239	-1.31369	0.197005	0.270724	-0.352219	-0.403905	-1.11084	-0.902449	1.74645	0.126477	1.81249	-0.521275	309.383	56.431
Lc13782	orangered3	2.32366	-0.0192566	-0.714066	0.149019	-0.713083	-0.335476	-0.713476	-0.713751	1.29124	-0.712925	0.866637	-0.708521	60.8056	84.7619
Lc13840	orangered3	1.05885	-0.0579889	0.268285	-1.11548	0.130991	-1.05372	0.565716	-0.581995	0.991351	-1.16489	1.88896	-0.930073	454.324	346.58
Lc13949	orangered3	1.29699	-0.00853926	0.0130095	-0.980525	0.415788	-0.711395	0.113876	-1.21573	1.44508	-0.834727	1.51615	-1.04999	33.3042	14.5407
Lc14069	orangered3	0.293251	-0.431927	0.915604	-1.03385	1.35476	-1.17445	-0.0505938	-0.0208157	1.41971	-1.07654	0.999927	-1.19507	73.39	34.5892
Lc14082	orangered3	-0.14956	-0.0866928	-0.00342796	-1.04094	0.379345	-0.751216	-0.22443	-0.153169	0.94656	-1.2286	2.57488	-0.262742	502.95	127.465
Lc14124	orangered3	0.0098995	-0.743549	-0.896983	0.385868	-0.114613	0.870823	-1.51001	-0.921162	0.716234	0.527479	2.14141	-0.465395	407.506	112.492
Lc14814	orangered3	-0.0470458	-1.45065	0.442965	-0.91025	1.60202	-0.756264	0.289279	-1.12074	1.18044	-0.526938	1.31118	-0.0139843	125.472	33.2714
Lc14820	orangered3	1.13858	-0.941211	0.392521	-0.860701	1.02007	-0.898428	0.468428	-0.887844	1.01655	-0.895725	1.47519	-1.02742	4421.81	1494.68
Lc14956	orangered3	-0.0455823	0.757279	-0.211214	-0.797338	0.0113189	-0.197898	-0.353619	-0.65063	0.327325	-0.859079	2.78062	-0.761186	203.276	230.048
Lc14966	orangered3	0.214171	0.381741	-0.358066	-0.751031	0.554262	-0.0209695	-0.323881	-0.453352	0.460214	-1.74698	2.46166	-0.417769	509.64	83.4678
Lc14985	orangered3	0.922072	-0.79922	-0.508106	-0.554282	-0.50105	-0.24077	0.237536	-0.64709	0.0796809	-0.890508	2.70627	0.195468	11053.1	8226.33
Lc14999	orangered3	0.937151	0.0443862	0.603193	-1.05165	0.751503	-1.28889	0.545614	-0.511164	1.276	-1.33076	1.12263	-1.098	102.453	57.3126
Lc15176	orangered3	-1.40434	-0.563044	0.791593	-0.378815	0.339434	-0.560031	0.431673	1.09568	-1.13758	1.72789	-1.1164	0.773932	73.5625	39.8237
Lc15254	orangered3	-0.950482	-0.854058	0.285836	-0.87016	0.414433	-0.768295	0.470555	1.09856	-0.935099	1.23197	-0.896079	1.77281	114.03	106.612
Lc15360	orangered3	0.727825	-0.936898	0.404119	-0.858233	1.30339	-0.481644	0.278551	-0.875723	0.897208	-1.31138	1.65705	-0.804264	1130.36	282.634
Lc15433	orangered3	-0.351378	-0.72402	1.47617	-1.31647	1.84526	-1.31287	0.0963379	-0.197056	0.716308	-0.477001	0.618768	-0.37405	139.408	64.6913
Lc15802	orangered3	1.20302	0.753402	-0.19695	-0.893221	-0.438401	-0.377481	-0.159061	0.0494046	0.893815	-1.58919	1.82247	-1.06781	57.975	22.4338
Lc15833	orangered3	-1.03481	-0.874241	0.82928	-1.02825	1.06846	-1.03747	0.842437	0.605357	-0.915665	1.23157	-0.771088	1.08442	179.28	90.4479
Lc15951	orangered3	0.302684	-1.01429	0.37095	0.402947	0.481697	-0.500271	-0.502006	-1.4964	1.26221	-0.292497	1.98284	-0.997856	414.906	128.762
Lc15994	orangered3	0.920711	-0.562077	-0.208675	-0.905148	-0.324675	1.07904	-0.488976	-1.09008	2.17659	-0.732633	0.772552	-0.63663	405.892	105.517
Lc15999	orangered3	1.076	1.20828	-0.824545	0.39257	-0.964818	0.465253	-0.842904	-0.936908	1.24512	-0.99105	1.15074	-0.977738	257.295	220.593
Lc16160	orangered3	1.15461	-0.112889	-0.186811	-0.932443	-0.248987	-1.65351	0.0886202	0.0432546	0.809838	-0.379296	2.14746	-0.729845	8538.39	2103.06
Lc16296	orangered3	0.704269	-0.699246	-0.294868	-1.11126	0.684658	-0.804009	0.0966071	-0.434521	0.520317	-0.952373	2.48296	-0.192527	160.63	71.5584
Lc16340	orangered3	-1.41749	0.786369	0.907379	-0.112225	0.540435	-1.06294	0.577017	1.16138	-1.15898	0.844235	-1.48377	0.418595	317.329	56.2212
Lc16816	orangered3	-0.382159	0.577786	0.121564	-1.44674	0.372801	0.0419001	-0.0950735	-0.394644	0.966859	-1.39861	2.21047	-0.574154	1073.77	112.138
Lc16864	orangered3	-1.84448	-0.359429	0.386237	-0.252249	0.446948	0.655537	-0.29928	0.934146	-0.92873	0.737532	-1.17348	1.69725	658.091	183.711
Lc17039	orangered3	1.0487	1.03923	-0.408056	-0.795543	-0.347731	-0.855529	-0.131859	-0.727156	1.90497	-0.96214	1.1274	-0.892288	58.3661	59.1245
Lc17084	orangered3	-0.916672	-0.721893	1.62315	-0.979124	0.735174	-1.03455	1.13163	0.611199	-0.927147	0.882087	-0.930329	0.526472	28.7214	25.1395
Lc17087	orangered3	-0.249487	-0.285523	0.474715	-1.62896	0.0483931	-1.42877	1.09643	0.909468	-0.886738	0.342636	-0.120218	1.72806	79.2508	20.1647
Lc17098	orangered3	-0.594713	-0.659786	0.112161	0.908425	-0.144812	-1.2561	1.00738	0.640963	-1.37385	1.47563	-1.12469	1.0094	911.391	155.723
Lc17126	orangered3	-0.60426	0.24529	0.0194224	-0.831533	0.448852	-0.863674	-0.911271	0.510851	0.873539	0.306938	2.22804	-1.4222	110.845	18.9787
Lc17315	orangered3	-1.49293	-0.974466	0.81257	0.0366607	0.362538	-0.203512	0.532674	0.607195	-1.05295	0.82082	-1.20758	1.75898	1474.24	120.414
Lc17513	orangered3	-0.200908	0.946805	0.771087	-1.18498	1.03137	-1.09721	0.0986362	-0.389983	1.44539	-1.26094	0.906066	-1.06534	233.792	179.929
Lc17605	orangered3	-0.698781	1.70526	0.163582	-0.789298	0.0140651	-0.56619	-1.13186	0.39217	0.685965	-1.16007	1.7932	-0.408049	146.458	41.3553
Lc17651	orangered3	-1.43721	-0.356311	1.5779	-0.0164226	0.328253	-0.767609	0.0348399	1.42751	-1.0696	1.01162	-1.12326	0.390287	58.0911	16.7113
Lc17838	orangered3	1.79301	-0.108188	-0.248476	-0.250979	-0.326252	-0.457485	-0.254398	-0.533724	1.18652	-1.02571	1.61251	-1.38682	851.767	327.61
Lc17850	orangered3	-1.6772	0.174407	0.476797	0.428685	0.527571	-0.660187	-0.555671	0.805393	-0.953364	1.79763	-1.14827	0.784204	91.2808	32.5628
Lc18029	orangered3	1.36076	0.0213418	-0.588803	0.434355	-0.652986	0.0828813	-0.446601	-0.891008	1.08554	-1.0684	1.85565	-1.19273	456.359	179.018
Lc18033	orangered3	-1.45535	0.574792	0.324104	0.760512	-0.196973	-0.218171	-0.0292948	0.759906	-1.15923	1.73511	-1.60814	0.512737	289.454	82.3999
Lc18058	orangered3	1.05748	-0.646393	-1.17087	0.473174	-1.24341	0.776439	0.441282	-0.0561111	-1.07111	1.22938	-1.08688	1.29704	1767.92	457.069
Lc18094	orangered3	-0.119199	1.22043	-0.0213961	-1.34446	0.0598417	0.59009	-0.315333	-0.322734	0.584627	-1.67558	1.91298	-0.569267	80.0681	18.9157
Lc18150	orangered3	1.97077	-0.640854	-0.827958	-0.313137	-0.749352	0.284232	0.179106	-0.936964	0.83772	-0.878327	1.61412	-0.539353	113.859	52.4131
Lc18251	orangered3	-1.63352	-0.0721388	-0.226743	-0.620335	0.0346679	-0.307586	2.01207	1.10155	-1.01452	0.746909	-0.697637	0.677279	38.6375	5.64883
Lc18360	orangered3	0.3213	0.493052	-1.38076	0.566881	-1.31324	0.0558764	0.466896	0.930099	-1.01368	1.33931	-1.39158	0.925847	50.6011	25.8706
Lc18383	orangered3	0.889107	0.40937	0.315735	0.0679606	0.174794	-0.0778162	-0.514624	-1.45744	1.3825	-1.43221	1.44797	-1.20535	264.95	51.0141
Lc18402	orangered3	0.865235	-1.00024	0.357239	-0.977323	0.671841	-0.692571	0.345135	-0.498182	0.959298	-1.08255	1.97935	-0.927232	1254.47	348.631
Lc18672	orangered3	0.996968	1.10602	-0.946096	0.800582	-0.950399	1.12912	-0.945635	-0.950399	0.55533	-0.944918	1.08927	-0.939847	61.8481	65.0759
Lc19033	orangered3	0.428688	-0.349136	-0.543829	-0.481518	-0.260006	2.04275	-0.977688	-0.961546	1.21446	-0.770333	1.26742	-0.609255	635.833	182.955
Lc19195	orangered3	0.172314	-0.857982	0.521771	-1.10813	1.39575	-1.38528	-0.0607046	0.0191603	1.01133	-0.68095	1.69119	-0.718474	537.824	94.7851
Lc19203	orangered3	0.404027	-0.557175	-0.385797	0.0212243	-1.03173	-0.0526453	1.57961	-0.0414593	-0.918397	1.38269	-1.6104	1.21005	311.459	63.1744
Lc19205	orangered3	0.700568	-0.29692	0.754376	-1.18251	1.03556	-1.26756	0.844165	-0.683133	0.976682	-1.22798	1.19153	-0.844784	878.611	338.423
Lc19292	orangered3	0.212088	0.481242	1.07086	-1.33486	1.02874	-1.1641	-0.25829	-0.402538	1.29223	-1.07855	1.15079	-0.997612	534.427	79.4467
Lc19309	orangered3	0.830113	-0.963883	0.962391	-0.275128	1.03801	-1.19308	0.2333	-0.937437	1.03455	-0.733813	1.29419	-1.28923	2203.49	565.174
Lc19363	orangered3	-1.13683	0.556834	0.374888	0.317938	-0.535778	-0.72735	0.23786	0.94626	-1.24605	1.89235	-1.34578	0.665654	70.4225	24.9341
Lc19366	orangered3	-0.787664	-0.459426	-0.709977	0.39917	-1.3351	-0.198245	0.96501	0.639226	-0.760905	2.04376	-0.782984	0.987135	291.452	73.3717
Lc19374	orangered3	0.000103081	-0.887655	1.2388	-1.11819	0.747883	-1.4051	0.778409	-0.219693	1.32063	-0.597362	1.10266	-0.96048	1244.39	317.977
Lc19382	orangered3	-1.02909	0.658467	0.00669084	1.21373	-0.88889	-0.376501	-0.509122	0.512233	-1.36191	1.54647	-0.960377	1.1883	166.023	40.8934
Lc19391	orangered3	1.53166	-1.51876	-0.314602	-0.138358	0.0870367	-0.0718066	-0.103927	-1.13756	1.50769	-0.652201	1.37609	-0.565271	1420.6	314.545
Lc19463	orangered3	-1.40178	-0.210987	0.0272149	-0.164867	0.314876	-0.342761	-0.0974867	1.17602	-1.05833	1.21678	-1.24695	1.78828	259.161	75.8879
Lc19681	orangered3	-1.42395	-0.485924	0.753074	-0.684204	0.65487	-0.842688	0.270756	1.42509	-0.798561	1.17578	-1.12591	1.08167	324.965	85.4346
Lc19968	orangered3	0.579375	1.10058	-0.904381	0.920805	-0.912968	1.25692	-0.878893	-0.974847	0.796227	-0.979754	1.01267	-1.01574	25.2075	24.456
Lc19995	orangered3	1.77092	-0.351624	-0.179052	-0.556796	-0.240417	-0.477508	-0.426269	-0.802382	0.993679	-1.10912	1.93808	-0.55952	381.375	185.99
Lc20079	orangered3	-0.769427	-0.0354123	0.11568	-1.27024	1.52641	0.184824	-0.669713	-0.0307707	-0.264772	-1.27184	2.0141	0.471164	31.5375	20.8261
Lc20104	orangered3	-0.524502	0.956692	0.780309	-1.26458	0.656266	-0.674454	-0.709259	0.326007	1.0297	-1.33183	1.59994	-0.844294	27.1442	12.7375
Lc20237	orangered3	-0.665777	-0.00914742	1.19739	-0.956435	1.01188	-0.776226	-0.0909482	-0.75125	1.01687	-1.13887	1.80647	-0.643961	1475.07	1009.36
Lc20371	orangered3	-0.313984	1.47672	-0.0636833	-0.614533	0.2757	-0.504858	-0.202426	-0.27315	0.658035	-1.44699	2.06287	-1.05371	99.4539	28.3259
Lc20373	orangered3	1.46403	-0.900158	-0.134966	-0.592147	-0.0330477	-0.625659	0.464776	-0.853511	1.283	-0.950093	1.74396	-0.866185	440.406	209.873
Lc20389	orangered3	-0.915444	0.92479	-0.0439829	-0.112806	0.203571	0.202521	-1.08443	-0.379552	0.740662	-1.2858	2.3167	-0.56623	88.1678	22.2309
Lc20396	orangered3	-1.3	0.229573	-0.659811	0.218464	-0.308361	0.0676935	0.130064	1.45652	-0.946227	0.946218	-1.45521	1.62108	2702.42	802.038
Lc20497	orangered3	0.509523	-0.193936	0.352678	-1.01566	0.9552	-0.952382	0.693234	-0.552905	0.570202	-1.36994	1.9572	-0.953219	103.311	39.827
Lc20672	orangered3	-1.04857	-0.679539	-0.372078	-0.0693219	0.0437002	-0.488475	-0.103484	0.659441	-0.911925	2.02113	-0.798698	1.74783	94.1458	32.5895
Lc20779	orangered3	-1.42332	1.53331	0.133178	-1.28548	0.753422	-0.0636642	-0.831558	0.827538	0.216594	-0.975066	1.38987	-0.274821	195.664	45.8744
Lc20983	orangered3	-1.34309	-0.53325	0.188643	0.72167	1.28075	0.0611532	-1.55708	-0.770929	0.897869	0.0443674	1.59453	-0.584637	84.0406	32.3686
Lc21066	orangered3	0.322027	0.305272	0.515645	-0.921585	0.456887	-0.987267	-0.102979	-0.543572	1.27467	-1.35159	1.96776	-0.935263	1849.24	684.562
Lc21104	orangered3	1.34207	-0.0843264	-0.927268	-0.00134363	-0.878897	-0.199986	1.14483	0.227396	-0.819885	1.08775	-1.84255	0.952206	146.622	31.0105
Lc21208	orangered3	1.05758	-0.374879	0.30646	-0.90118	0.389135	-0.69773	0.184997	-0.765852	1.47606	-1.36337	1.62915	-0.940369	131.237	58.1796
Lc21314	orangered3	0.0177053	-0.247836	0.818191	-1.30034	0.926626	-0.668186	-0.248947	-0.350112	1.15615	-1.32609	1.88527	-0.662441	358.36	176.972
Lc21346	orangered3	-0.212757	0.124141	-0.687521	0.810642	-0.539304	1.11084	-1.02677	-0.94537	1.22235	-1.00372	1.83404	-0.68658	48.1006	7.08423
Lc21487	orangered3	-0.284242	-0.0554579	-0.73623	1.85868	-0.789105	2.13741	-0.772094	-0.677341	-0.257858	-0.37049	0.457153	-0.510425	51.9056	61.5282
Lc21582	orangered3	0.272921	0.399788	0.943714	-1.26981	1.23425	-1.22476	0.334777	-0.234935	1.20062	-1.27218	0.792231	-1.17662	663.391	350.709
Lc21761	orangered3	0.614309	-0.39617	0.41426	-1.52546	0.980026	-0.799072	0.488981	-0.471802	0.474541	-1.38513	1.91491	-0.309393	418.273	95.11
Lc21857	orangered3	0.18	-1.14761	0.734184	-0.645439	1.44665	-0.840304	0.402323	-1.12176	1.62941	-0.987875	0.801152	-0.450735	178.329	124.189
Lc21880	orangered3	-1.46441	-0.182952	0.211998	0.179885	0.501085	-0.666287	0.121692	1.34741	-1.19783	1.48516	-1.29094	0.955188	406.106	86.779
Lc21922	orangered3	1.53518	-0.430363	-0.341934	-0.146906	0.142754	-0.496267	-0.311465	-0.737688	1.09924	-1.23664	1.91928	-0.995188	643.539	191.34
Lc21927	orangered3	-0.0656068	0.026566	-0.474699	-0.257444	0.020546	0.739066	-0.333162	-0.882721	0.91378	-1.39576	2.43938	-0.729947	90.7281	24.917
Lc22026	orangered3	-1.30905	-0.259448	1.2534	-0.988013	1.20437	-0.951915	0.299814	0.814805	-1.08918	1.05447	-0.809226	0.779974	174.022	76.2732
Lc22113	orangered3	-1.06754	0.0637522	0.110331	-0.330992	0.501389	-0.718699	0.0815123	0.615657	-1.31919	2.06596	-1.13522	1.13305	36.1858	9.94737
Lc22128	orangered3	0.178427	-0.5616	-0.602738	0.852268	-0.711101	1.48725	-0.683627	-1.08248	0.249415	-0.264877	2.05703	-0.917976	404.912	67.3353
Lc22157	orangered3	-0.638678	0.224778	0.404237	-0.676288	0.127653	-1.45168	0.408531	1.13005	-0.832104	1.36018	-1.40839	1.35172	486.261	76.8423
Lc22195	orangered3	0.0242252	0.752249	0.467701	-0.781814	0.340088	-1.03975	-0.248557	-0.946171	2.10729	-1.02672	1.14866	-0.7972	97.9372	18.4152
Lc22354	orangered3	-0.949032	2.06952	-0.28282	0.395527	-0.61298	-0.324908	-1.28621	0.0609015	1.16855	-0.572622	1.08666	-0.752596	361.645	142.557
Lc22390	orangered3	-1.43333	-0.0746042	0.311358	-0.212906	0.280966	-0.943371	0.256591	1.31724	-1.18269	1.5761	-0.981976	1.08662	134.252	75.8969
Lc22421	orangered3	-1.62689	0.435875	0.871684	-0.128605	0.155851	-1.09891	0.976106	0.163412	-1.02108	1.22119	-1.12329	1.17465	222.458	25.5693
Lc22450	orangered3	-0.343192	-0.39478	-0.83596	0.305383	1.75394	-0.199014	-1.02755	-0.101877	0.501074	-0.577201	1.99995	-1.08078	349.705	44.7134
Lc22761	orangered3	-0.532052	0.295713	-0.171781	-1.67076	1.2366	-0.390785	-0.235579	-0.0353391	1.30013	-1.22699	1.67729	-0.246435	197.236	24.8702
Lc22820	orangered3	-0.65952	-0.419472	0.678675	-1.1483	0.392579	-0.395693	-0.107522	-0.332473	0.579032	-0.836726	2.64322	-0.393806	36.1892	17.6631
Lc22902	orangered3	0.373519	1.11465	-0.910805	1.25434	-0.859635	1.5049	-0.911446	-0.852423	0.506111	-1.04284	0.716439	-0.892813	120.334	83.1877
Lc22910	orangered3	-1.44929	-0.49992	1.83081	-0.553514	0.858561	0.292632	0.918099	0.0392568	-0.685561	-0.305273	-1.37651	0.93071	80.0939	37.007
Lc23290	orangered3	-1.2461	0.102075	-0.517577	0.686125	-0.0990426	1.53807	-1.04577	-0.746386	0.817144	-0.504601	1.77954	-0.763476	109.46	21.0656
Lc23336	orangered3	1.34837	-1.34461	-0.151517	-0.236818	0.286384	0.0452864	-0.201489	-1.24172	1.33106	-0.479139	1.62969	-0.985481	3084.97	460.256
Lc23364	orangered3	0.117048	0.105966	-1.27103	1.31185	-1.18415	0.824636	0.419892	0.943679	-1.1761	0.627242	-1.4673	0.748276	130.69	77.0033
Lc23377	orangered3	-1.2114	0.524523	0.263467	-0.691686	0.45644	-1.23291	0.227859	1.42548	-1.21641	1.39572	-0.827227	0.886138	175.413	31.9216
Lc23464	orangered3	-0.957383	0.0570892	0.767325	-0.910468	1.57596	-0.676315	-0.402181	0.118662	0.0970166	-1.28957	1.94156	-0.321696	311.184	63.4484
Lc23528	orangered3	0.383594	-0.701982	0.212328	0.566208	0.045602	-0.171678	-1.22259	-0.697443	0.248438	-0.433116	2.641	-0.870359	111.007	16.1543
Lc23764	orangered3	-0.220406	0.712861	-0.578145	-0.246328	-0.108053	1.17664	-1.06025	-0.501291	0.752314	-1.33254	2.10755	-0.702358	226.788	43.8495
Lc23771	orangered3	-0.201406	-0.737323	1.09755	-1.25738	0.495821	-1.24076	1.54729	0.777392	-0.717065	0.465703	-1.1369	0.907083	113.44	31.0994
Lc23837	orangered3	0.725379	-0.9068	0.557047	-0.711469	0.796378	-0.862661	0.23683	-1.17413	1.47721	-0.952767	1.54766	-0.73268	440.988	120.377
Lc23847	orangered3	1.10801	-0.660015	-0.152797	-0.128648	0.444576	0.11902	-0.237333	-1.21297	1.38986	-1.45676	1.65721	-0.87015	675.349	113.324
Lc24209	orangered3	-0.365824	1.08256	-0.202761	-0.297837	0.177954	-0.24301	-0.672238	-0.171895	0.46265	-1.25851	2.48886	-0.999956	355.399	56.4814
Lc24247	orangered3	-0.386698	1.12603	-0.712499	-1.01487	-0.510679	0.737484	-0.834794	-0.236064	0.440166	-1.20805	2.15279	0.447198	354.606	207.612
Lc24347	orangered3	-0.633871	1.10995	0.954575	-0.53614	0.822826	-1.16786	-0.423248	-0.345352	1.4788	-0.925339	1.00099	-1.33533	635.619	201.165
Lc24355	orangered3	-1.16264	0.881737	-0.346623	-0.265429	0.239905	0.292012	-1.28277	-0.227971	0.604861	-0.802191	2.39285	-0.323738	566.218	175.217
Lc24454	orangered3	-1.1173	-0.256781	1.12368	-0.939089	2.02805	-1.34086	-0.546498	-0.127458	0.88142	-0.0457309	0.659355	-0.31879	242.219	49.0248
Lc24496	orangered3	-0.477342	0.321372	-0.768066	0.876529	-1.17029	0.21617	-0.236838	0.517858	-1.05758	1.87839	-1.25803	1.15783	414.194	101.551
Lc24579	orangered3	-0.401168	0.573352	0.512776	-1.27908	1.2378	-1.11314	0.0475696	0.0670799	0.594698	-1.37616	1.78063	-0.644366	156.17	63.5561
Lc24627	orangered3	-0.715135	0.809863	0.241069	0.73984	-0.362261	0.266994	-0.698629	-1.14098	1.79585	-0.612099	1.1761	-1.50061	384.681	70.0722
Lc24704	orangered3	-0.724309	-0.45825	-0.173858	-1.01912	1.79997	-0.317051	-0.283488	-0.379002	0.0845943	-1.02193	2.10485	0.387592	636.038	621.302
Lc24907	orangered3	0.338451	0.508766	-0.48432	1.01469	-0.451974	1.2678	-0.735869	-1.09107	1.00186	-1.31046	1.2153	-1.27317	553.485	240.828
Lc25020	orangered3	0.0889229	-0.372033	1.06077	-1.13211	1.29889	-1.05037	0.774792	-0.578554	1.09079	-1.23806	1.02776	-0.9708	186.975	145.538
Lc25029	orangered3	0.313916	1.24125	-0.603307	-0.820533	-0.548202	0.198913	-0.253242	-0.393401	0.90836	-1.54928	2.05772	-0.552195	50.8119	25.043
Lc25065	orangered3	-1.19477	0.885739	0.90166	-1.37594	0.494795	-1.1275	-0.22953	0.577113	1.48409	-0.937759	0.954497	-0.432394	252.583	38.1044
Lc25178	orangered3	0.0424076	-1.02224	0.0468392	0.0911267	0.506036	-0.180866	-0.834566	-0.849266	1.16883	-0.41828	2.40485	-0.954865	1137.98	232.421
Lc25205	orangered3	-1.14256	0.824143	-0.336275	0.920385	-0.271246	-0.23947	-0.200952	1.29762	-1.32133	1.30992	-1.51218	0.671955	1580.45	426.117
Lc25208	orangered3	1.04587	0.58201	-0.413619	-0.986569	-0.0796174	-0.591274	-0.12463	0.00873941	0.568917	-1.44936	2.23486	-0.795329	253.118	155.808
Lc25236	orangered3	-1.56467	1.24053	0.134748	-0.710116	1.06893	-0.529357	-0.924495	0.649969	0.284163	-0.704186	1.68004	-0.625561	471.413	62.9569
Lc25300	orangered3	1.22803	-0.256571	-0.200052	-0.411194	0.477897	-0.556899	-0.173751	-0.725407	1.15322	-1.41934	1.92305	-1.03899	381.726	95.307
Lc25362	orangered3	-0.179411	1.62373	-0.818739	1.08692	-0.829298	1.72632	-0.837421	-0.767606	0.628001	-0.785011	-0.148591	-0.698897	345.602	388.596
Lc25547	orangered3	0.69717	-0.765741	0.320462	-0.263721	-0.612072	-0.823489	0.403829	-1.42963	1.5822	-0.384	1.86876	-0.59377	1305.86	293.401
Lc25642	orangered3	-0.888217	-1.03605	1.1304	-0.587142	0.490408	-1.09684	1.26712	0.562013	-0.819016	1.21817	-1.11198	0.871137	191.574	55.4901
Lc25712	orangered3	-0.869943	-0.164031	0.260458	-0.870778	1.00906	-0.291485	-0.209796	-0.204488	-0.296817	-0.907609	2.6957	-0.150267	266.752	279.473
Lc25726	orangered3	-1.00193	-0.661545	0.342274	-0.46238	-0.142782	-0.861078	0.643666	1.12626	-1.09579	1.95121	-0.857511	1.01961	31.0089	27.0965
Lc25905	orangered3	-1.32069	0.414979	0.380445	-0.67492	1.24497	0.0334284	-1.57293	-0.532011	1.36574	-0.491366	1.41417	-0.261807	524.815	79.6312
Lc25979	orangered3	0.0349791	-0.730073	1.05883	-0.659282	1.36367	-1.01824	-0.559374	-0.842039	1.44418	-0.539567	1.34484	-0.897929	341.151	106.699
Lc26160	orangered3	-1.29949	-0.307359	0.687909	-0.298186	0.547644	-0.667315	0.138371	1.4032	-1.41098	1.16281	-1.11352	1.15693	183.281	42.5145
Lc26211	orangered3	-1.47901	0.608053	0.118096	0.182497	0.229908	0.160654	-1.1507	-0.762387	1.9954	-0.631525	1.30402	-0.575	1481.59	535.809
Lc26312	orangered3	-1.7186	-0.385963	0.878456	-0.147798	0.198477	-0.288251	0.108919	1.28976	-1.1008	1.1385	-1.16909	1.1964	210.13	49.0555
Lc26368	orangered3	0.676265	-0.469003	-0.295691	-0.0831925	0.120853	-1.21029	-1.32866	-0.79673	1.26241	0.471416	2.08475	-0.43213	2195.88	174.291
Lc26481	orangered3	-0.919373	-0.0902897	0.428046	-0.210737	-0.32266	-0.481074	0.0652819	1.16052	-1.08418	1.32469	-1.56202	1.6918	315.3	42.2314
Lc26532	orangered3	1.5579	-0.884744	-0.00389246	-0.727407	0.195517	-0.422566	0.197291	-1.02606	0.972743	-0.985569	1.86726	-0.740477	196.884	107.116
Lc26544	orangered3	-0.427114	1.44539	-0.337675	0.709617	-0.497273	0.710751	-1.07275	-0.870557	1.52706	-1.53824	0.762809	-0.412022	799.271	152.842
Lc26546	orangered3	0.243246	0.988473	-0.972228	1.33886	-1.10867	1.77078	-1.0364	-0.715071	0.538987	-0.631702	0.291622	-0.707889	68.1869	51.0583
Lc26790	orangered3	-0.961257	-0.572963	1.37229	-0.872633	0.891962	-1.53883	1.2325	0.941204	-0.788227	0.387198	-0.66171	0.570461	171.629	53.7479
Lc26792	orangered3	0.819008	0.539242	-0.840025	0.614585	-0.893257	0.440327	-0.996504	-0.925865	1.43355	-0.884035	1.57863	-0.885656	144.598	125.426
Lc26827	orangered3	-1.26802	-0.708805	0.225678	-0.230535	-0.342617	-0.370263	0.335963	1.20487	-0.416573	1.9611	-1.39347	1.00267	144.856	33.3981
Lc27200	orangered3	0.502446	-0.401964	1.50478	-0.954331	0.695804	-1.28452	0.335595	-0.762023	1.21977	-0.939831	1.09303	-1.00876	365.296	111.037
Lc27237	orangered3	0.494447	-0.631244	1.11277	-1.27585	0.796541	-0.38294	0.135695	-0.988101	1.09679	-1.32882	1.55195	-0.581245	124.641	65.0682
Lc27414	orangered3	0.422271	-1.65563	1.0033	-0.587026	0.756414	-0.786062	0.328031	-1.20394	1.44916	-0.146332	1.15135	-0.731542	2284.71	444.61
Lc27519	orangered3	1.2395	-0.232901	0.592276	-0.964291	0.283854	-0.772217	0.478235	-1.19102	1.41835	-1.35519	1.20816	-0.70476	196.409	59.2479
Lc27520	orangered3	-1.18869	0.0580101	1.0239	-0.455836	-0.607797	-0.292518	0.506999	0.310468	-0.863624	1.85436	-1.45228	1.10701	184.101	42.5549
Lc27579	orangered3	-1.19754	-0.965098	1.13606	-0.525172	1.15065	-0.414437	0.38567	0.350051	-0.992762	1.34379	-1.24756	0.976347	748.013	289.549
Lc27627	orangered3	1.19225	-0.41641	0.883628	-0.274962	0.664651	-0.328192	0.445745	-1.06985	1.25268	-1.71766	0.668143	-1.30001	99.4322	46.7781
Lc27650	orangered3	0.776384	1.03384	-0.94568	0.860202	-0.951341	0.811575	-0.985373	-0.939201	1.13457	-0.947931	1.09624	-0.943293	49.3606	48.8755
Lc27686	orangered3	-0.159299	-0.511574	-0.131318	-0.790221	0.136756	-0.314096	-0.0598192	0.0695759	-0.0252622	-0.796088	3.01974	-0.438398	41.1594	51.7021
Lc27753	orangered3	0.690443	1.33062	-1.40542	0.642517	-1.50816	1.12683	-1.02523	-0.375711	0.420497	-0.584103	1.00479	-0.317067	58.3692	21.7699
Lc27794	orangered3	-1.2337	-0.580467	-0.389006	-0.31724	-0.382697	1.04032	-0.234321	0.905373	-0.975745	1.3333	-0.944529	1.77872	290.944	102.51
Lc27810	orangered3	0.383886	-0.433108	-1.10981	0.867577	-0.599695	0.123606	0.856334	0.6005	-1.44755	1.39905	-1.53568	0.89489	335.808	130.462
Lc27976	orangered3	-1.31656	-0.669047	0.356475	-0.160274	-0.106402	-0.599154	1.24809	0.952981	-1.04258	1.59461	-1.16998	0.911843	125.656	47.644
Lc28032	orangered3	-0.585325	1.05162	0.332983	-1.3412	0.263745	-0.632741	-0.289996	0.599435	1.06917	-1.45622	1.71414	-0.725606	35.005	20.3164
Lc28166	orangered3	-0.505551	-0.0981282	0.898284	-1.60096	0.934509	-0.568616	-0.357718	0.401545	1.23443	-1.35853	1.50751	-0.486779	136.084	22.7282
Lc28244	orangered3	0.838268	-0.347285	0.624966	-1.08571	0.822639	-0.946884	0.743439	-0.824432	1.02855	-1.37182	1.42694	-0.908664	12558.1	8026.98
Lc28291	orangered3	0.291492	-0.361117	-0.978433	0.601847	-0.666103	1.68868	0.434484	0.991086	-0.853211	-0.152876	-1.86751	0.871665	735.375	108.048
Lc28398	orangered3	0.701863	-0.430514	-1.19973	1.64708	-0.755846	0.713332	0.323864	-0.0209564	-1.18009	1.09935	-1.44408	0.545716	264.187	127.593
Lc28991	orangered3	-0.664542	0.600011	0.5416	-0.85106	0.545873	-0.83417	-0.104059	-0.397281	1.56779	-1.52663	1.70134	-0.578881	314.601	82.6906
Lc29030	orangered3	-0.541164	0.00757001	-0.0567092	-0.945442	1.55741	-0.692655	-0.230431	-0.31868	-0.0288782	-0.98848	2.39721	-0.159748	3761.74	3697.67
Lc29090	orangered3	0.0519021	-0.499836	-0.248134	-0.337735	-0.167012	1.6178	-0.525982	-0.817679	0.846298	-1.36645	2.01789	-0.571065	55.5058	23.5861
Lc29193	orangered3	-0.442816	-0.582923	-0.203922	-0.201112	0.254175	-0.52744	-0.0952358	1.12643	-1.28738	1.97482	-1.27301	1.25841	1299.06	258.636
Lc29310	orangered3	-0.419789	-1.17708	0.883174	-1.05613	0.975173	-0.987877	0.996951	0.349878	-0.297938	0.853854	-1.41558	1.29536	299.654	62.7544
Lc29480	orangered3	-1.06894	0.00456627	0.164703	0.692473	-0.733886	-0.111221	-0.355365	1.03408	-1.1279	1.9579	-1.32238	0.865976	193.805	37.6553
Lc29596	orangered3	0.215155	0.200631	0.00973686	-1.32476	-0.127354	-0.220671	0.157885	-0.395912	1.3822	-1.70592	2.0124	-0.203389	1111.89	366.277
Lc29618	orangered3	-1.12475	-0.498861	0.949257	-0.675733	0.782326	-0.639696	1.163	0.215671	-1.59158	0.88671	-0.792958	1.32661	28.2211	8.04723
Lc29660	orangered3	1.0583	-0.110778	-1.32803	1.03617	-1.29831	0.824105	0.43768	0.586193	-1.39789	0.737012	-1.1339	0.58945	1911.2	980.519
Lc29702	orangered3	-0.237152	-0.0611828	0.0457089	-1.22014	1.2427	-0.25979	0.134731	-0.502507	0.271284	-1.59304	2.22558	-0.0461881	439.144	91.588
Lc29862	orangered3	1.11844	-0.693961	-1.18737	0.629849	-1.06161	0.436573	1.13676	0.0704529	-1.24361	1.50253	-0.983053	0.275001	45.68	28.3878
Lc30046	orangered3	0.147692	0.312166	-1.21224	2.20087	-1.01762	1.16325	-1.10265	-0.627514	0.236359	-0.103881	0.502976	-0.499402	1924.06	1021.94
Lc30169	orangered3	0.751946	-0.454125	0.957381	-0.95748	0.520749	-0.751098	0.20005	-0.40446	1.57144	-1.53128	1.17475	-1.07787	196.308	94.9695
Lc30248	orangered3	-0.91959	-0.933761	1.20321	-0.805024	0.575656	-0.905201	0.213644	1.4222	-0.92395	1.35429	-0.928202	0.646728	30.2769	30.5791
Lc30320	orangered3	0.570568	-1.2216	-0.262363	0.372434	-0.0370901	0.342042	-0.52472	-1.06168	0.639172	-0.26546	2.44559	-0.996898	997.208	233.613
Lc30393	orangered3	-0.569908	-0.111661	-0.514243	-0.0258865	-0.568439	0.567044	0.225415	0.498013	-0.877168	2.20763	-1.73183	0.901035	93.1242	22.6952
Lc30401	orangered3	-1.42399	-0.285425	0.415188	-0.657149	0.331722	-0.757426	0.256208	1.51285	-0.884148	1.17356	-1.07332	1.39194	174.267	95.1691
Lc30481	orangered3	0.350072	-0.294028	0.950314	-0.650416	1.03635	-1.46852	0.423278	-0.692261	1.28255	-0.972759	1.2392	-1.20378	113.218	39.7506
Lc30531	orangered3	-0.886786	-0.78584	1.4966	-1.08671	1.19912	-1.25242	0.625251	0.874577	-0.666403	0.547889	-0.828452	0.76318	75.8594	37.3139
Lc30809	orangered3	0.952965	0.41769	-0.296359	-1.65859	0.607615	-0.292525	-0.818392	0.50516	1.74647	-1.16618	0.803813	-0.801664	38.4614	9.56517
Lc30964	orangered3	-1.60121	0.221478	0.483668	-0.255549	0.0309367	-0.887166	0.535681	1.33877	-0.998859	1.14999	-1.21308	1.19532	300.779	64.3429
Lc30974	orangered3	0.984577	0.0850736	-0.401269	-0.035674	-0.456235	-0.526508	-0.288048	-0.82398	2.2763	-0.985019	1.1916	-1.02082	78.5233	52.6995
Lc30976	orangered3	-1.53507	-0.514668	1.23155	-0.734654	0.704978	-0.537003	1.0481	0.6193	-0.900677	0.365136	-1.11412	1.36713	2424.91	425.042
Lc31001	orangered3	1.1353	-0.469423	0.696458	-1.22005	0.511768	-1.0024	0.57638	-0.599285	1.21039	-1.43515	1.26153	-0.665533	262.881	120.255
Lc31134	orangered3	0.558049	-1.02638	-0.0143936	-0.0538084	-0.578582	-0.516055	1.57582	-0.173084	-1.02927	1.0205	-1.36275	1.59996	93.4025	16.153
Lc31256	orangered3	-0.265002	0.35883	-0.655126	-0.615042	-0.658433	2.29007	-0.656959	-0.620542	-0.0425462	-0.701788	1.72602	-0.15949	65.0717	92.7227
Lc31410	orangered3	0.246479	0.502733	0.13524	-0.355223	0.18641	-0.436125	-0.189983	-1.03014	0.332032	-1.63265	2.52283	-0.281603	120.318	16.481
Lc31530	orangered3	-1.55776	1.2497	-0.0637909	-0.463948	0.173851	-1.10591	0.399665	1.42514	-1.07919	1.27051	-0.64311	0.394846	72.8308	15.219
Lc31635	orangered3	0.119256	0.128073	0.816723	-1.24805	0.863177	-1.26997	1.02422	-0.635152	1.21935	-1.29761	1.06858	-0.788592	414.072	319.102
Lc31782	orangered3	-0.560633	0.535639	0.799766	-0.628256	1.10969	-0.535021	-0.626159	-0.2509	1.16214	-1.34111	1.61424	-1.2794	363.863	89.0229
Lc32079	orangered3	-1.43936	1.05218	-0.432194	-0.0637387	-0.436279	0.062203	-0.0756437	0.8526	-1.34362	1.1825	-0.962713	1.60407	1175.26	172.196
Lc32177	orangered3	1.1148	0.369285	-1.58289	0.783386	-1.06069	0.477583	0.71645	0.527564	-1.23802	0.290106	-1.35224	0.954673	310.299	82.7657
Lc32180	orangered3	-1.06493	0.284406	0.00173085	0.375139	-0.806941	-0.37268	0.678949	1.96698	-1.24485	0.777608	-1.34478	0.749367	83.9433	36.5909
Lc32266	orangered3	-0.354036	0.228909	-0.131772	-1.34098	1.2709	0.161758	0.160427	-0.866443	0.601084	-1.41249	2.02808	-0.345446	119.417	27.5497
Lc32363	orangered3	-2.23632	1.10751	0.254373	-0.905875	0.00713475	-0.341731	-0.631674	0.364452	1.11334	-0.182044	1.40114	0.0496903	713.518	112.01
Lc32485	orangered3	-1.10186	-0.138766	0.932273	-0.724458	0.730102	-0.731661	-1.01333	-0.394562	2.03743	-0.74799	1.18743	-0.0345974	536.852	135.134
Lc32514	orangered3	-0.882162	0.166027	-0.635884	1.31907	0.315883	-0.0645827	-0.740341	1.27729	-0.908276	1.36608	-1.68809	0.474979	48.0792	8.29685
Lc32624	orangered3	-1.09017	0.735256	0.429572	-1.21147	1.4297	-0.41215	-0.562698	0.163565	-0.0801843	-1.21123	1.89238	-0.0825656	1138.24	797.884
Lc32651	orangered3	-1.40484	-0.543006	1.07738	-1.08449	0.458078	-0.897539	0.969438	1.34393	-0.936268	0.899512	-0.626918	0.744717	59.5758	27.8864
Lc32717	orangered3	-0.068523	1.07894	0.102414	-0.187183	-0.767097	-1.29185	1.11417	1.51181	-1.35698	0.385949	-1.22907	0.707417	284.136	55.5369
Lc32765	orangered3	-0.50752	-0.348862	0.239095	-1.0552	0.708961	0.0922939	-0.247314	-0.647821	0.410484	-1.03592	2.67173	-0.279936	1054.31	408.216
Lc32859	orangered3	-0.781222	-0.116441	-0.914437	0.508011	-0.900362	0.60509	-0.281301	0.762613	-0.926566	1.87371	-1.15157	1.32248	107.09	66.7839
Lc33010	orangered3	0.742106	0.0693258	-0.99056	0.386068	-0.992509	2.45475	-0.645672	-0.70402	0.479381	-0.801446	0.510557	-0.507977	31.8753	30.7926
Lc33018	orangered3	0.634199	-0.412934	0.43687	-0.584658	0.242324	-0.983676	0.616201	-0.633735	1.50914	-1.59663	1.60331	-0.830415	85.0267	35.9298
Lc33247	orangered3	1.04258	0.259823	-0.737964	2.0064	-1.05209	0.600839	-0.785842	-0.749086	0.448656	-0.735795	0.810856	-1.10838	1365.81	634.741
Lc33292	orangered3	-0.746914	-0.387093	0.486789	-0.167104	0.928365	-0.567794	-1.41997	-0.779419	1.53483	-0.0226968	1.83781	-0.696805	1429.49	356.352
Lc33295	orangered3	-0.706081	0.444988	0.088248	-0.233982	-1.22219	0.167545	0.926006	0.40311	-1.19078	1.50804	-1.50487	1.31997	81.3394	17.1927
Lc33655	orangered3	0.698284	-0.507576	-0.907655	-0.609827	-1.01509	-0.151692	1.17082	1.84199	-0.195395	-0.148683	-1.34581	1.17063	338.548	67.5783
Lc33674	orangered3	-1.44702	-0.271572	0.83953	-0.859065	0.628591	-0.623005	-0.0336752	1.45477	-0.861623	1.03696	-1.08561	1.22173	170.141	50.8204
Lc33741	orangered3	-0.677733	1.10458	-0.453909	-0.59566	-0.439407	-0.387814	0.84713	0.990228	-1.57598	0.421236	-0.987929	1.75526	262.152	51.9457
Lc33834	orangered3	0.847987	1.16249	-1.07923	1.67698	-1.04737	0.908644	-1.1863	-0.843776	0.281547	-0.424511	0.402778	-0.699242	344.325	236.024
Lc33904	orangered3	-1.35592	-0.22937	0.551196	-0.399791	0.219194	-1.01405	0.169856	0.844962	-0.902626	1.8494	-0.996779	1.26392	47.4492	16.2147
Lc33977	orangered3	0.485969	-0.0994545	0.0324204	-1.39519	0.478037	-0.870478	0.521582	-0.161212	1.00287	-1.39297	2.0405	-0.642076	823.046	327.785
Lc33989	orangered3	1.38296	-0.914709	0.279995	-0.308748	0.595959	-0.0946238	-0.0401471	-1.08926	0.908593	-1.16886	1.67911	-1.23028	229.124	59.0467
Lc34004	orangered3	2.35035	0.376946	-0.831405	0.171171	-0.843733	0.17374	-0.797606	-0.796476	0.932735	-0.755074	0.77134	-0.751992	29.9228	32.4464
Lc34036	orangered3	0.543008	-0.669134	-0.374908	-0.353669	-0.411501	-0.0866372	-0.158459	-0.672448	0.270732	-0.752178	2.9368	-0.271606	3723.75	4446.38
Lc34052	orangered3	0.376088	-0.662256	1.13572	-1.10938	1.4543	-1.10447	0.47137	-0.334614	1.07907	-1.14533	0.85285	-1.01334	69.3875	57.0235
Lc34077	orangered3	0.598128	-0.446936	-0.956418	0.0972537	-0.972424	0.371661	0.140631	0.613093	-1.11435	2.01016	-1.33193	0.991124	1516.86	432.557
Lc34177	orangered3	-1.06697	1.44758	-0.0252112	-1.00991	0.444503	0.186443	-0.500718	-0.264097	0.768876	-1.33023	1.88341	-0.533675	249.379	50.0659
Lc34254	orangered3	0.600095	-0.496105	-0.434558	-0.586191	-0.469614	-0.0223129	-0.364162	-0.505125	0.450085	-0.761383	2.89433	-0.305063	90.2639	117.147
Lc34259	orangered3	0.452395	-0.190103	0.147525	-1.20757	0.62423	-0.997422	0.641858	-0.257904	0.436453	-1.40166	2.24101	-0.488816	1415.62	860.168
Lc34393	orangered3	-1.31274	-0.186129	1.22831	-1.44496	1.70073	-1.11494	-0.142786	0.335196	0.282729	-0.435354	1.05175	0.0381864	643.576	124.586
Lc34763	orangered3	-1.46801	-0.484507	1.11499	-0.319648	-0.157433	-0.306532	-0.269568	0.870189	-0.796391	1.82134	-1.08956	1.08513	263.549	64.2973
Lc34774	orangered3	-0.881982	0.0215129	0.493394	-1.00211	0.890548	-0.749565	-0.752275	0.225946	0.549439	-0.49412	2.4327	-0.733497	141.942	34.4367
Lc34905	orangered3	-1.12686	0.520995	-0.499233	0.307212	-0.523134	-0.697082	0.370063	1.39427	-1.39509	1.69215	-0.877226	0.833923	27.1064	7.531
Lc34957	orangered3	-1.47678	-0.0906812	0.355906	-0.0592067	0.0142061	-0.640482	-0.0125808	1.21007	-1.13926	1.86292	-1.02132	0.997201	269.465	79.641
Lc35474	orangered3	-0.968825	-0.803071	0.805398	-0.894452	0.410515	-0.871776	0.647428	1.32407	-0.972802	1.53771	-0.982617	0.768422	44.0442	39.3956
Lc35776	orangered3	0.304281	-1.40799	-0.4491	0.244399	-0.0528369	-0.283585	-0.240477	-0.845183	0.709636	-0.172108	2.657	-0.464036	865.988	148.849
Lc35789	orangered3	-0.898109	-0.908057	1.30966	-0.932986	1.35448	-0.952425	1.21166	0.850768	-0.896622	0.427442	-0.875696	0.30989	28.1033	29.1501
Lc35996	orangered3	0.103208	1.07074	-0.217399	-0.552017	-0.200669	-1.10033	-0.402391	-0.243652	0.814474	-0.573645	2.40853	-1.10686	40.4708	24.5056
Lc36047	orangered3	0.453271	1.62472	-0.83772	0.426152	-0.83772	-0.115128	-0.83772	-0.826097	0.911864	-0.83772	1.71382	-0.83772	25.2269	30.1138
Lc36384	orangered3	-0.555508	1.94265	0.479896	-1.26161	0.473292	-0.915693	-0.189358	0.230725	0.947198	-1.23927	0.911932	-0.824249	401.933	151.422
Lc36481	orangered3	-0.921067	-1.20173	1.20777	-0.78451	1.65704	-1.15662	0.655938	0.546398	-0.80882	0.876015	-0.480675	0.410268	330.435	70.2027
Lc36496	orangered3	1.07778	-1.04529	-0.047114	-0.55323	0.61539	0.000871113	-0.0971067	-1.15518	0.880221	-0.837905	2.09131	-0.929753	9990.39	2326.21
Lc36747	orangered3	1.24526	-0.494154	-0.282139	-0.949667	-0.15034	-0.508417	0.723546	-0.703499	0.272834	-1.11036	2.33899	-0.382048	1374.1	1150.28
Lc36776	orangered3	-0.0122193	-0.443256	-0.582526	0.782035	-0.781104	-0.270108	0.274345	0.638101	-1.2941	1.91621	-1.40104	1.17365	1752.57	910.51
Lc36803	orangered3	1.02473	-0.273053	-0.0400793	-0.509291	0.0132599	-0.081409	-0.132472	-0.94487	1.3371	-1.24155	2.00634	-1.15871	327.874	111.3
Lc36875	orangered3	-0.919515	-0.243305	0.640071	0.71035	-0.733101	-0.615906	0.742536	0.152963	-0.907625	1.91225	-1.581	0.842275	387.328	88.0298
Lc37201	orangered3	0.682348	0.131461	-0.358111	-1.16347	0.977648	-1.07658	0.279031	-0.187031	1.16366	-1.23384	1.73837	-0.953476	27.4747	20.9843
Lc37260	orangered3	1.47272	-0.866354	0.255662	-0.417508	0.492859	0.0446183	0.040884	-1.32102	0.620143	-0.90045	1.78697	-1.20852	1092.09	253.502
Lc37398	orangered3	-0.719263	0.972747	0.134203	-1.03711	0.842894	0.176437	-1.09524	0.0387364	1.1992	-1.69334	1.45571	-0.274975	409.569	64.5603
Lc37420	orangered3	-0.751433	1.17934	0.666451	-0.828274	0.264937	-1.57544	-0.791415	0.591559	1.45244	-0.540041	1.14816	-0.816288	840.202	159.073
Lc37895	orangered3	-1.17043	0.0154579	0.488132	-0.312206	-0.279298	-0.942912	0.220721	0.967554	-1.13598	1.46438	-1.01287	1.69746	88.0914	28.1589
Lc37896	orangered3	1.30429	-0.953397	0.154295	-0.413618	0.657843	-0.00213709	-0.0465386	-1.18036	0.896794	-0.957748	1.77015	-1.22957	603.081	137.908
Lc38003	orangered3	-0.93496	1.22519	-0.823564	0.669562	-1.04836	-0.0352268	-0.303315	1.3296	-0.740124	1.50287	-1.25073	0.409059	216.057	61.5219
Lc38188	orangered3	0.9721	1.27246	-0.452715	0.471418	-0.194308	0.691631	-0.668375	-1.2387	0.859069	-1.48467	1.01371	-1.24162	1145.99	393.876
Lc38227	orangered3	0.630493	-0.676629	0.232112	-0.965153	0.90905	-0.772981	0.417414	-0.679407	1.31676	-1.12196	1.74343	-1.03313	483.508	157.203
Lc38696	orangered3	0.312773	-1.10681	0.797888	-0.821782	1.53951	-0.637143	0.214275	-0.864155	0.903597	-0.824086	1.50448	-1.01854	635.364	179.36
Lc38780	orangered3	1.40683	0.138538	-0.278169	0.324031	0.0724389	-0.234384	-0.29875	-1.08104	1.45966	-1.27812	1.24651	-1.47756	601.22	213.467
Lc38855	orangered3	-1.08805	-0.941808	0.483581	-0.502788	0.443447	-0.449839	0.821834	0.995751	-1.15363	1.13585	-1.23651	1.49217	169.316	112.372
Lc38876	orangered3	-0.680971	0.7423	0.579871	-0.541983	0.679966	-1.31215	-0.314432	0.487689	0.784584	-1.13924	1.88458	-1.17022	79.2256	44.2244
Lc38941	orangered3	-0.338707	0.436919	-0.423277	-0.276488	1.08207	-0.211249	-1.24904	-0.379482	1.92746	-1.20343	1.35541	-0.720178	42.9381	11.0362

## Sheet: Sheet 3
Sheet 3. List of L. ervoides genes with known Medicago truncatula orthologs for Lightgreen and Orangered3 modules.
Gene_ID	Medicago truncatula ortholog	Module
Lc00350	Mtr_1g041155	lightgreen
Lc00414	Mtr_1g090867	lightgreen
Lc00604	Mtr_1g069110	lightgreen
Lc00617	Mtr_1g098530	lightgreen
Lc00769	Mtr_1g032160	lightgreen
Lc01096	Mtr_1g026810	lightgreen
Lc01475	Mtr_1g109350	lightgreen
Lc01658	Mtr_1g094810	lightgreen
Lc01666	Mtr_1g098920	lightgreen
Lc01979	Mtr_1g026910	lightgreen
Lc02037	Mtr_1g084820	lightgreen
Lc02113	Mtr_1g070380	lightgreen
Lc02271	Mtr_1g067450	lightgreen
Lc02280	Mtr_1g083020	lightgreen
Lc02288	Mtr_1g070350	lightgreen
Lc02494	Mtr_1g030890	lightgreen
Lc03032	Mtr_8g091980	lightgreen
Lc03083	Mtr_1g104870	lightgreen
Lc03119	Mtr_1g061800	lightgreen
Lc03370	Mtr_1g067040	lightgreen
Lc03541	Mtr_1g084000	lightgreen
Lc03567	Mtr_1g042820	lightgreen
Lc03593	Mtr_0236s0050	lightgreen
Lc03712	Mtr_1g073130	lightgreen
Lc03728	Mtr_1g069155	lightgreen
Lc03729	Mtr_1g069155	lightgreen
Lc03926	Mtr_8g033220	lightgreen
Lc03952	Mtr_1g076570	lightgreen
Lc04128	#N/A	lightgreen
Lc04693	Mtr_1g094180	lightgreen
Lc04780	Mtr_1g101970	lightgreen
Lc04999	Mtr_1g004990	lightgreen
Lc05208	Mtr_2g061030	lightgreen
Lc05435	Mtr_2g005455	lightgreen
Lc06009	Mtr_6g016015	lightgreen
Lc06032	Mtr_6g012450	lightgreen
Lc06257	Mtr_6g007767	lightgreen
Lc06319	#N/A	lightgreen
Lc06360	Mtr_0475s0020	lightgreen
Lc06390	Mtr_2g023980	lightgreen
Lc06932	Mtr_2g013230	lightgreen
Lc06960	Mtr_2g049770	lightgreen
Lc07152	Mtr_2g461290	lightgreen
Lc07422	Mtr_2g010180	lightgreen
Lc07457	Mtr_2g029010	lightgreen
Lc07602	Mtr_0393s0030	lightgreen
Lc07714	Mtr_3g054080	lightgreen
Lc07958	Mtr_2g435810	lightgreen
Lc08012	Mtr_2g096330	lightgreen
Lc08044	Mtr_6g033525	lightgreen
Lc08138	Mtr_2g008210	lightgreen
Lc08224	Mtr_2g015370	lightgreen
Lc08685	Mtr_0366s0020	lightgreen
Lc08805	Mtr_2g036460	lightgreen
Lc09159	#N/A	lightgreen
Lc09210	Mtr_6g022730	lightgreen
Lc09560	Mtr_2g011780	lightgreen
Lc09612	Mtr_6g078040	lightgreen
Lc10073	#N/A	lightgreen
Lc10097	Mtr_2g089995	lightgreen
Lc10268	Mtr_2g006870	lightgreen
Lc10283	Mtr_0565s0010	lightgreen
Lc10380	Mtr_2g099380	lightgreen
Lc10392	Mtr_2g104790	lightgreen
Lc10417	Mtr_2g450830	lightgreen
Lc10463	Mtr_2g099940	lightgreen
Lc10488	Mtr_6g445110	lightgreen
Lc10634	Mtr_2g030310	lightgreen
Lc10771	Mtr_7g084480	lightgreen
Lc10772	Mtr_3g008540	lightgreen
Lc10934	Mtr_3g052770	lightgreen
Lc11372	Mtr_3g107530	lightgreen
Lc11397	Mtr_3g115870	lightgreen
Lc11620	Mtr_3g089510	lightgreen
Lc11669	Mtr_3g023150	lightgreen
Lc11750	Mtr_3g071980	lightgreen
Lc12251	Mtr_3g074040	lightgreen
Lc12396	Mtr_3g101560	lightgreen
Lc13427	Mtr_3g098760	lightgreen
Lc13556	Mtr_3g100310	lightgreen
Lc13764	#N/A	lightgreen
Lc13785	Mtr_3g082270	lightgreen
Lc13940	Mtr_3g086350	lightgreen
Lc14024	Mtr_3g091440	lightgreen
Lc14227	Mtr_1g037650	lightgreen
Lc14609	Mtr_3g086880	lightgreen
Lc14754	Mtr_3g097120	lightgreen
Lc14809	Mtr_3g065330	lightgreen
Lc14879	Mtr_4g011900	lightgreen
Lc14929	Mtr_8g087740	lightgreen
Lc15034	Mtr_8g100100	lightgreen
Lc15141	Mtr_4g093620	lightgreen
Lc15201	Mtr_4g086500	lightgreen
Lc15378	#N/A	lightgreen
Lc15404	Mtr_7g084480	lightgreen
Lc15514	Mtr_4g020090	lightgreen
Lc15879	#N/A	lightgreen
Lc16003	#N/A	lightgreen
Lc16082	Mtr_4g014680	lightgreen
Lc16129	Mtr_4g008800	lightgreen
Lc16196	Mtr_4g485520	lightgreen
Lc16344	Mtr_4g005070	lightgreen
Lc16399	Mtr_4g091080	lightgreen
Lc16543	Mtr_4g065870	lightgreen
Lc16581	Mtr_2g093740	lightgreen
Lc16735	Mtr_2g016200	lightgreen
Lc17108	Mtr_4g071520	lightgreen
Lc17176	Mtr_4g058990	lightgreen
Lc17199	Mtr_1g038270	lightgreen
Lc17394	Mtr_4g485630	lightgreen
Lc17679	Mtr_4g048040	lightgreen
Lc17695	Mtr_4g089110	lightgreen
Lc17806	Mtr_4g064963	lightgreen
Lc18091	Mtr_4g007070	lightgreen
Lc18101	Mtr_5g079315	lightgreen
Lc18486	Mtr_8g088510	lightgreen
Lc18798	Mtr_0022s0290	lightgreen
Lc19014	Mtr_4g015080	lightgreen
Lc19113	Mtr_4g091290	lightgreen
Lc19477	Mtr_8g094760	lightgreen
Lc19699	#N/A	lightgreen
Lc19828	Mtr_3g081590	lightgreen
Lc20006	Mtr_5g016060	lightgreen
Lc20177	Mtr_5g021220	lightgreen
Lc20277	Mtr_5g069480	lightgreen
Lc20375	Mtr_5g012120	lightgreen
Lc20388	Mtr_5g006600	lightgreen
Lc20455	Mtr_0027s0250	lightgreen
Lc20551	Mtr_5g023110	lightgreen
Lc20616	Mtr_1g009860	lightgreen
Lc20627	Mtr_5g084690	lightgreen
Lc20699	Mtr_5g025800	lightgreen
Lc21041	Mtr_1g016230	lightgreen
Lc21173	Mtr_5g026040	lightgreen
Lc21239	Mtr_3g031400	lightgreen
Lc21268	#N/A	lightgreen
Lc21269	#N/A	lightgreen
Lc21489	Mtr_3g045180	lightgreen
Lc21726	Mtr_5g082220	lightgreen
Lc21732	#N/A	lightgreen
Lc21858	Mtr_5g084980	lightgreen
Lc22019	Mtr_5g018300	lightgreen
Lc22020	Mtr_5g018280	lightgreen
Lc22029	Mtr_5g018500	lightgreen
Lc22194	#N/A	lightgreen
Lc22214	#N/A	lightgreen
Lc22260	Mtr_5g032010	lightgreen
Lc22386	Mtr_5g010020	lightgreen
Lc22470	Mtr_0002s0900	lightgreen
Lc22504	Mtr_3g464010	lightgreen
Lc22538	Mtr_1g058250	lightgreen
Lc22612	Mtr_5g081550	lightgreen
Lc22783	Mtr_1g026560	lightgreen
Lc22969	Mtr_1g011690	lightgreen
Lc23089	Mtr_5g009000	lightgreen
Lc23305	Mtr_5g007870	lightgreen
Lc23390	Mtr_3g100860	lightgreen
Lc23590	Mtr_1g011650	lightgreen
Lc23599	Mtr_1g025180	lightgreen
Lc23906	Mtr_5g030690	lightgreen
Lc23911	Mtr_5g010680	lightgreen
Lc24009	Mtr_5g056230	lightgreen
Lc24064	Mtr_8g005320	lightgreen
Lc24118	#N/A	lightgreen
Lc24533	Mtr_4g128860	lightgreen
Lc24552	#N/A	lightgreen
Lc24617	Mtr_7g081720	lightgreen
Lc24783	Mtr_7g056103	lightgreen
Lc24957	Mtr_7g108830	lightgreen
Lc25485	Mtr_7g110320	lightgreen
Lc25534	Mtr_7g067460	lightgreen
Lc25556	Mtr_2g031380	lightgreen
Lc25867	Mtr_7g088790	lightgreen
Lc25984	Mtr_7g029015	lightgreen
Lc26280	Mtr_7g087190	lightgreen
Lc26508	Mtr_3g086040	lightgreen
Lc26707	Mtr_4g415390	lightgreen
Lc26740	Mtr_7g113620	lightgreen
Lc26769	#N/A	lightgreen
Lc27095	Mtr_7g116660	lightgreen
Lc27108	Mtr_7g083540	lightgreen
Lc27150	Mtr_7g012250	lightgreen
Lc27155	Mtr_7g024670	lightgreen
Lc27156	Mtr_7g116330	lightgreen
Lc27554	Mtr_7g089480	lightgreen
Lc27653	Mtr_7g007920	lightgreen
Lc27838	Mtr_7g117150	lightgreen
Lc27878	Mtr_7g104900	lightgreen
Lc27959	Mtr_7g114660	lightgreen
Lc28132	Mtr_4g008820	lightgreen
Lc28348	Mtr_6g084140	lightgreen
Lc28440	Mtr_4g008020	lightgreen
Lc28801	Mtr_4g118010	lightgreen
Lc28812	Mtr_4g115170	lightgreen
Lc29116	Mtr_8g028410	lightgreen
Lc29147	Mtr_4g134350	lightgreen
Lc29195	Mtr_4g131810	lightgreen
Lc29360	Mtr_4g122980	lightgreen
Lc29471	Mtr_4g108720	lightgreen
Lc29539	Mtr_0446s0020	lightgreen
Lc29558	Mtr_3g045840	lightgreen
Lc29643	Mtr_4g119980	lightgreen
Lc29778	Mtr_4g107310	lightgreen
Lc29998	Mtr_3g019220	lightgreen
Lc30098	Mtr_4g115710	lightgreen
Lc30196	Mtr_4g095080	lightgreen
Lc30258	Mtr_4g104750	lightgreen
Lc30589	Mtr_2g065550	lightgreen
Lc30592	Mtr_8g006010	lightgreen
Lc30851	Mtr_8g027150	lightgreen
Lc30916	Mtr_4g126050	lightgreen
Lc30979	Mtr_4g087955	lightgreen
Lc31121	Mtr_2g006950	lightgreen
Lc31223	#N/A	lightgreen
Lc31471	Mtr_8g027755	lightgreen
Lc31652	Mtr_4g129300	lightgreen
Lc31705	Mtr_4g117120	lightgreen
Lc31872	Mtr_3g048470	lightgreen
Lc32210	Mtr_4g134410	lightgreen
Lc32251	Mtr_4g116900	lightgreen
Lc32263	Mtr_4g125950	lightgreen
Lc32275	Mtr_4g126910	lightgreen
Lc32398	Mtr_3g068175	lightgreen
Lc33035	Mtr_3g070410	lightgreen
Lc33106	Mtr_8g094590	lightgreen
Lc33487	Mtr_2g075910	lightgreen
Lc34429	#N/A	lightgreen
Lc34430	Mtr_8g099365	lightgreen
Lc34838	Mtr_8g104260	lightgreen
Lc36092	Mtr_7g018240	lightgreen
Lc36261	Mtr_7g096320	lightgreen
Lc36367	Mtr_8g090140	lightgreen
Lc36796	Mtr_1051s0010	lightgreen
Lc36861	#N/A	lightgreen
Lc36898	#N/A	lightgreen
Lc36912	Mtr_8g095490	lightgreen
Lc37284	Mtr_0618s0020	lightgreen
Lc37372	Mtr_3g084860	lightgreen
Lc37638	Mtr_6g021730	lightgreen
Lc37647	#N/A	lightgreen
Lc37707	#N/A	lightgreen
Lc37708	Mtr_3g465470	lightgreen
Lc38538	Mtr_8g099365	lightgreen
Lc38808	Mtr_3g435320	lightgreen
Lc38819	#N/A	lightgreen
Lc00220	#N/A	orangered3
Lc00463	Mtr_1g105480	orangered3
Lc00522	Mtr_1g076840	orangered3
Lc00554	Mtr_1g063020	orangered3
Lc00575	Mtr_1g087500	orangered3
Lc00590	Mtr_1g095040	orangered3
Lc00716	#N/A	orangered3
Lc01007	Mtr_1g099520	orangered3
Lc01207	Mtr_1g064320	orangered3
Lc01316	Mtr_1g061630	orangered3
Lc01434	Mtr_1g031820	orangered3
Lc01535	Mtr_1g115740	orangered3
Lc01607	Mtr_1g063190	orangered3
Lc01758	Mtr_1g097270	orangered3
Lc01759	#N/A	orangered3
Lc01772	Mtr_1g047250	orangered3
Lc01852	Mtr_1g063060	orangered3
Lc01859	Mtr_1g063100	orangered3
Lc01956	Mtr_5g096470	orangered3
Lc02062	Mtr_1g108340	orangered3
Lc02114	Mtr_1g007325	orangered3
Lc02207	Mtr_1g077550	orangered3
Lc02274	Mtr_1g082890	orangered3
Lc02378	Mtr_1g012990	orangered3
Lc02476	Mtr_1g085610	orangered3
Lc02874	Mtr_7g109520	orangered3
Lc02970	Mtr_1g056640	orangered3
Lc02994	Mtr_5g095740	orangered3
Lc03095	Mtr_1g097140	orangered3
Lc03107	Mtr_3g112050	orangered3
Lc03196	#N/A	orangered3
Lc03282	#N/A	orangered3
Lc03297	Mtr_0427s0010	orangered3
Lc03442	Mtr_5g094600	orangered3
Lc03473	Mtr_1g112860	orangered3
Lc03697	#N/A	orangered3
Lc03713	Mtr_1g073140	orangered3
Lc03766	Mtr_1g093790	orangered3
Lc03882	Mtr_1g068825	orangered3
Lc03907	Mtr_1g111580	orangered3
Lc03963	Mtr_4g036550	orangered3
Lc04127	Mtr_1g072250	orangered3
Lc04175	Mtr_1g062350	orangered3
Lc04429	Mtr_1g077570	orangered3
Lc04437	Mtr_1g088540	orangered3
Lc04456	Mtr_1g060850	orangered3
Lc04602	Mtr_1g098280	orangered3
Lc04668	Mtr_1g105545	orangered3
Lc04721	Mtr_1g071920	orangered3
Lc04757	Mtr_0427s0010	orangered3
Lc04791	#N/A	orangered3
Lc04811	Mtr_1g100950	orangered3
Lc04827	Mtr_5g096670	orangered3
Lc04840	Mtr_1g031740	orangered3
Lc04959	#N/A	orangered3
Lc04967	Mtr_1g089865	orangered3
Lc05073	Mtr_1g067150	orangered3
Lc05289	Mtr_0151s0030	orangered3
Lc05306	Mtr_6g033510	orangered3
Lc05356	Mtr_2g041550	orangered3
Lc05380	Mtr_2g094130	orangered3
Lc05428	Mtr_4g052840	orangered3
Lc05442	Mtr_2g005260	orangered3
Lc05592	Mtr_6g086280	orangered3
Lc05704	Mtr_6g013210	orangered3
Lc05716	Mtr_0804s0020	orangered3
Lc05939	Mtr_2g009320	orangered3
Lc06135	Mtr_2g031370	orangered3
Lc06278	Mtr_6g042230	orangered3
Lc06313	Mtr_2g069090	orangered3
Lc06402	Mtr_2g105090	orangered3
Lc06454	Mtr_2g461260	orangered3
Lc06558	Mtr_2g014830	orangered3
Lc06607	Mtr_6g082480	orangered3
Lc06805	Mtr_2g023070	orangered3
Lc06835	Mtr_2g054880	orangered3
Lc07034	Mtr_1g026550	orangered3
Lc07221	Mtr_2g104040	orangered3
Lc07261	#N/A	orangered3
Lc07296	Mtr_3g011150	orangered3
Lc07347	Mtr_2g105430	orangered3
Lc07374	Mtr_2g089665	orangered3
Lc07490	Mtr_0121s0060	orangered3
Lc07591	Mtr_2g097210	orangered3
Lc07741	Mtr_4g129490	orangered3
Lc07795	Mtr_1g075047	orangered3
Lc07842	Mtr_2g070420	orangered3
Lc07844	Mtr_6g406250	orangered3
Lc07853	Mtr_2g020190	orangered3
Lc07878	Mtr_1g069905	orangered3
Lc07948	Mtr_2g010280	orangered3
Lc07953	#N/A	orangered3
Lc07987	Mtr_1g073160	orangered3
Lc08094	Mtr_2g046710	orangered3
Lc08197	Mtr_1g007110	orangered3
Lc08313	Mtr_2g034750	orangered3
Lc08379	Mtr_1g019130	orangered3
Lc08410	#N/A	orangered3
Lc08440	Mtr_2g450530	orangered3
Lc08496	Mtr_6g003970	orangered3
Lc08679	#N/A	orangered3
Lc08682	Mtr_2g103150	orangered3
Lc08683	Mtr_2g103160	orangered3
Lc08767	Mtr_2g035440	orangered3
Lc08787	Mtr_6g004000	orangered3
Lc08828	Mtr_4g094268	orangered3
Lc08901	Mtr_6g008220	orangered3
Lc08925	Mtr_2g450740	orangered3
Lc08982	Mtr_6g090070	orangered3
Lc09236	#N/A	orangered3
Lc09310	Mtr_6g009440	orangered3
Lc09474	Mtr_2g090140	orangered3
Lc09557	Mtr_2g011690	orangered3
Lc09630	Mtr_6g082500	orangered3
Lc09633	Mtr_2g080040	orangered3
Lc10038	Mtr_6g007030	orangered3
Lc10339	Mtr_2g451510	orangered3
Lc10426	Mtr_2g010460	orangered3
Lc10627	Mtr_2g094270	orangered3
Lc10686	Mtr_4g073340	orangered3
Lc10726	Mtr_2g021330	orangered3
Lc11079	Mtr_3g091060	orangered3
Lc11411	Mtr_3g010260	orangered3
Lc11513	Mtr_3g435170	orangered3
Lc11642	Mtr_3g089125	orangered3
Lc11649	Mtr_3g081440	orangered3
Lc11671	Mtr_3g019370	orangered3
Lc11725	Mtr_3g061480	orangered3
Lc11748	Mtr_3g092790	orangered3
Lc11805	#N/A	orangered3
Lc12048	Mtr_3g010770	orangered3
Lc12049	Mtr_1g094155	orangered3
Lc12090	Mtr_1g098370	orangered3
Lc12176	Mtr_1g033900	orangered3
Lc12178	Mtr_3g085330	orangered3
Lc12195	#N/A	orangered3
Lc12249	Mtr_3g079680	orangered3
Lc12293	Mtr_1g007870	orangered3
Lc12361	Mtr_3g077080	orangered3
Lc12410	Mtr_3g064900	orangered3
Lc12426	Mtr_3g108190	orangered3
Lc12478	Mtr_3g069910	orangered3
Lc12480	Mtr_8g464410	orangered3
Lc12617	Mtr_3g079170	orangered3
Lc12674	Mtr_3g080120	orangered3
Lc12791	Mtr_3g088570	orangered3
Lc12798	Mtr_3g088510	orangered3
Lc12823	Mtr_3g112020	orangered3
Lc12919	Mtr_3g088860	orangered3
Lc12962	Mtr_3g080850	orangered3
Lc12976	Mtr_3g464510	orangered3
Lc13055	Mtr_3g005050	orangered3
Lc13302	#N/A	orangered3
Lc13373	Mtr_3g072690	orangered3
Lc13426	Mtr_3g098780	orangered3
Lc13619	Mtr_3g107397	orangered3
Lc13782	Mtr_3g072530	orangered3
Lc13840	Mtr_3g087510	orangered3
Lc13949	#N/A	orangered3
Lc14069	Mtr_3g109170	orangered3
Lc14082	Mtr_3g104120	orangered3
Lc14124	Mtr_3g079820	orangered3
Lc14814	Mtr_3g101770	orangered3
Lc14820	Mtr_3g089065	orangered3
Lc14956	Mtr_4g097170	orangered3
Lc14966	Mtr_4g007030	orangered3
Lc14985	Mtr_0017s0100	orangered3
Lc14999	Mtr_4g094742	orangered3
Lc15176	#N/A	orangered3
Lc15254	Mtr_4g089040	orangered3
Lc15360	Mtr_4g013040	orangered3
Lc15433	Mtr_3g098500	orangered3
Lc15802	Mtr_4g075510	orangered3
Lc15833	Mtr_3g072850	orangered3
Lc15951	Mtr_4g093560	orangered3
Lc15994	#N/A	orangered3
Lc15999	Mtr_4g121877	orangered3
Lc16160	Mtr_4g027840	orangered3
Lc16296	Mtr_8g096840	orangered3
Lc16340	Mtr_8g105290	orangered3
Lc16816	Mtr_4g083230	orangered3
Lc16864	Mtr_4g093580	orangered3
Lc17039	Mtr_8g099115	orangered3
Lc17084	#N/A	orangered3
Lc17087	Mtr_4g091510	orangered3
Lc17098	Mtr_3g085010	orangered3
Lc17126	Mtr_4g005390	orangered3
Lc17315	Mtr_1g024860	orangered3
Lc17513	Mtr_4g007250	orangered3
Lc17605	Mtr_4g093860	orangered3
Lc17651	Mtr_4g094245	orangered3
Lc17838	#N/A	orangered3
Lc17850	Mtr_4g094315	orangered3
Lc18029	Mtr_8g093800	orangered3
Lc18033	Mtr_5g093890	orangered3
Lc18058	Mtr_0148s0050	orangered3
Lc18094	Mtr_4g007095	orangered3
Lc18150	Mtr_8g096670	orangered3
Lc18251	Mtr_8g093530	orangered3
Lc18360	Mtr_4g080340	orangered3
Lc18383	Mtr_8g093080	orangered3
Lc18402	Mtr_1g068965	orangered3
Lc18672	#N/A	orangered3
Lc19033	Mtr_4g026590	orangered3
Lc19195	Mtr_0172s0020	orangered3
Lc19203	Mtr_4g074370	orangered3
Lc19205	Mtr_4g069960	orangered3
Lc19292	Mtr_4g081370	orangered3
Lc19309	Mtr_8g107010	orangered3
Lc19363	Mtr_1g038390	orangered3
Lc19366	#N/A	orangered3
Lc19374	Mtr_4g064807	orangered3
Lc19382	Mtr_4g074870	orangered3
Lc19391	Mtr_4g092800	orangered3
Lc19463	Mtr_4g086270	orangered3
Lc19681	Mtr_5g013970	orangered3
Lc19968	#N/A	orangered3
Lc19995	Mtr_5g090580	orangered3
Lc20079	#N/A	orangered3
Lc20104	Mtr_5g032790	orangered3
Lc20237	Mtr_1g018760	orangered3
Lc20371	Mtr_5g012060	orangered3
Lc20373	Mtr_5g012110	orangered3
Lc20389	Mtr_5g006580	orangered3
Lc20396	Mtr_1g026035	orangered3
Lc20497	Mtr_5g037050	orangered3
Lc20672	Mtr_5g008220	orangered3
Lc20779	Mtr_1g013110	orangered3
Lc20983	Mtr_1g015300	orangered3
Lc21066	Mtr_4g133690	orangered3
Lc21104	Mtr_1g017770	orangered3
Lc21208	Mtr_5g086670	orangered3
Lc21314	Mtr_5g022350	orangered3
Lc21346	Mtr_5g077780	orangered3
Lc21487	#N/A	orangered3
Lc21582	Mtr_5g077430	orangered3
Lc21761	Mtr_4g026950	orangered3
Lc21857	Mtr_5g006650	orangered3
Lc21880	Mtr_3g070180	orangered3
Lc21922	Mtr_5g019920	orangered3
Lc21927	Mtr_5g075330	orangered3
Lc22026	Mtr_5g018390	orangered3
Lc22113	Mtr_5g088780	orangered3
Lc22128	Mtr_1g014690	orangered3
Lc22157	Mtr_2g058595	orangered3
Lc22195	Mtr_5g089030	orangered3
Lc22354	Mtr_5g015530	orangered3
Lc22390	Mtr_5g044120	orangered3
Lc22421	Mtr_5g067730	orangered3
Lc22450	Mtr_4g007150	orangered3
Lc22761	Mtr_1g015820	orangered3
Lc22820	Mtr_5g061690	orangered3
Lc22902	Mtr_2g084605	orangered3
Lc22910	Mtr_5g015840	orangered3
Lc23290	Mtr_5g077280	orangered3
Lc23336	Mtr_5g029590	orangered3
Lc23364	Mtr_5g070685	orangered3
Lc23377	Mtr_1g085630	orangered3
Lc23464	Mtr_5g081230	orangered3
Lc23528	Mtr_1g016360	orangered3
Lc23764	Mtr_4g096770	orangered3
Lc23771	Mtr_5g087680	orangered3
Lc23837	Mtr_5g038970	orangered3
Lc23847	Mtr_5g006290	orangered3
Lc24209	Mtr_5g009240	orangered3
Lc24247	Mtr_4g415300	orangered3
Lc24347	Mtr_1g017270	orangered3
Lc24355	Mtr_0210s0010	orangered3
Lc24454	Mtr_7g029455	orangered3
Lc24496	Mtr_7g012370	orangered3
Lc24579	Mtr_7g066210	orangered3
Lc24627	Mtr_7g115180	orangered3
Lc24704	Mtr_7g085160	orangered3
Lc24907	Mtr_7g006100	orangered3
Lc25020	Mtr_7g078680	orangered3
Lc25029	Mtr_7g095230	orangered3
Lc25065	Mtr_3g014010	orangered3
Lc25178	Mtr_7g080220	orangered3
Lc25205	Mtr_1g057700	orangered3
Lc25208	Mtr_7g092340	orangered3
Lc25236	Mtr_4g015830	orangered3
Lc25300	Mtr_7g103200	orangered3
Lc25362	Mtr_6g035180	orangered3
Lc25547	#N/A	orangered3
Lc25642	Mtr_7g061155	orangered3
Lc25712	Mtr_7g077180	orangered3
Lc25726	Mtr_7g077400	orangered3
Lc25905	Mtr_2g045490	orangered3
Lc25979	Mtr_7g105840	orangered3
Lc26160	Mtr_7g108868	orangered3
Lc26211	Mtr_7g026340	orangered3
Lc26312	Mtr_6g086025	orangered3
Lc26368	Mtr_1g069430	orangered3
Lc26481	Mtr_4g052130	orangered3
Lc26532	Mtr_8g446810	orangered3
Lc26544	Mtr_7g108580	orangered3
Lc26546	Mtr_1g077190	orangered3
Lc26790	Mtr_7g117870	orangered3
Lc26792	Mtr_7g117900	orangered3
Lc26827	Mtr_1g102950	orangered3
Lc27200	Mtr_7g077120	orangered3
Lc27237	Mtr_7g108200	orangered3
Lc27414	Mtr_7g086420	orangered3
Lc27519	Mtr_7g095090	orangered3
Lc27520	Mtr_4g094992	orangered3
Lc27579	Mtr_3g024250	orangered3
Lc27627	Mtr_1g060360	orangered3
Lc27650	#N/A	orangered3
Lc27686	Mtr_7g065160	orangered3
Lc27753	Mtr_7g110410	orangered3
Lc27794	Mtr_7g099870	orangered3
Lc27810	Mtr_7g018170	orangered3
Lc27976	Mtr_7g113170	orangered3
Lc28032	Mtr_7g083120	orangered3
Lc28166	#N/A	orangered3
Lc28244	Mtr_7g103030	orangered3
Lc28291	Mtr_7g022870	orangered3
Lc28398	Mtr_2g435550	orangered3
Lc28991	Mtr_4g102270	orangered3
Lc29030	Mtr_7g103500	orangered3
Lc29090	Mtr_4g095330	orangered3
Lc29193	Mtr_2g022760	orangered3
Lc29310	Mtr_4g128300	orangered3
Lc29480	Mtr_8g055880	orangered3
Lc29596	Mtr_4g112970	orangered3
Lc29618	Mtr_8g028905	orangered3
Lc29660	Mtr_4g114690	orangered3
Lc29702	Mtr_4g097160	orangered3
Lc29862	Mtr_8g024260	orangered3
Lc30046	#N/A	orangered3
Lc30169	Mtr_4g129020	orangered3
Lc30248	#N/A	orangered3
Lc30320	Mtr_8g010590	orangered3
Lc30393	Mtr_8g006745	orangered3
Lc30401	Mtr_4g118510	orangered3
Lc30481	Mtr_8g033390	orangered3
Lc30531	#N/A	orangered3
Lc30809	Mtr_4g097260	orangered3
Lc30964	Mtr_3g099230	orangered3
Lc30974	Mtr_4g134730	orangered3
Lc30976	Mtr_4g134770	orangered3
Lc31001	Mtr_8g027870	orangered3
Lc31134	Mtr_1g112970	orangered3
Lc31256	Mtr_4g129780	orangered3
Lc31410	Mtr_2g437150	orangered3
Lc31530	Mtr_8g021233	orangered3
Lc31635	Mtr_3g005930	orangered3
Lc31782	Mtr_4g123910	orangered3
Lc32079	Mtr_7g076800	orangered3
Lc32177	Mtr_1g019510	orangered3
Lc32180	Mtr_8g009180	orangered3
Lc32266	Mtr_8g080380	orangered3
Lc32363	Mtr_4g106750	orangered3
Lc32485	Mtr_7g088350	orangered3
Lc32514	Mtr_3g025800	orangered3
Lc32624	Mtr_6g009563	orangered3
Lc32651	#N/A	orangered3
Lc32717	Mtr_3g045420	orangered3
Lc32765	Mtr_8g070770	orangered3
Lc32859	Mtr_8g104030	orangered3
Lc33010	Mtr_7g014200	orangered3
Lc33018	Mtr_3g060740	orangered3
Lc33247	#N/A	orangered3
Lc33292	Mtr_7g011850	orangered3
Lc33295	Mtr_2g078520	orangered3
Lc33655	Mtr_8g099985	orangered3
Lc33674	Mtr_1g111160	orangered3
Lc33741	Mtr_8g078900	orangered3
Lc33834	#N/A	orangered3
Lc33904	Mtr_5g089850	orangered3
Lc33977	Mtr_2g079830	orangered3
Lc33989	#N/A	orangered3
Lc34004	Mtr_8g091930	orangered3
Lc34036	Mtr_8g091320	orangered3
Lc34052	Mtr_8g069835	orangered3
Lc34077	Mtr_3g080500	orangered3
Lc34177	Mtr_8g098390	orangered3
Lc34254	Mtr_8g070015	orangered3
Lc34259	Mtr_7g082640	orangered3
Lc34393	Mtr_2g006070	orangered3
Lc34763	Mtr_7g006030	orangered3
Lc34774	Mtr_4g077250	orangered3
Lc34905	Mtr_2g022850	orangered3
Lc34957	Mtr_7g096040	orangered3
Lc35474	Mtr_7g094810	orangered3
Lc35776	Mtr_3g032100	orangered3
Lc35789	Mtr_1g050690	orangered3
Lc35996	Mtr_7g092580	orangered3
Lc36047	#N/A	orangered3
Lc36384	Mtr_3g110630	orangered3
Lc36481	Mtr_8g089995	orangered3
Lc36496	Mtr_3g053890	orangered3
Lc36747	Mtr_3g031650	orangered3
Lc36776	Mtr_8g086380	orangered3
Lc36803	Mtr_4g052010	orangered3
Lc36875	Mtr_1g017880	orangered3
Lc37201	Mtr_3g104460	orangered3
Lc37260	#N/A	orangered3
Lc37398	Mtr_4g124190	orangered3
Lc37420	Mtr_3g031800	orangered3
Lc37895	Mtr_3g088850	orangered3
Lc37896	#N/A	orangered3
Lc38003	Mtr_7g083920	orangered3
Lc38188	Mtr_7g107420	orangered3
Lc38227	Mtr_7g062970	orangered3
Lc38696	Mtr_7g095930	orangered3
Lc38780	Mtr_3g105050	orangered3
Lc38855	Mtr_7g115690	orangered3
Lc38876	Mtr_4g100990	orangered3
Lc38941	Mtr_8g102920	orangered3

## Sheet: Sheet 4
Sheet 4. Detailed gene connection network for Lightgreen and Orangered3 modules.
Node1	Node2	Direction of interaction	Method	Weight	Module
Lc00350	Lc00414	0	M0039	0.00682218	lightgreen
Lc00350	Lc00552	0	M0039	0.000319149	lightgreen
Lc00350	Lc00604	0	M0039	0.0336499	lightgreen
Lc00350	Lc00617	0	M0039	0.0296144	lightgreen
Lc00350	Lc00729	0	M0039	0.0212232	lightgreen
Lc00350	Lc00769	0	M0039	0.0086769	lightgreen
Lc00350	Lc01096	0	M0039	0.0256095	lightgreen
Lc00350	Lc01475	0	M0039	0.0114157	lightgreen
Lc00350	Lc01658	0	M0039	0.0243363	lightgreen
Lc00350	Lc01666	0	M0039	0.0389423	lightgreen
Lc00350	Lc01979	0	M0039	0.0341466	lightgreen
Lc00350	Lc02037	0	M0039	0.0481551	lightgreen
Lc00350	Lc02092	0	M0039	0.0187708	lightgreen
Lc00350	Lc02113	0	M0039	0.0121879	lightgreen
Lc00350	Lc02271	0	M0039	0.00106959	lightgreen
Lc00350	Lc02280	0	M0039	0.0788432	lightgreen
Lc00350	Lc02288	0	M0039	0.025829	lightgreen
Lc00350	Lc02494	0	M0039	0.057344	lightgreen
Lc00350	Lc03032	0	M0039	0.029139	lightgreen
Lc00350	Lc03083	0	M0039	0.0243732	lightgreen
Lc00350	Lc03119	0	M0039	0.00151528	lightgreen
Lc00350	Lc03135	0	M0039	0.0090004	lightgreen
Lc00350	Lc03370	0	M0039	0.0148986	lightgreen
Lc00350	Lc03424	0	M0039	0.000565849	lightgreen
Lc00350	Lc03498	0	M0039	0.000243701	lightgreen
Lc00350	Lc03541	0	M0039	0.0297003	lightgreen
Lc00350	Lc03567	0	M0039	0.016694	lightgreen
Lc00350	Lc03593	0	M0039	0.0277148	lightgreen
Lc00350	Lc03712	0	M0039	0.00470651	lightgreen
Lc00350	Lc03728	0	M0039	0.00602478	lightgreen
Lc00350	Lc03729	0	M0039	0.00398061	lightgreen
Lc00350	Lc03926	0	M0039	0.051079	lightgreen
Lc00350	Lc03952	0	M0039	0.0223714	lightgreen
Lc00350	Lc04128	0	M0039	0.045151	lightgreen
Lc00350	Lc04693	0	M0039	0.00694536	lightgreen
Lc00350	Lc04780	0	M0039	0.0746295	lightgreen
Lc00350	Lc04999	0	M0039	0.00597459	lightgreen
Lc00350	Lc05208	0	M0039	0.0241859	lightgreen
Lc00350	Lc05326	0	M0039	0.0317143	lightgreen
Lc00350	Lc05435	0	M0039	0.0102941	lightgreen
Lc00350	Lc05542	0	M0039	0.0532617	lightgreen
Lc00350	Lc05680	0	M0039	0.00262367	lightgreen
Lc00350	Lc05950	0	M0039	0.000334865	lightgreen
Lc00350	Lc06009	0	M0039	0.0323351	lightgreen
Lc00350	Lc06030	0	M0039	0.000398139	lightgreen
Lc00350	Lc06032	0	M0039	0.0311275	lightgreen
Lc00350	Lc06257	0	M0039	0.00850791	lightgreen
Lc00350	Lc06319	0	M0039	0.00759642	lightgreen
Lc00350	Lc06360	0	M0039	0.00280525	lightgreen
Lc00350	Lc06390	0	M0039	0.00428855	lightgreen
Lc00350	Lc06648	0	M0039	0.00251309	lightgreen
Lc00350	Lc06932	0	M0039	0.00221246	lightgreen
Lc00350	Lc06960	0	M0039	0.067945	lightgreen
Lc00350	Lc07152	0	M0039	0.024817	lightgreen
Lc00350	Lc07422	0	M0039	0.115401	lightgreen
Lc00350	Lc07457	0	M0039	0.0592718	lightgreen
Lc00350	Lc07602	0	M0039	0.00752277	lightgreen
Lc00350	Lc07695	0	M0039	0.0401816	lightgreen
Lc00350	Lc07714	0	M0039	0.0115265	lightgreen
Lc00350	Lc07724	0	M0039	0.000220304	lightgreen
Lc00350	Lc07958	0	M0039	0.00801866	lightgreen
Lc00350	Lc08012	0	M0039	0.00392235	lightgreen
Lc00350	Lc08044	0	M0039	0.0844333	lightgreen
Lc00350	Lc08138	0	M0039	0.0462097	lightgreen
Lc00350	Lc08224	0	M0039	0.032549	lightgreen
Lc00350	Lc08685	0	M0039	0.00384081	lightgreen
Lc00350	Lc08805	0	M0039	0.000831642	lightgreen
Lc00350	Lc08827	0	M0039	0.000385145	lightgreen
Lc00350	Lc08834	0	M0039	0.0306161	lightgreen
Lc00350	Lc09159	0	M0039	0.00465716	lightgreen
Lc00350	Lc09210	0	M0039	0.0304236	lightgreen
Lc00350	Lc09560	0	M0039	0.015192	lightgreen
Lc00350	Lc09612	0	M0039	0.00181962	lightgreen
Lc00350	Lc10073	0	M0039	0.0145625	lightgreen
Lc00350	Lc10097	0	M0039	0.0416269	lightgreen
Lc00350	Lc10130	0	M0039	0.0143054	lightgreen
Lc00350	Lc10268	0	M0039	0.0023896	lightgreen
Lc00350	Lc10283	0	M0039	0.00572335	lightgreen
Lc00350	Lc10380	0	M0039	0.0535779	lightgreen
Lc00350	Lc10392	0	M0039	0.116692	lightgreen
Lc00350	Lc10417	0	M0039	0.0209546	lightgreen
Lc00350	Lc10463	0	M0039	0.0436664	lightgreen
Lc00350	Lc10488	0	M0039	0.143391	lightgreen
Lc00350	Lc10634	0	M0039	0.132231	lightgreen
Lc00350	Lc10771	0	M0039	0.0489431	lightgreen
Lc00350	Lc10772	0	M0039	0.0469756	lightgreen
Lc00350	Lc10849	0	M0039	0.0285915	lightgreen
Lc00350	Lc10934	0	M0039	0.00783236	lightgreen
Lc00350	Lc11171	0	M0039	0.0550551	lightgreen
Lc00350	Lc11372	0	M0039	0.0196416	lightgreen
Lc00350	Lc11397	0	M0039	0.0196567	lightgreen
Lc00350	Lc11620	0	M0039	0.0490781	lightgreen
Lc00350	Lc11669	0	M0039	0.0457876	lightgreen
Lc00350	Lc11750	0	M0039	0.0271898	lightgreen
Lc00350	Lc12251	0	M0039	0.0505185	lightgreen
Lc00350	Lc12396	0	M0039	0.0205146	lightgreen
Lc00350	Lc13168	0	M0039	0.0132332	lightgreen
Lc00350	Lc13323	0	M0039	0.0122842	lightgreen
Lc00350	Lc13427	0	M0039	0.0373705	lightgreen
Lc00350	Lc13556	0	M0039	0.0286417	lightgreen
Lc00350	Lc13764	0	M0039	0.00134666	lightgreen
Lc00350	Lc13785	0	M0039	0.0244523	lightgreen
Lc00350	Lc13940	0	M0039	0.00971046	lightgreen
Lc00350	Lc14024	0	M0039	0.0218588	lightgreen
Lc00350	Lc14046	0	M0039	0.00231252	lightgreen
Lc00350	Lc14052	0	M0039	0.0141905	lightgreen
Lc00350	Lc14094	0	M0039	0.000287664	lightgreen
Lc00350	Lc14227	0	M0039	0.0166357	lightgreen
Lc00350	Lc14609	0	M0039	0.0124637	lightgreen
Lc00350	Lc14754	0	M0039	0.0281929	lightgreen
Lc00350	Lc14809	0	M0039	0.00499506	lightgreen
Lc00350	Lc14877	0	M0039	0.0477657	lightgreen
Lc00350	Lc14879	0	M0039	0.0399485	lightgreen
Lc00350	Lc14929	0	M0039	0.10872	lightgreen
Lc00350	Lc15034	0	M0039	0.0088275	lightgreen
Lc00350	Lc15141	0	M0039	0.00659919	lightgreen
Lc00350	Lc15201	0	M0039	0.0259855	lightgreen
Lc00350	Lc15378	0	M0039	0.00287202	lightgreen
Lc00350	Lc15404	0	M0039	0.0413053	lightgreen
Lc00350	Lc15514	0	M0039	0.000987561	lightgreen
Lc00350	Lc15879	0	M0039	0.0486548	lightgreen
Lc00350	Lc15957	0	M0039	0.0198302	lightgreen
Lc00350	Lc16003	0	M0039	0.00957669	lightgreen
Lc00350	Lc16082	0	M0039	0.0262861	lightgreen
Lc00350	Lc16129	0	M0039	0.0086809	lightgreen
Lc00350	Lc16196	0	M0039	0.112851	lightgreen
Lc00350	Lc16281	0	M0039	0.0272119	lightgreen
Lc00350	Lc16344	0	M0039	0.0157443	lightgreen
Lc00350	Lc16399	0	M0039	0.00510191	lightgreen
Lc00350	Lc16543	0	M0039	0.0242967	lightgreen
Lc00350	Lc16581	0	M0039	0.0596907	lightgreen
Lc00350	Lc16582	0	M0039	0.0268686	lightgreen
Lc00350	Lc16735	0	M0039	0.000720316	lightgreen
Lc00350	Lc16769	0	M0039	0.0121886	lightgreen
Lc00350	Lc16796	0	M0039	0.00925865	lightgreen
Lc00350	Lc17108	0	M0039	0.0137618	lightgreen
Lc00350	Lc17176	0	M0039	0.0335925	lightgreen
Lc00350	Lc17199	0	M0039	0.00758052	lightgreen
Lc00350	Lc17394	0	M0039	0.0248129	lightgreen
Lc00350	Lc17535	0	M0039	0.000477985	lightgreen
Lc00350	Lc17679	0	M0039	0.00210316	lightgreen
Lc00350	Lc17695	0	M0039	0.0168769	lightgreen
Lc00350	Lc17806	0	M0039	0.0752918	lightgreen
Lc00350	Lc18091	0	M0039	0.0550572	lightgreen
Lc00350	Lc18101	0	M0039	0.127859	lightgreen
Lc00350	Lc18486	0	M0039	0.120715	lightgreen
Lc00350	Lc18798	0	M0039	0.00198118	lightgreen
Lc00350	Lc19014	0	M0039	0.00889247	lightgreen
Lc00350	Lc19032	0	M0039	0.0305802	lightgreen
Lc00350	Lc19113	0	M0039	0.023966	lightgreen
Lc00350	Lc19477	0	M0039	0.0554055	lightgreen
Lc00350	Lc19699	0	M0039	0.017664	lightgreen
Lc00350	Lc19828	0	M0039	0.0352331	lightgreen
Lc00350	Lc20006	0	M0039	0.0220966	lightgreen
Lc00350	Lc20177	0	M0039	0.00149564	lightgreen
Lc00350	Lc20277	0	M0039	0.0113502	lightgreen
Lc00350	Lc20375	0	M0039	0.00360535	lightgreen
Lc00350	Lc20388	0	M0039	0.00761981	lightgreen
Lc00350	Lc20455	0	M0039	0.00161654	lightgreen
Lc00350	Lc20511	0	M0039	0.0194486	lightgreen
Lc00350	Lc20551	0	M0039	0.0649327	lightgreen
Lc00350	Lc20616	0	M0039	0.00139206	lightgreen
Lc00350	Lc20627	0	M0039	0.147996	lightgreen
Lc00350	Lc20699	0	M0039	0.0127506	lightgreen
Lc00350	Lc20856	0	M0039	0.0134229	lightgreen
Lc00350	Lc21041	0	M0039	0.0474863	lightgreen
Lc00350	Lc21173	0	M0039	0.0168854	lightgreen
Lc00350	Lc21239	0	M0039	0.00659413	lightgreen
Lc00350	Lc21268	0	M0039	0.0100959	lightgreen
Lc00350	Lc21269	0	M0039	0.0131455	lightgreen
Lc00350	Lc21489	0	M0039	0.0554078	lightgreen
Lc00350	Lc21726	0	M0039	0.0619434	lightgreen
Lc00350	Lc21732	0	M0039	0.0194833	lightgreen
Lc00350	Lc21858	0	M0039	0.00105783	lightgreen
Lc00350	Lc21961	0	M0039	0.000484161	lightgreen
Lc00350	Lc22019	0	M0039	0.0137264	lightgreen
Lc00350	Lc22020	0	M0039	0.00865388	lightgreen
Lc00350	Lc22029	0	M0039	0.0440863	lightgreen
Lc00350	Lc22194	0	M0039	0.03108	lightgreen
Lc00350	Lc22214	0	M0039	0.00402977	lightgreen
Lc00350	Lc22260	0	M0039	0.0502948	lightgreen
Lc00350	Lc22386	0	M0039	0.0336724	lightgreen
Lc00350	Lc22470	0	M0039	0.00488689	lightgreen
Lc00350	Lc22504	0	M0039	0.0117747	lightgreen
Lc00350	Lc22538	0	M0039	0.00699205	lightgreen
Lc00350	Lc22612	0	M0039	0.00591635	lightgreen
Lc00350	Lc22783	0	M0039	0.107116	lightgreen
Lc00350	Lc22969	0	M0039	0.00224305	lightgreen
Lc00350	Lc23081	0	M0039	0.0265023	lightgreen
Lc00350	Lc23089	0	M0039	0.00609349	lightgreen
Lc00350	Lc23305	0	M0039	0.0560556	lightgreen
Lc00350	Lc23390	0	M0039	0.0435056	lightgreen
Lc00350	Lc23590	0	M0039	0.0735758	lightgreen
Lc00350	Lc23599	0	M0039	0.00252463	lightgreen
Lc00350	Lc23906	0	M0039	0.0488284	lightgreen
Lc00350	Lc23911	0	M0039	0.00311691	lightgreen
Lc00350	Lc24009	0	M0039	0.00386703	lightgreen
Lc00350	Lc24064	0	M0039	0.00547804	lightgreen
Lc00350	Lc24108	0	M0039	0.0457916	lightgreen
Lc00350	Lc24118	0	M0039	0.0109214	lightgreen
Lc00350	Lc24237	0	M0039	0.000556687	lightgreen
Lc00350	Lc24533	0	M0039	0.0191405	lightgreen
Lc00350	Lc24552	0	M0039	0.00916652	lightgreen
Lc00350	Lc24617	0	M0039	0.0594468	lightgreen
Lc00350	Lc24783	0	M0039	0.0421897	lightgreen
Lc00350	Lc24957	0	M0039	0.0184108	lightgreen
Lc00350	Lc25400	0	M0039	0.00986761	lightgreen
Lc00350	Lc25407	0	M0039	0.000259203	lightgreen
Lc00350	Lc25485	0	M0039	0.0637668	lightgreen
Lc00350	Lc25534	0	M0039	0.003165	lightgreen
Lc00350	Lc25556	0	M0039	0.012061	lightgreen
Lc00350	Lc25867	0	M0039	0.00167431	lightgreen
Lc00350	Lc25984	0	M0039	0.0431752	lightgreen
Lc00350	Lc26280	0	M0039	0.00854913	lightgreen
Lc00350	Lc26508	0	M0039	0.0107229	lightgreen
Lc00350	Lc26707	0	M0039	0.0766475	lightgreen
Lc00350	Lc26740	0	M0039	0.0389739	lightgreen
Lc00350	Lc26769	0	M0039	0.00554945	lightgreen
Lc00350	Lc27095	0	M0039	0.00306163	lightgreen
Lc00350	Lc27108	0	M0039	0.0308379	lightgreen
Lc00350	Lc27150	0	M0039	0.00259515	lightgreen
Lc00350	Lc27155	0	M0039	0.0732035	lightgreen
Lc00350	Lc27156	0	M0039	0.00048923	lightgreen
Lc00350	Lc27554	0	M0039	0.1617	lightgreen
Lc00350	Lc27653	0	M0039	0.0230702	lightgreen
Lc00350	Lc27838	0	M0039	0.140829	lightgreen
Lc00350	Lc27878	0	M0039	0.0612819	lightgreen
Lc00350	Lc27959	0	M0039	0.00605464	lightgreen
Lc00350	Lc28132	0	M0039	0.0753427	lightgreen
Lc00350	Lc28236	0	M0039	0.00160803	lightgreen
Lc00350	Lc28348	0	M0039	0.0144574	lightgreen
Lc00350	Lc28440	0	M0039	0.021229	lightgreen
Lc00350	Lc28785	0	M0039	0.00705407	lightgreen
Lc00350	Lc28801	0	M0039	0.0200776	lightgreen
Lc00350	Lc28812	0	M0039	0.0184247	lightgreen
Lc00350	Lc28980	0	M0039	0.0210101	lightgreen
Lc00350	Lc29116	0	M0039	0.037572	lightgreen
Lc00350	Lc29147	0	M0039	0.0381408	lightgreen
Lc00350	Lc29195	0	M0039	0.100774	lightgreen
Lc00350	Lc29360	0	M0039	0.000987589	lightgreen
Lc00350	Lc29471	0	M0039	0.0705047	lightgreen
Lc00350	Lc29539	0	M0039	0.0162839	lightgreen
Lc00350	Lc29558	0	M0039	0.0510106	lightgreen
Lc00350	Lc29643	0	M0039	0.0194596	lightgreen
Lc00350	Lc29778	0	M0039	0.00387927	lightgreen
Lc00350	Lc29998	0	M0039	0.00817775	lightgreen
Lc00350	Lc30098	0	M0039	0.00104535	lightgreen
Lc00350	Lc30173	0	M0039	0.0229945	lightgreen
Lc00350	Lc30196	0	M0039	0.0369527	lightgreen
Lc00350	Lc30258	0	M0039	0.0335683	lightgreen
Lc00350	Lc30589	0	M0039	0.00203504	lightgreen
Lc00350	Lc30592	0	M0039	0.00120836	lightgreen
Lc00350	Lc30851	0	M0039	0.00555824	lightgreen
Lc00350	Lc30916	0	M0039	0.0162476	lightgreen
Lc00350	Lc30979	0	M0039	0.00479517	lightgreen
Lc00350	Lc31121	0	M0039	0.0366337	lightgreen
Lc00350	Lc31223	0	M0039	0.00884344	lightgreen
Lc00350	Lc31471	0	M0039	0.0915081	lightgreen
Lc00350	Lc31652	0	M0039	0.00286097	lightgreen
Lc00350	Lc31705	0	M0039	0.0226843	lightgreen
Lc00350	Lc31872	0	M0039	0.00498044	lightgreen
Lc00350	Lc32210	0	M0039	0.02201	lightgreen
Lc00350	Lc32251	0	M0039	0.000701418	lightgreen
Lc00350	Lc32263	0	M0039	0.0294617	lightgreen
Lc00350	Lc32275	0	M0039	0.010109	lightgreen
Lc00350	Lc32398	0	M0039	0.0244958	lightgreen
Lc00350	Lc33035	0	M0039	0.00441889	lightgreen
Lc00350	Lc33106	0	M0039	0.0311755	lightgreen
Lc00350	Lc33487	0	M0039	0.117548	lightgreen
Lc00350	Lc34174	0	M0039	0.0344969	lightgreen
Lc00350	Lc34429	0	M0039	0.0113934	lightgreen
Lc00350	Lc34430	0	M0039	0.00997139	lightgreen
Lc00350	Lc34838	0	M0039	0.00672956	lightgreen
Lc00350	Lc36092	0	M0039	0.00100836	lightgreen
Lc00350	Lc36261	0	M0039	0.00128514	lightgreen
Lc00350	Lc36299	0	M0039	0.00036125	lightgreen
Lc00350	Lc36367	0	M0039	0.0288429	lightgreen
Lc00350	Lc36796	0	M0039	0.00919971	lightgreen
Lc00350	Lc36861	0	M0039	0.0525608	lightgreen
Lc00350	Lc36898	0	M0039	0.0176194	lightgreen
Lc00350	Lc36912	0	M0039	0.00622183	lightgreen
Lc00350	Lc37237	0	M0039	0.000373587	lightgreen
Lc00350	Lc37284	0	M0039	0.0128831	lightgreen
Lc00350	Lc37372	0	M0039	0.0370719	lightgreen
Lc00350	Lc37638	0	M0039	0.00761008	lightgreen
Lc00350	Lc37647	0	M0039	0.0175854	lightgreen
Lc00350	Lc37707	0	M0039	0.00925352	lightgreen
Lc00350	Lc37708	0	M0039	0.0331861	lightgreen
Lc00350	Lc38320	0	M0039	0.000320675	lightgreen
Lc00350	Lc38538	0	M0039	0.00290013	lightgreen
Lc00350	Lc38808	0	M0039	0.0395281	lightgreen
Lc00350	Lc38819	0	M0039	0.00891456	lightgreen
Lc00414	Lc00552	0	M0039	0.00178197	lightgreen
Lc00414	Lc00604	0	M0039	0.115515	lightgreen
Lc00414	Lc00617	0	M0039	0.0218807	lightgreen
Lc00414	Lc00729	0	M0039	0.000312084	lightgreen
Lc00414	Lc00769	0	M0039	0.0231996	lightgreen
Lc00414	Lc01096	0	M0039	0.0324778	lightgreen
Lc00414	Lc01475	0	M0039	0.0847747	lightgreen
Lc00414	Lc01658	0	M0039	0.0804044	lightgreen
Lc00414	Lc01666	0	M0039	0.0771097	lightgreen
Lc00414	Lc01979	0	M0039	0.00609904	lightgreen
Lc00414	Lc02037	0	M0039	0.0039109	lightgreen
Lc00414	Lc02092	0	M0039	0.00111519	lightgreen
Lc00414	Lc02113	0	M0039	0.0241099	lightgreen
Lc00414	Lc02271	0	M0039	0.0338177	lightgreen
Lc00414	Lc02280	0	M0039	0.0176046	lightgreen
Lc00414	Lc02288	0	M0039	0.0862577	lightgreen
Lc00414	Lc02494	0	M0039	0.0143636	lightgreen
Lc00414	Lc03032	0	M0039	0.0535097	lightgreen
Lc00414	Lc03083	0	M0039	0.0384511	lightgreen
Lc00414	Lc03119	0	M0039	0.0562423	lightgreen
Lc00414	Lc03135	0	M0039	0.0208962	lightgreen
Lc00414	Lc03370	0	M0039	0.0633292	lightgreen
Lc00414	Lc03424	0	M0039	0.0204984	lightgreen
Lc00414	Lc03498	0	M0039	0.00221654	lightgreen
Lc00414	Lc03541	0	M0039	0.0795948	lightgreen
Lc00414	Lc03567	0	M0039	0.00493777	lightgreen
Lc00414	Lc03593	0	M0039	0.0905581	lightgreen
Lc00414	Lc03712	0	M0039	0.080732	lightgreen
Lc00414	Lc03728	0	M0039	0.132085	lightgreen
Lc00414	Lc03729	0	M0039	0.116611	lightgreen
Lc00414	Lc03926	0	M0039	0.0061241	lightgreen
Lc00414	Lc03952	0	M0039	0.071841	lightgreen
Lc00414	Lc04128	0	M0039	0.0238703	lightgreen
Lc00414	Lc04693	0	M0039	0.0273179	lightgreen
Lc00414	Lc04780	0	M0039	0.0211104	lightgreen
Lc00414	Lc04999	0	M0039	0.060058	lightgreen
Lc00414	Lc05208	0	M0039	0.116288	lightgreen
Lc00414	Lc05326	0	M0039	0.00512256	lightgreen
Lc00414	Lc05435	0	M0039	0.0461089	lightgreen
Lc00414	Lc05542	0	M0039	0.0147108	lightgreen
Lc00414	Lc05680	0	M0039	0.00906722	lightgreen
Lc00414	Lc05950	0	M0039	0.0175788	lightgreen
Lc00414	Lc06009	0	M0039	0.00274854	lightgreen
Lc00414	Lc06030	0	M0039	0.00739055	lightgreen
Lc00414	Lc06032	0	M0039	0.056084	lightgreen
Lc00414	Lc06257	0	M0039	0.0345107	lightgreen
Lc00414	Lc06319	0	M0039	0.0845031	lightgreen
Lc00414	Lc06360	0	M0039	0.104167	lightgreen
Lc00414	Lc06390	0	M0039	0.0539079	lightgreen
Lc00414	Lc06648	0	M0039	0.00426688	lightgreen
Lc00414	Lc06932	0	M0039	0.0742423	lightgreen
Lc00414	Lc06960	0	M0039	0.00914972	lightgreen
Lc00414	Lc07152	0	M0039	0.064097	lightgreen
Lc00414	Lc07422	0	M0039	0.0182914	lightgreen
Lc00414	Lc07457	0	M0039	0.00907511	lightgreen
Lc00414	Lc07602	0	M0039	0.0933868	lightgreen
Lc00414	Lc07695	0	M0039	0.00463239	lightgreen
Lc00414	Lc07714	0	M0039	0.0456802	lightgreen
Lc00414	Lc07724	0	M0039	0.032339	lightgreen
Lc00414	Lc07958	0	M0039	0.0921777	lightgreen
Lc00414	Lc08012	0	M0039	0.0591444	lightgreen
Lc00414	Lc08044	0	M0039	0.0101583	lightgreen
Lc00414	Lc08138	0	M0039	0.0985928	lightgreen
Lc00414	Lc08224	0	M0039	0.00980683	lightgreen
Lc00414	Lc08685	0	M0039	0.057988	lightgreen
Lc00414	Lc08805	0	M0039	0.017337	lightgreen
Lc00414	Lc08827	0	M0039	0.0263506	lightgreen
Lc00414	Lc08834	0	M0039	0.00994804	lightgreen
Lc00414	Lc09159	0	M0039	0.0810357	lightgreen
Lc00414	Lc09210	0	M0039	0.00435609	lightgreen
Lc00414	Lc09560	0	M0039	0.0589104	lightgreen
Lc00414	Lc09612	0	M0039	0.00423976	lightgreen
Lc00414	Lc10073	0	M0039	0.123901	lightgreen
Lc00414	Lc10097	0	M0039	0.0513972	lightgreen
Lc00414	Lc10130	0	M0039	0.0045529	lightgreen
Lc00414	Lc10268	0	M0039	0.0434917	lightgreen
Lc00414	Lc10283	0	M0039	0.00536166	lightgreen
Lc00414	Lc10380	0	M0039	0.025058	lightgreen
Lc00414	Lc10392	0	M0039	0.022557	lightgreen
Lc00414	Lc10417	0	M0039	0.141255	lightgreen
Lc00414	Lc10463	0	M0039	0.0103939	lightgreen
Lc00414	Lc10488	0	M0039	0.0106525	lightgreen
Lc00414	Lc10634	0	M0039	0.00891913	lightgreen
Lc00414	Lc10771	0	M0039	0.00627048	lightgreen
Lc00414	Lc10772	0	M0039	0.0112478	lightgreen
Lc00414	Lc10849	0	M0039	0.00202745	lightgreen
Lc00414	Lc10934	0	M0039	0.00254252	lightgreen
Lc00414	Lc11171	0	M0039	0.00102162	lightgreen
Lc00414	Lc11372	0	M0039	0.075688	lightgreen
Lc00414	Lc11397	0	M0039	0.0260373	lightgreen
Lc00414	Lc11620	0	M0039	0.02347	lightgreen
Lc00414	Lc11669	0	M0039	0.0123112	lightgreen
Lc00414	Lc11750	0	M0039	0.0589878	lightgreen
Lc00414	Lc12251	0	M0039	0.0277946	lightgreen
Lc00414	Lc12396	0	M0039	0.00374239	lightgreen
Lc00414	Lc13168	0	M0039	0.000932859	lightgreen
Lc00414	Lc13323	0	M0039	0.00540386	lightgreen
Lc00414	Lc13427	0	M0039	0.00338079	lightgreen
Lc00414	Lc13556	0	M0039	0.00588878	lightgreen
Lc00414	Lc13764	0	M0039	0.0310558	lightgreen
Lc00414	Lc13785	0	M0039	0.0434036	lightgreen
Lc00414	Lc13940	0	M0039	0.0676153	lightgreen
Lc00414	Lc14024	0	M0039	0.10582	lightgreen
Lc00414	Lc14046	0	M0039	0.0287722	lightgreen
Lc00414	Lc14052	0	M0039	0.0257318	lightgreen
Lc00414	Lc14094	0	M0039	0.0163626	lightgreen
Lc00414	Lc14227	0	M0039	0.0202178	lightgreen
Lc00414	Lc14609	0	M0039	0.0313198	lightgreen
Lc00414	Lc14754	0	M0039	0.0063601	lightgreen
Lc00414	Lc14809	0	M0039	0.016501	lightgreen
Lc00414	Lc14877	0	M0039	0.0116554	lightgreen
Lc00414	Lc14879	0	M0039	0.0175172	lightgreen
Lc00414	Lc14929	0	M0039	0.0365055	lightgreen
Lc00414	Lc15034	0	M0039	0.0415651	lightgreen
Lc00414	Lc15141	0	M0039	0.0476338	lightgreen
Lc00414	Lc15201	0	M0039	0.0497128	lightgreen
Lc00414	Lc15378	0	M0039	0.0589575	lightgreen
Lc00414	Lc15404	0	M0039	0.00433438	lightgreen
Lc00414	Lc15514	0	M0039	0.0163118	lightgreen
Lc00414	Lc15879	0	M0039	0.0160943	lightgreen
Lc00414	Lc15957	0	M0039	0.0110683	lightgreen
Lc00414	Lc16003	0	M0039	0.0552706	lightgreen
Lc00414	Lc16082	0	M0039	0.00159671	lightgreen
Lc00414	Lc16129	0	M0039	0.0203866	lightgreen
Lc00414	Lc16196	0	M0039	0.0127132	lightgreen
Lc00414	Lc16281	0	M0039	0.00106842	lightgreen
Lc00414	Lc16344	0	M0039	0.0741958	lightgreen
Lc00414	Lc16399	0	M0039	0.0461659	lightgreen
Lc00414	Lc16543	0	M0039	0.0579723	lightgreen
Lc00414	Lc16581	0	M0039	0.0360021	lightgreen
Lc00414	Lc16582	0	M0039	0.00696229	lightgreen
Lc00414	Lc16735	0	M0039	0.0170688	lightgreen
Lc00414	Lc16769	0	M0039	0.0271256	lightgreen
Lc00414	Lc16796	0	M0039	0.0600121	lightgreen
Lc00414	Lc17108	0	M0039	0.0644139	lightgreen
Lc00414	Lc17176	0	M0039	0.00193762	lightgreen
Lc00414	Lc17199	0	M0039	0.0918368	lightgreen
Lc00414	Lc17394	0	M0039	0.0227336	lightgreen
Lc00414	Lc17535	0	M0039	0.00256993	lightgreen
Lc00414	Lc17679	0	M0039	0.0146743	lightgreen
Lc00414	Lc17695	0	M0039	0.127419	lightgreen
Lc00414	Lc17806	0	M0039	0.0118703	lightgreen
Lc00414	Lc18091	0	M0039	0.0293236	lightgreen
Lc00414	Lc18101	0	M0039	0.0335099	lightgreen
Lc00414	Lc18486	0	M0039	0.0214936	lightgreen
Lc00414	Lc18798	0	M0039	0.0515226	lightgreen
Lc00414	Lc19014	0	M0039	0.127855	lightgreen
Lc00414	Lc19032	0	M0039	0.000657053	lightgreen
Lc00414	Lc19113	0	M0039	0.016256	lightgreen
Lc00414	Lc19477	0	M0039	0.0131583	lightgreen
Lc00414	Lc19699	0	M0039	0.143384	lightgreen
Lc00414	Lc19828	0	M0039	0.0279882	lightgreen
Lc00414	Lc20006	0	M0039	0.0216028	lightgreen
Lc00414	Lc20177	0	M0039	0.0320946	lightgreen
Lc00414	Lc20277	0	M0039	0.101971	lightgreen
Lc00414	Lc20375	0	M0039	0.0682976	lightgreen
Lc00414	Lc20388	0	M0039	0.075669	lightgreen
Lc00414	Lc20455	0	M0039	0.0193232	lightgreen
Lc00414	Lc20511	0	M0039	0.00214258	lightgreen
Lc00414	Lc20551	0	M0039	0.00703602	lightgreen
Lc00414	Lc20616	0	M0039	0.0273375	lightgreen
Lc00414	Lc20627	0	M0039	0.00600702	lightgreen
Lc00414	Lc20699	0	M0039	0.037458	lightgreen
Lc00414	Lc20856	0	M0039	0.0298725	lightgreen
Lc00414	Lc21041	0	M0039	0.0482428	lightgreen
Lc00414	Lc21173	0	M0039	0.130527	lightgreen
Lc00414	Lc21239	0	M0039	0.030402	lightgreen
Lc00414	Lc21268	0	M0039	0.0996164	lightgreen
Lc00414	Lc21269	0	M0039	0.113691	lightgreen
Lc00414	Lc21489	0	M0039	0.0851573	lightgreen
Lc00414	Lc21726	0	M0039	0.029457	lightgreen
Lc00414	Lc21732	0	M0039	0.107361	lightgreen
Lc00414	Lc21858	0	M0039	0.0207995	lightgreen
Lc00414	Lc21961	0	M0039	0.0119175	lightgreen
Lc00414	Lc22019	0	M0039	0.126466	lightgreen
Lc00414	Lc22020	0	M0039	0.0648919	lightgreen
Lc00414	Lc22029	0	M0039	0.0320742	lightgreen
Lc00414	Lc22194	0	M0039	0.00927336	lightgreen
Lc00414	Lc22214	0	M0039	0.0433223	lightgreen
Lc00414	Lc22260	0	M0039	0.0213888	lightgreen
Lc00414	Lc22386	0	M0039	0.00801062	lightgreen
Lc00414	Lc22470	0	M0039	0.0214903	lightgreen
Lc00414	Lc22504	0	M0039	0.120885	lightgreen
Lc00414	Lc22538	0	M0039	0.0398211	lightgreen
Lc00414	Lc22612	0	M0039	0.0290193	lightgreen
Lc00414	Lc22783	0	M0039	0.0141418	lightgreen
Lc00414	Lc22969	0	M0039	0.0494224	lightgreen
Lc00414	Lc23081	0	M0039	0.00439311	lightgreen
Lc00414	Lc23089	0	M0039	0.0219599	lightgreen
Lc00414	Lc23305	0	M0039	0.0355956	lightgreen
Lc00414	Lc23390	0	M0039	0.00215945	lightgreen
Lc00414	Lc23590	0	M0039	0.0178886	lightgreen
Lc00414	Lc23599	0	M0039	0.0442929	lightgreen
Lc00414	Lc23906	0	M0039	0.00325533	lightgreen
Lc00414	Lc23911	0	M0039	0.0208391	lightgreen
Lc00414	Lc24009	0	M0039	0.022185	lightgreen
Lc00414	Lc24064	0	M0039	0.0117012	lightgreen
Lc00414	Lc24108	0	M0039	0.00372555	lightgreen
Lc00414	Lc24118	0	M0039	0.109748	lightgreen
Lc00414	Lc24237	0	M0039	0.00623912	lightgreen
Lc00414	Lc24533	0	M0039	0.054226	lightgreen
Lc00414	Lc24552	0	M0039	0.0311059	lightgreen
Lc00414	Lc24617	0	M0039	0.0195747	lightgreen
Lc00414	Lc24783	0	M0039	0.0534066	lightgreen
Lc00414	Lc24957	0	M0039	0.0444849	lightgreen
Lc00414	Lc25400	0	M0039	0.00856187	lightgreen
Lc00414	Lc25407	0	M0039	0.00415275	lightgreen
Lc00414	Lc25485	0	M0039	0.024064	lightgreen
Lc00414	Lc25534	0	M0039	0.098071	lightgreen
Lc00414	Lc25556	0	M0039	0.0786836	lightgreen
Lc00414	Lc25867	0	M0039	0.0452851	lightgreen
Lc00414	Lc25984	0	M0039	0.00299837	lightgreen
Lc00414	Lc26280	0	M0039	0.0126622	lightgreen
Lc00414	Lc26508	0	M0039	0.0169354	lightgreen
Lc00414	Lc26707	0	M0039	0.0139014	lightgreen
Lc00414	Lc26740	0	M0039	0.0718802	lightgreen
Lc00414	Lc26769	0	M0039	0.107119	lightgreen
Lc00414	Lc27095	0	M0039	0.0395791	lightgreen
Lc00414	Lc27108	0	M0039	0.0265768	lightgreen
Lc00414	Lc27150	0	M0039	0.0214552	lightgreen
Lc00414	Lc27155	0	M0039	0.0261023	lightgreen
Lc00414	Lc27156	0	M0039	0.0577835	lightgreen
Lc00414	Lc27554	0	M0039	0.0106632	lightgreen
Lc00414	Lc27653	0	M0039	0.0217669	lightgreen
Lc00414	Lc27838	0	M0039	0.0228219	lightgreen
Lc00414	Lc27878	0	M0039	0.00650849	lightgreen
Lc00414	Lc27959	0	M0039	0.0671929	lightgreen
Lc00414	Lc28132	0	M0039	0.0260819	lightgreen
Lc00414	Lc28236	0	M0039	0.018008	lightgreen
Lc00414	Lc28348	0	M0039	0.0569481	lightgreen
Lc00414	Lc28440	0	M0039	0.105543	lightgreen
Lc00414	Lc28785	0	M0039	0.00326915	lightgreen
Lc00414	Lc28801	0	M0039	0.042087	lightgreen
Lc00414	Lc28812	0	M0039	0.0596572	lightgreen
Lc00414	Lc28980	0	M0039	0.00389132	lightgreen
Lc00414	Lc29116	0	M0039	0.012501	lightgreen
Lc00414	Lc29147	0	M0039	0.0465441	lightgreen
Lc00414	Lc29195	0	M0039	0.0209192	lightgreen
Lc00414	Lc29360	0	M0039	0.0368095	lightgreen
Lc00414	Lc29471	0	M0039	0.0424291	lightgreen
Lc00414	Lc29539	0	M0039	0.10499	lightgreen
Lc00414	Lc29558	0	M0039	0.0223302	lightgreen
Lc00414	Lc29643	0	M0039	0.0400395	lightgreen
Lc00414	Lc29778	0	M0039	0.0688573	lightgreen
Lc00414	Lc29998	0	M0039	0.0974341	lightgreen
Lc00414	Lc30098	0	M0039	0.0335159	lightgreen
Lc00414	Lc30173	0	M0039	0.000264301	lightgreen
Lc00414	Lc30196	0	M0039	0.00939036	lightgreen
Lc00414	Lc30258	0	M0039	0.0224888	lightgreen
Lc00414	Lc30589	0	M0039	0.0182763	lightgreen
Lc00414	Lc30592	0	M0039	0.0172521	lightgreen
Lc00414	Lc30851	0	M0039	0.0164679	lightgreen
Lc00414	Lc30916	0	M0039	0.0948297	lightgreen
Lc00414	Lc30979	0	M0039	0.0388965	lightgreen
Lc00414	Lc31121	0	M0039	0.00947084	lightgreen
Lc00414	Lc31223	0	M0039	0.0570265	lightgreen
Lc00414	Lc31471	0	M0039	0.0278947	lightgreen
Lc00414	Lc31652	0	M0039	0.0185588	lightgreen
Lc00414	Lc31705	0	M0039	0.0783533	lightgreen
Lc00414	Lc31872	0	M0039	0.0735832	lightgreen
Lc00414	Lc32210	0	M0039	0.0739425	lightgreen
Lc00414	Lc32251	0	M0039	0.0226158	lightgreen
Lc00414	Lc32263	0	M0039	0.01179	lightgreen
Lc00414	Lc32275	0	M0039	0.0793643	lightgreen
Lc00414	Lc32398	0	M0039	0.0658276	lightgreen
Lc00414	Lc33035	0	M0039	0.0227361	lightgreen
Lc00414	Lc33106	0	M0039	0.0472702	lightgreen
Lc00414	Lc33487	0	M0039	0.0208776	lightgreen
Lc00414	Lc34174	0	M0039	0.00107555	lightgreen
Lc00414	Lc34429	0	M0039	0.135115	lightgreen
Lc00414	Lc34430	0	M0039	0.123649	lightgreen
Lc00414	Lc34838	0	M0039	0.0537275	lightgreen
Lc00414	Lc36092	0	M0039	0.0298587	lightgreen
Lc00414	Lc36261	0	M0039	0.0248947	lightgreen
Lc00414	Lc36299	0	M0039	0.00855645	lightgreen
Lc00414	Lc36367	0	M0039	0.0268817	lightgreen
Lc00414	Lc36796	0	M0039	0.130902	lightgreen
Lc00414	Lc36861	0	M0039	0.0176126	lightgreen
Lc00414	Lc36898	0	M0039	0.1317	lightgreen
Lc00414	Lc36912	0	M0039	0.0564414	lightgreen
Lc00414	Lc37237	0	M0039	0.00694568	lightgreen
Lc00414	Lc37284	0	M0039	0.00866884	lightgreen
Lc00414	Lc37372	0	M0039	0.042361	lightgreen
Lc00414	Lc37638	0	M0039	0.040297	lightgreen
Lc00414	Lc37647	0	M0039	0.0771997	lightgreen
Lc00414	Lc37707	0	M0039	0.00421653	lightgreen
Lc00414	Lc37708	0	M0039	0.00792994	lightgreen
Lc00414	Lc38320	0	M0039	0.0236737	lightgreen
Lc00414	Lc38538	0	M0039	0.048361	lightgreen
Lc00414	Lc38808	0	M0039	0.055914	lightgreen
Lc00414	Lc38819	0	M0039	0.11293	lightgreen
Lc00552	Lc00604	0	M0039	0.0256386	lightgreen
Lc00552	Lc00617	0	M0039	0.000172057	lightgreen
Lc00552	Lc00729	0	M0039	7.66834e-05	lightgreen
Lc00552	Lc00769	0	M0039	0.00256529	lightgreen
Lc00552	Lc01096	0	M0039	0.000277081	lightgreen
Lc00552	Lc01475	0	M0039	0.0392021	lightgreen
Lc00552	Lc01658	0	M0039	0.000965019	lightgreen
Lc00552	Lc01666	0	M0039	0.011921	lightgreen
Lc00552	Lc01979	0	M0039	0.00294502	lightgreen
Lc00552	Lc02037	0	M0039	0.000292437	lightgreen
Lc00552	Lc02092	0	M0039	0.000232957	lightgreen
Lc00552	Lc02113	0	M0039	0.00691821	lightgreen
Lc00552	Lc02271	0	M0039	0.0160634	lightgreen
Lc00552	Lc02280	0	M0039	0.000350393	lightgreen
Lc00552	Lc02288	0	M0039	0.0180253	lightgreen
Lc00552	Lc02494	0	M0039	0.00280178	lightgreen
Lc00552	Lc03032	0	M0039	0.0114846	lightgreen
Lc00552	Lc03083	0	M0039	0.00407405	lightgreen
Lc00552	Lc03119	0	M0039	0.00299163	lightgreen
Lc00552	Lc03135	0	M0039	0.00129657	lightgreen
Lc00552	Lc03370	0	M0039	0.034595	lightgreen
Lc00552	Lc03424	0	M0039	0.0350999	lightgreen
Lc00552	Lc03498	0	M0039	0.0212493	lightgreen
Lc00552	Lc03541	0	M0039	0.0116201	lightgreen
Lc00552	Lc03567	0	M0039	0.00193124	lightgreen
Lc00552	Lc03593	0	M0039	0.0278132	lightgreen
Lc00552	Lc03712	0	M0039	0.0114804	lightgreen
Lc00552	Lc03728	0	M0039	0.0107798	lightgreen
Lc00552	Lc03729	0	M0039	0.0043058	lightgreen
Lc00552	Lc03926	0	M0039	0.00042381	lightgreen
Lc00552	Lc03952	0	M0039	0.0637065	lightgreen
Lc00552	Lc04128	0	M0039	0.000421515	lightgreen
Lc00552	Lc04693	0	M0039	0.000832215	lightgreen
Lc00552	Lc04780	0	M0039	0.00041106	lightgreen
Lc00552	Lc04999	0	M0039	0.0253463	lightgreen
Lc00552	Lc05208	0	M0039	0.00808628	lightgreen
Lc00552	Lc05326	0	M0039	0.00013055	lightgreen
Lc00552	Lc05435	0	M0039	0.0131918	lightgreen
Lc00552	Lc05542	0	M0039	0.000275107	lightgreen
Lc00552	Lc05680	0	M0039	8.965e-05	lightgreen
Lc00552	Lc05950	0	M0039	0.001404	lightgreen
Lc00552	Lc06009	0	M0039	0.00013225	lightgreen
Lc00552	Lc06030	0	M0039	0.0308148	lightgreen
Lc00552	Lc06032	0	M0039	0.0135759	lightgreen
Lc00552	Lc06257	0	M0039	0.0165406	lightgreen
Lc00552	Lc06319	0	M0039	0.0240682	lightgreen
Lc00552	Lc06360	0	M0039	0.0226085	lightgreen
Lc00552	Lc06390	0	M0039	0.00259339	lightgreen
Lc00552	Lc06648	0	M0039	0.0110079	lightgreen
Lc00552	Lc06932	0	M0039	0.00179598	lightgreen
Lc00552	Lc06960	0	M0039	0.000398145	lightgreen
Lc00552	Lc07152	0	M0039	0.00989507	lightgreen
Lc00552	Lc07422	0	M0039	0.0132508	lightgreen
Lc00552	Lc07457	0	M0039	0.00113347	lightgreen
Lc00552	Lc07602	0	M0039	0.0017408	lightgreen
Lc00552	Lc07695	0	M0039	0.000138647	lightgreen
Lc00552	Lc07714	0	M0039	0.00209613	lightgreen
Lc00552	Lc07724	0	M0039	0.000394548	lightgreen
Lc00552	Lc07958	0	M0039	0.000387836	lightgreen
Lc00552	Lc08012	0	M0039	0.00684939	lightgreen
Lc00552	Lc08044	0	M0039	0.0187266	lightgreen
Lc00552	Lc08138	0	M0039	0.0282518	lightgreen
Lc00552	Lc08224	0	M0039	0.00421518	lightgreen
Lc00552	Lc08685	0	M0039	0.0358732	lightgreen
Lc00552	Lc08805	0	M0039	0.0592684	lightgreen
Lc00552	Lc08827	0	M0039	0.000296872	lightgreen
Lc00552	Lc08834	0	M0039	0.000421922	lightgreen
Lc00552	Lc09159	0	M0039	0.0395584	lightgreen
Lc00552	Lc09210	0	M0039	0.000419973	lightgreen
Lc00552	Lc09560	0	M0039	0.0191889	lightgreen
Lc00552	Lc09612	0	M0039	0.0478614	lightgreen
Lc00552	Lc10073	0	M0039	0.027378	lightgreen
Lc00552	Lc10097	0	M0039	0.0238187	lightgreen
Lc00552	Lc10130	0	M0039	0.00022148	lightgreen
Lc00552	Lc10268	0	M0039	0.000453682	lightgreen
Lc00552	Lc10283	0	M0039	0.00774628	lightgreen
Lc00552	Lc10380	0	M0039	0.000224188	lightgreen
Lc00552	Lc10392	0	M0039	0.00544116	lightgreen
Lc00552	Lc10417	0	M0039	0.022221	lightgreen
Lc00552	Lc10463	0	M0039	0.000363083	lightgreen
Lc00552	Lc10488	0	M0039	0.00323699	lightgreen
Lc00552	Lc10634	0	M0039	0.00465787	lightgreen
Lc00552	Lc10771	0	M0039	0.00454439	lightgreen
Lc00552	Lc10772	0	M0039	0.00125806	lightgreen
Lc00552	Lc10849	0	M0039	8.46569e-05	lightgreen
Lc00552	Lc10934	0	M0039	0.0042797	lightgreen
Lc00552	Lc11171	0	M0039	0.000579342	lightgreen
Lc00552	Lc11372	0	M0039	0.00096889	lightgreen
Lc00552	Lc11397	0	M0039	0.000862813	lightgreen
Lc00552	Lc11620	0	M0039	0.000609138	lightgreen
Lc00552	Lc11669	0	M0039	0.000140084	lightgreen
Lc00552	Lc11750	0	M0039	0.0457084	lightgreen
Lc00552	Lc12251	0	M0039	0.00143617	lightgreen
Lc00552	Lc12396	0	M0039	0.00135388	lightgreen
Lc00552	Lc13168	0	M0039	0.000173628	lightgreen
Lc00552	Lc13323	0	M0039	4.81064e-05	lightgreen
Lc00552	Lc13427	0	M0039	0.00018276	lightgreen
Lc00552	Lc13556	0	M0039	0.000594512	lightgreen
Lc00552	Lc13764	0	M0039	0.013707	lightgreen
Lc00552	Lc13785	0	M0039	0.00607893	lightgreen
Lc00552	Lc13940	0	M0039	0.00226967	lightgreen
Lc00552	Lc14024	0	M0039	0.0282421	lightgreen
Lc00552	Lc14046	0	M0039	0.000230054	lightgreen
Lc00552	Lc14052	0	M0039	9.50648e-05	lightgreen
Lc00552	Lc14094	0	M0039	0.0022149	lightgreen
Lc00552	Lc14227	0	M0039	0.000866862	lightgreen
Lc00552	Lc14609	0	M0039	0.020441	lightgreen
Lc00552	Lc14754	0	M0039	0.000932316	lightgreen
Lc00552	Lc14809	0	M0039	0.00515632	lightgreen
Lc00552	Lc14877	0	M0039	0.000112901	lightgreen
Lc00552	Lc14879	0	M0039	0.0143894	lightgreen
Lc00552	Lc14929	0	M0039	0.00291847	lightgreen
Lc00552	Lc15034	0	M0039	0.00108814	lightgreen
Lc00552	Lc15141	0	M0039	0.0528139	lightgreen
Lc00552	Lc15201	0	M0039	0.00324785	lightgreen
Lc00552	Lc15378	0	M0039	0.0117212	lightgreen
Lc00552	Lc15404	0	M0039	0.00224612	lightgreen
Lc00552	Lc15514	0	M0039	0.0343991	lightgreen
Lc00552	Lc15879	0	M0039	0.000424759	lightgreen
Lc00552	Lc15957	0	M0039	0.000202236	lightgreen
Lc00552	Lc16003	0	M0039	0.000624716	lightgreen
Lc00552	Lc16082	0	M0039	0.000192818	lightgreen
Lc00552	Lc16129	0	M0039	0.00210473	lightgreen
Lc00552	Lc16196	0	M0039	0.0074901	lightgreen
Lc00552	Lc16281	0	M0039	6.46967e-05	lightgreen
Lc00552	Lc16344	0	M0039	0.011361	lightgreen
Lc00552	Lc16399	0	M0039	0.00536368	lightgreen
Lc00552	Lc16543	0	M0039	0.000151376	lightgreen
Lc00552	Lc16581	0	M0039	0.000273455	lightgreen
Lc00552	Lc16582	0	M0039	0.000159571	lightgreen
Lc00552	Lc16735	0	M0039	0.0721833	lightgreen
Lc00552	Lc16769	0	M0039	0.000855165	lightgreen
Lc00552	Lc16796	0	M0039	0.000305149	lightgreen
Lc00552	Lc17108	0	M0039	0.00485693	lightgreen
Lc00552	Lc17176	0	M0039	0.000625127	lightgreen
Lc00552	Lc17199	0	M0039	0.0309964	lightgreen
Lc00552	Lc17394	0	M0039	0.00323985	lightgreen
Lc00552	Lc17535	0	M0039	0.0814695	lightgreen
Lc00552	Lc17679	0	M0039	0.00280138	lightgreen
Lc00552	Lc17695	0	M0039	0.0209094	lightgreen
Lc00552	Lc17806	0	M0039	0.00864259	lightgreen
Lc00552	Lc18091	0	M0039	0.00114008	lightgreen
Lc00552	Lc18101	0	M0039	0.00470499	lightgreen
Lc00552	Lc18486	0	M0039	0.00570674	lightgreen
Lc00552	Lc18798	0	M0039	0.00600752	lightgreen
Lc00552	Lc19014	0	M0039	0.0282622	lightgreen
Lc00552	Lc19032	0	M0039	0.000252988	lightgreen
Lc00552	Lc19113	0	M0039	0.0104326	lightgreen
Lc00552	Lc19477	0	M0039	0.000716657	lightgreen
Lc00552	Lc19699	0	M0039	0.0291556	lightgreen
Lc00552	Lc19828	0	M0039	0.000777282	lightgreen
Lc00552	Lc20006	0	M0039	0.000279573	lightgreen
Lc00552	Lc20177	0	M0039	0.000186569	lightgreen
Lc00552	Lc20277	0	M0039	0.0147927	lightgreen
Lc00552	Lc20375	0	M0039	0.00280772	lightgreen
Lc00552	Lc20388	0	M0039	0.0190334	lightgreen
Lc00552	Lc20455	0	M0039	0.0255603	lightgreen
Lc00552	Lc20511	0	M0039	0.000125766	lightgreen
Lc00552	Lc20551	0	M0039	0.00013714	lightgreen
Lc00552	Lc20616	0	M0039	0.00085616	lightgreen
Lc00552	Lc20627	0	M0039	0.00360261	lightgreen
Lc00552	Lc20699	0	M0039	0.0386107	lightgreen
Lc00552	Lc20856	0	M0039	5.61433e-05	lightgreen
Lc00552	Lc21041	0	M0039	0.013455	lightgreen
Lc00552	Lc21173	0	M0039	0.0344527	lightgreen
Lc00552	Lc21239	0	M0039	0.000419518	lightgreen
Lc00552	Lc21268	0	M0039	0.0291338	lightgreen
Lc00552	Lc21269	0	M0039	0.0183047	lightgreen
Lc00552	Lc21489	0	M0039	0.0222589	lightgreen
Lc00552	Lc21726	0	M0039	0.00243355	lightgreen
Lc00552	Lc21732	0	M0039	0.0289443	lightgreen
Lc00552	Lc21858	0	M0039	0.00446766	lightgreen
Lc00552	Lc21961	0	M0039	0.0534742	lightgreen
Lc00552	Lc22019	0	M0039	0.0418695	lightgreen
Lc00552	Lc22020	0	M0039	0.00388272	lightgreen
Lc00552	Lc22029	0	M0039	0.000768555	lightgreen
Lc00552	Lc22194	0	M0039	0.00175273	lightgreen
Lc00552	Lc22214	0	M0039	0.00110985	lightgreen
Lc00552	Lc22260	0	M0039	0.00749685	lightgreen
Lc00552	Lc22386	0	M0039	0.000388965	lightgreen
Lc00552	Lc22470	0	M0039	0.00265143	lightgreen
Lc00552	Lc22504	0	M0039	0.0314249	lightgreen
Lc00552	Lc22538	0	M0039	0.00117739	lightgreen
Lc00552	Lc22612	0	M0039	0.000296704	lightgreen
Lc00552	Lc22783	0	M0039	0.000509275	lightgreen
Lc00552	Lc22969	0	M0039	0.0101011	lightgreen
Lc00552	Lc23081	0	M0039	0.000137726	lightgreen
Lc00552	Lc23089	0	M0039	0.00515316	lightgreen
Lc00552	Lc23305	0	M0039	0.00190973	lightgreen
Lc00552	Lc23390	0	M0039	0.000873011	lightgreen
Lc00552	Lc23590	0	M0039	0.000380571	lightgreen
Lc00552	Lc23599	0	M0039	0.00467068	lightgreen
Lc00552	Lc23906	0	M0039	0.000166854	lightgreen
Lc00552	Lc23911	0	M0039	0.0691443	lightgreen
Lc00552	Lc24009	0	M0039	0.00495996	lightgreen
Lc00552	Lc24064	0	M0039	0.0363014	lightgreen
Lc00552	Lc24108	0	M0039	0.00114264	lightgreen
Lc00552	Lc24118	0	M0039	0.0274134	lightgreen
Lc00552	Lc24237	0	M0039	0.00590201	lightgreen
Lc00552	Lc24533	0	M0039	0.00356096	lightgreen
Lc00552	Lc24552	0	M0039	0.00630192	lightgreen
Lc00552	Lc24617	0	M0039	0.000906668	lightgreen
Lc00552	Lc24783	0	M0039	0.00898013	lightgreen
Lc00552	Lc24957	0	M0039	0.00294422	lightgreen
Lc00552	Lc25400	0	M0039	0.000131519	lightgreen
Lc00552	Lc25407	0	M0039	0.000654256	lightgreen
Lc00552	Lc25485	0	M0039	0.00047474	lightgreen
Lc00552	Lc25534	0	M0039	0.00739235	lightgreen
Lc00552	Lc25556	0	M0039	0.0158961	lightgreen
Lc00552	Lc25867	0	M0039	0.0112869	lightgreen
Lc00552	Lc25984	0	M0039	0.0116393	lightgreen
Lc00552	Lc26280	0	M0039	0.00293204	lightgreen
Lc00552	Lc26508	0	M0039	0.000274257	lightgreen
Lc00552	Lc26707	0	M0039	0.00217052	lightgreen
Lc00552	Lc26740	0	M0039	0.0452576	lightgreen
Lc00552	Lc26769	0	M0039	0.00494572	lightgreen
Lc00552	Lc27095	0	M0039	0.00163602	lightgreen
Lc00552	Lc27108	0	M0039	0.00150856	lightgreen
Lc00552	Lc27150	0	M0039	0.0080332	lightgreen
Lc00552	Lc27155	0	M0039	0.00302692	lightgreen
Lc00552	Lc27156	0	M0039	0.000927806	lightgreen
Lc00552	Lc27554	0	M0039	0.00139457	lightgreen
Lc00552	Lc27653	0	M0039	0.000453808	lightgreen
Lc00552	Lc27838	0	M0039	0.0130443	lightgreen
Lc00552	Lc27878	0	M0039	0.000164869	lightgreen
Lc00552	Lc27959	0	M0039	0.00301777	lightgreen
Lc00552	Lc28132	0	M0039	0.00557864	lightgreen
Lc00552	Lc28236	0	M0039	0.00290156	lightgreen
Lc00552	Lc28348	0	M0039	0.000892457	lightgreen
Lc00552	Lc28440	0	M0039	0.0122721	lightgreen
Lc00552	Lc28785	0	M0039	0.00265833	lightgreen
Lc00552	Lc28801	0	M0039	0.000898526	lightgreen
Lc00552	Lc28812	0	M0039	0.000797999	lightgreen
Lc00552	Lc28980	0	M0039	0.000200986	lightgreen
Lc00552	Lc29116	0	M0039	0.000409481	lightgreen
Lc00552	Lc29147	0	M0039	0.00274523	lightgreen
Lc00552	Lc29195	0	M0039	0.00454595	lightgreen
Lc00552	Lc29360	0	M0039	0.000969646	lightgreen
Lc00552	Lc29471	0	M0039	0.00287571	lightgreen
Lc00552	Lc29539	0	M0039	0.0115355	lightgreen
Lc00552	Lc29558	0	M0039	0.00128945	lightgreen
Lc00552	Lc29643	0	M0039	0.000631887	lightgreen
Lc00552	Lc29778	0	M0039	0.00554194	lightgreen
Lc00552	Lc29998	0	M0039	0.0683221	lightgreen
Lc00552	Lc30098	0	M0039	0.00031644	lightgreen
Lc00552	Lc30173	0	M0039	4.96307e-05	lightgreen
Lc00552	Lc30196	0	M0039	0.000224394	lightgreen
Lc00552	Lc30258	0	M0039	0.000350363	lightgreen
Lc00552	Lc30589	0	M0039	0.0598941	lightgreen
Lc00552	Lc30592	0	M0039	0.0671342	lightgreen
Lc00552	Lc30851	0	M0039	0.00193583	lightgreen
Lc00552	Lc30916	0	M0039	0.0541339	lightgreen
Lc00552	Lc30979	0	M0039	0.013658	lightgreen
Lc00552	Lc31121	0	M0039	5.71066e-05	lightgreen
Lc00552	Lc31223	0	M0039	0.00847572	lightgreen
Lc00552	Lc31471	0	M0039	0.000763893	lightgreen
Lc00552	Lc31652	0	M0039	0.0168447	lightgreen
Lc00552	Lc31705	0	M0039	0.000261448	lightgreen
Lc00552	Lc31872	0	M0039	0.0233343	lightgreen
Lc00552	Lc32210	0	M0039	0.0121782	lightgreen
Lc00552	Lc32251	0	M0039	0.0165909	lightgreen
Lc00552	Lc32263	0	M0039	0.000129346	lightgreen
Lc00552	Lc32275	0	M0039	0.0131245	lightgreen
Lc00552	Lc32398	0	M0039	0.0702783	lightgreen
Lc00552	Lc33035	0	M0039	0.000605238	lightgreen
Lc00552	Lc33106	0	M0039	0.0263825	lightgreen
Lc00552	Lc33487	0	M0039	0.00294492	lightgreen
Lc00552	Lc34174	0	M0039	0.000730987	lightgreen
Lc00552	Lc34429	0	M0039	0.0273117	lightgreen
Lc00552	Lc34430	0	M0039	0.0192217	lightgreen
Lc00552	Lc34838	0	M0039	0.0132666	lightgreen
Lc00552	Lc36092	0	M0039	0.00677279	lightgreen
Lc00552	Lc36261	0	M0039	0.0255056	lightgreen
Lc00552	Lc36299	0	M0039	0.00470695	lightgreen
Lc00552	Lc36367	0	M0039	0.00151786	lightgreen
Lc00552	Lc36796	0	M0039	0.0233128	lightgreen
Lc00552	Lc36861	0	M0039	0.000453657	lightgreen
Lc00552	Lc36898	0	M0039	0.0128019	lightgreen
Lc00552	Lc36912	0	M0039	0.000892771	lightgreen
Lc00552	Lc37237	0	M0039	0.00221362	lightgreen
Lc00552	Lc37284	0	M0039	0.00266096	lightgreen
Lc00552	Lc37372	0	M0039	0.0331364	lightgreen
Lc00552	Lc37638	0	M0039	0.00963206	lightgreen
Lc00552	Lc37647	0	M0039	0.0165708	lightgreen
Lc00552	Lc37707	0	M0039	0.00249861	lightgreen
Lc00552	Lc37708	0	M0039	7.68654e-05	lightgreen
Lc00552	Lc38320	0	M0039	0.000658557	lightgreen
Lc00552	Lc38538	0	M0039	0.00197216	lightgreen
Lc00552	Lc38808	0	M0039	0.0161075	lightgreen
Lc00552	Lc38819	0	M0039	0.0320615	lightgreen
Lc00604	Lc00617	0	M0039	0.0188094	lightgreen
Lc00604	Lc00729	0	M0039	0.00245132	lightgreen
Lc00604	Lc00769	0	M0039	0.0683273	lightgreen
Lc00604	Lc01096	0	M0039	0.0438508	lightgreen
Lc00604	Lc01475	0	M0039	0.167151	lightgreen
Lc00604	Lc01658	0	M0039	0.170257	lightgreen
Lc00604	Lc01666	0	M0039	0.191265	lightgreen
Lc00604	Lc01979	0	M0039	0.0516836	lightgreen
Lc00604	Lc02037	0	M0039	0.0137025	lightgreen
Lc00604	Lc02092	0	M0039	0.00756269	lightgreen
Lc00604	Lc02113	0	M0039	0.112794	lightgreen
Lc00604	Lc02271	0	M0039	0.105642	lightgreen
Lc00604	Lc02280	0	M0039	0.0455439	lightgreen
Lc00604	Lc02288	0	M0039	0.165026	lightgreen
Lc00604	Lc02494	0	M0039	0.031548	lightgreen
Lc00604	Lc03032	0	M0039	0.105214	lightgreen
Lc00604	Lc03083	0	M0039	0.0943583	lightgreen
Lc00604	Lc03119	0	M0039	0.0857912	lightgreen
Lc00604	Lc03135	0	M0039	0.142403	lightgreen
Lc00604	Lc03370	0	M0039	0.126132	lightgreen
Lc00604	Lc03424	0	M0039	0.0887308	lightgreen
Lc00604	Lc03498	0	M0039	0.0140798	lightgreen
Lc00604	Lc03541	0	M0039	0.18745	lightgreen
Lc00604	Lc03567	0	M0039	0.0190694	lightgreen
Lc00604	Lc03593	0	M0039	0.161937	lightgreen
Lc00604	Lc03712	0	M0039	0.0981224	lightgreen
Lc00604	Lc03728	0	M0039	0.190581	lightgreen
Lc00604	Lc03729	0	M0039	0.147236	lightgreen
Lc00604	Lc03926	0	M0039	0.0185351	lightgreen
Lc00604	Lc03952	0	M0039	0.224803	lightgreen
Lc00604	Lc04128	0	M0039	0.0346066	lightgreen
Lc00604	Lc04693	0	M0039	0.0129929	lightgreen
Lc00604	Lc04780	0	M0039	0.0770208	lightgreen
Lc00604	Lc04999	0	M0039	0.146172	lightgreen
Lc00604	Lc05208	0	M0039	0.239721	lightgreen
Lc00604	Lc05326	0	M0039	0.00861266	lightgreen
Lc00604	Lc05435	0	M0039	0.0832981	lightgreen
Lc00604	Lc05542	0	M0039	0.00887776	lightgreen
Lc00604	Lc05680	0	M0039	0.0228954	lightgreen
Lc00604	Lc05950	0	M0039	0.00399538	lightgreen
Lc00604	Lc06009	0	M0039	0.00636775	lightgreen
Lc00604	Lc06030	0	M0039	0.0296171	lightgreen
Lc00604	Lc06032	0	M0039	0.109757	lightgreen
Lc00604	Lc06257	0	M0039	0.180013	lightgreen
Lc00604	Lc06319	0	M0039	0.197501	lightgreen
Lc00604	Lc06360	0	M0039	0.17261	lightgreen
Lc00604	Lc06390	0	M0039	0.0770603	lightgreen
Lc00604	Lc06648	0	M0039	0.0169496	lightgreen
Lc00604	Lc06932	0	M0039	0.0574173	lightgreen
Lc00604	Lc06960	0	M0039	0.0243644	lightgreen
Lc00604	Lc07152	0	M0039	0.0722827	lightgreen
Lc00604	Lc07422	0	M0039	0.0993298	lightgreen
Lc00604	Lc07457	0	M0039	0.0517366	lightgreen
Lc00604	Lc07602	0	M0039	0.186528	lightgreen
Lc00604	Lc07695	0	M0039	0.00736984	lightgreen
Lc00604	Lc07714	0	M0039	0.0854774	lightgreen
Lc00604	Lc07724	0	M0039	0.00214346	lightgreen
Lc00604	Lc07958	0	M0039	0.108951	lightgreen
Lc00604	Lc08012	0	M0039	0.0695791	lightgreen
Lc00604	Lc08044	0	M0039	0.0827085	lightgreen
Lc00604	Lc08138	0	M0039	0.180598	lightgreen
Lc00604	Lc08224	0	M0039	0.0207287	lightgreen
Lc00604	Lc08685	0	M0039	0.17159	lightgreen
Lc00604	Lc08805	0	M0039	0.0792203	lightgreen
Lc00604	Lc08827	0	M0039	0.00939238	lightgreen
Lc00604	Lc08834	0	M0039	0.0335223	lightgreen
Lc00604	Lc09159	0	M0039	0.198782	lightgreen
Lc00604	Lc09210	0	M0039	0.00206528	lightgreen
Lc00604	Lc09560	0	M0039	0.131366	lightgreen
Lc00604	Lc09612	0	M0039	0.0397878	lightgreen
Lc00604	Lc10073	0	M0039	0.223764	lightgreen
Lc00604	Lc10097	0	M0039	0.0957258	lightgreen
Lc00604	Lc10130	0	M0039	0.00541701	lightgreen
Lc00604	Lc10268	0	M0039	0.00839905	lightgreen
Lc00604	Lc10283	0	M0039	0.0197646	lightgreen
Lc00604	Lc10380	0	M0039	0.0292345	lightgreen
Lc00604	Lc10392	0	M0039	0.0662739	lightgreen
Lc00604	Lc10417	0	M0039	0.23296	lightgreen
Lc00604	Lc10463	0	M0039	0.0133116	lightgreen
Lc00604	Lc10488	0	M0039	0.0502277	lightgreen
Lc00604	Lc10634	0	M0039	0.047509	lightgreen
Lc00604	Lc10771	0	M0039	0.0357712	lightgreen
Lc00604	Lc10772	0	M0039	0.0516607	lightgreen
Lc00604	Lc10849	0	M0039	0.00702566	lightgreen
Lc00604	Lc10934	0	M0039	0.0107816	lightgreen
Lc00604	Lc11171	0	M0039	0.0117934	lightgreen
Lc00604	Lc11372	0	M0039	0.144182	lightgreen
Lc00604	Lc11397	0	M0039	0.0298802	lightgreen
Lc00604	Lc11620	0	M0039	0.0231659	lightgreen
Lc00604	Lc11669	0	M0039	0.0173006	lightgreen
Lc00604	Lc11750	0	M0039	0.162057	lightgreen
Lc00604	Lc12251	0	M0039	0.0821366	lightgreen
Lc00604	Lc12396	0	M0039	0.00931843	lightgreen
Lc00604	Lc13168	0	M0039	0.00200341	lightgreen
Lc00604	Lc13323	0	M0039	0.00532761	lightgreen
Lc00604	Lc13427	0	M0039	0.0105296	lightgreen
Lc00604	Lc13556	0	M0039	0.0430115	lightgreen
Lc00604	Lc13764	0	M0039	0.0695998	lightgreen
Lc00604	Lc13785	0	M0039	0.05907	lightgreen
Lc00604	Lc13940	0	M0039	0.0920047	lightgreen
Lc00604	Lc14024	0	M0039	0.158843	lightgreen
Lc00604	Lc14046	0	M0039	0.0078624	lightgreen
Lc00604	Lc14052	0	M0039	0.0512821	lightgreen
Lc00604	Lc14094	0	M0039	0.0199206	lightgreen
Lc00604	Lc14227	0	M0039	0.033385	lightgreen
Lc00604	Lc14609	0	M0039	0.182857	lightgreen
Lc00604	Lc14754	0	M0039	0.0247288	lightgreen
Lc00604	Lc14809	0	M0039	0.0219292	lightgreen
Lc00604	Lc14877	0	M0039	0.026753	lightgreen
Lc00604	Lc14879	0	M0039	0.0737147	lightgreen
Lc00604	Lc14929	0	M0039	0.0943396	lightgreen
Lc00604	Lc15034	0	M0039	0.0452987	lightgreen
Lc00604	Lc15141	0	M0039	0.099019	lightgreen
Lc00604	Lc15201	0	M0039	0.0813408	lightgreen
Lc00604	Lc15378	0	M0039	0.0820341	lightgreen
Lc00604	Lc15404	0	M0039	0.0240386	lightgreen
Lc00604	Lc15514	0	M0039	0.079614	lightgreen
Lc00604	Lc15879	0	M0039	0.0153762	lightgreen
Lc00604	Lc15957	0	M0039	0.0340577	lightgreen
Lc00604	Lc16003	0	M0039	0.0699664	lightgreen
Lc00604	Lc16082	0	M0039	0.00649505	lightgreen
Lc00604	Lc16129	0	M0039	0.0196145	lightgreen
Lc00604	Lc16196	0	M0039	0.0578732	lightgreen
Lc00604	Lc16281	0	M0039	0.00406687	lightgreen
Lc00604	Lc16344	0	M0039	0.127089	lightgreen
Lc00604	Lc16399	0	M0039	0.144265	lightgreen
Lc00604	Lc16543	0	M0039	0.0481333	lightgreen
Lc00604	Lc16581	0	M0039	0.0510561	lightgreen
Lc00604	Lc16582	0	M0039	0.00563934	lightgreen
Lc00604	Lc16735	0	M0039	0.0783431	lightgreen
Lc00604	Lc16769	0	M0039	0.11652	lightgreen
Lc00604	Lc16796	0	M0039	0.0956633	lightgreen
Lc00604	Lc17108	0	M0039	0.110029	lightgreen
Lc00604	Lc17176	0	M0039	0.0115412	lightgreen
Lc00604	Lc17199	0	M0039	0.20031	lightgreen
Lc00604	Lc17394	0	M0039	0.0539991	lightgreen
Lc00604	Lc17535	0	M0039	0.0292137	lightgreen
Lc00604	Lc17679	0	M0039	0.015799	lightgreen
Lc00604	Lc17695	0	M0039	0.222252	lightgreen
Lc00604	Lc17806	0	M0039	0.06074	lightgreen
Lc00604	Lc18091	0	M0039	0.0868914	lightgreen
Lc00604	Lc18101	0	M0039	0.0834958	lightgreen
Lc00604	Lc18486	0	M0039	0.0631258	lightgreen
Lc00604	Lc18798	0	M0039	0.157424	lightgreen
Lc00604	Lc19014	0	M0039	0.241796	lightgreen
Lc00604	Lc19032	0	M0039	0.00285871	lightgreen
Lc00604	Lc19113	0	M0039	0.0936986	lightgreen
Lc00604	Lc19477	0	M0039	0.0255146	lightgreen
Lc00604	Lc19699	0	M0039	0.227932	lightgreen
Lc00604	Lc19828	0	M0039	0.0358737	lightgreen
Lc00604	Lc20006	0	M0039	0.0138468	lightgreen
Lc00604	Lc20177	0	M0039	0.0193063	lightgreen
Lc00604	Lc20277	0	M0039	0.177667	lightgreen
Lc00604	Lc20375	0	M0039	0.107182	lightgreen
Lc00604	Lc20388	0	M0039	0.169025	lightgreen
Lc00604	Lc20455	0	M0039	0.0943634	lightgreen
Lc00604	Lc20511	0	M0039	0.0045354	lightgreen
Lc00604	Lc20551	0	M0039	0.0159549	lightgreen
Lc00604	Lc20616	0	M0039	0.0401726	lightgreen
Lc00604	Lc20627	0	M0039	0.0407323	lightgreen
Lc00604	Lc20699	0	M0039	0.0909224	lightgreen
Lc00604	Lc20856	0	M0039	0.0299998	lightgreen
Lc00604	Lc21041	0	M0039	0.126806	lightgreen
Lc00604	Lc21173	0	M0039	0.220895	lightgreen
Lc00604	Lc21239	0	M0039	0.0370903	lightgreen
Lc00604	Lc21268	0	M0039	0.210818	lightgreen
Lc00604	Lc21269	0	M0039	0.221576	lightgreen
Lc00604	Lc21489	0	M0039	0.181263	lightgreen
Lc00604	Lc21726	0	M0039	0.0913558	lightgreen
Lc00604	Lc21732	0	M0039	0.192419	lightgreen
Lc00604	Lc21858	0	M0039	0.081455	lightgreen
Lc00604	Lc21961	0	M0039	0.0648036	lightgreen
Lc00604	Lc22019	0	M0039	0.216823	lightgreen
Lc00604	Lc22020	0	M0039	0.222453	lightgreen
Lc00604	Lc22029	0	M0039	0.0562339	lightgreen
Lc00604	Lc22194	0	M0039	0.061072	lightgreen
Lc00604	Lc22214	0	M0039	0.0475032	lightgreen
Lc00604	Lc22260	0	M0039	0.0441219	lightgreen
Lc00604	Lc22386	0	M0039	0.0330923	lightgreen
Lc00604	Lc22470	0	M0039	0.0869164	lightgreen
Lc00604	Lc22504	0	M0039	0.221929	lightgreen
Lc00604	Lc22538	0	M0039	0.0605707	lightgreen
Lc00604	Lc22612	0	M0039	0.0430375	lightgreen
Lc00604	Lc22783	0	M0039	0.0348688	lightgreen
Lc00604	Lc22969	0	M0039	0.125925	lightgreen
Lc00604	Lc23081	0	M0039	0.023786	lightgreen
Lc00604	Lc23089	0	M0039	0.0606683	lightgreen
Lc00604	Lc23305	0	M0039	0.0399263	lightgreen
Lc00604	Lc23390	0	M0039	0.0197776	lightgreen
Lc00604	Lc23590	0	M0039	0.0321846	lightgreen
Lc00604	Lc23599	0	M0039	0.0412373	lightgreen
Lc00604	Lc23906	0	M0039	0.00986534	lightgreen
Lc00604	Lc23911	0	M0039	0.0967782	lightgreen
Lc00604	Lc24009	0	M0039	0.115094	lightgreen
Lc00604	Lc24064	0	M0039	0.0525094	lightgreen
Lc00604	Lc24108	0	M0039	0.0299583	lightgreen
Lc00604	Lc24118	0	M0039	0.217681	lightgreen
Lc00604	Lc24237	0	M0039	0.0365738	lightgreen
Lc00604	Lc24533	0	M0039	0.0467315	lightgreen
Lc00604	Lc24552	0	M0039	0.0902833	lightgreen
Lc00604	Lc24617	0	M0039	0.0705739	lightgreen
Lc00604	Lc24783	0	M0039	0.089985	lightgreen
Lc00604	Lc24957	0	M0039	0.145082	lightgreen
Lc00604	Lc25400	0	M0039	0.00611958	lightgreen
Lc00604	Lc25407	0	M0039	0.00882735	lightgreen
Lc00604	Lc25485	0	M0039	0.0467581	lightgreen
Lc00604	Lc25534	0	M0039	0.124138	lightgreen
Lc00604	Lc25556	0	M0039	0.19492	lightgreen
Lc00604	Lc25867	0	M0039	0.127029	lightgreen
Lc00604	Lc25984	0	M0039	0.0301879	lightgreen
Lc00604	Lc26280	0	M0039	0.0364237	lightgreen
Lc00604	Lc26508	0	M0039	0.0242801	lightgreen
Lc00604	Lc26707	0	M0039	0.0500049	lightgreen
Lc00604	Lc26740	0	M0039	0.188424	lightgreen
Lc00604	Lc26769	0	M0039	0.134676	lightgreen
Lc00604	Lc27095	0	M0039	0.0508392	lightgreen
Lc00604	Lc27108	0	M0039	0.0493378	lightgreen
Lc00604	Lc27150	0	M0039	0.122657	lightgreen
Lc00604	Lc27155	0	M0039	0.0767064	lightgreen
Lc00604	Lc27156	0	M0039	0.0293582	lightgreen
Lc00604	Lc27554	0	M0039	0.0408157	lightgreen
Lc00604	Lc27653	0	M0039	0.0790593	lightgreen
Lc00604	Lc27838	0	M0039	0.10147	lightgreen
Lc00604	Lc27878	0	M0039	0.0237289	lightgreen
Lc00604	Lc27959	0	M0039	0.117725	lightgreen
Lc00604	Lc28132	0	M0039	0.0572326	lightgreen
Lc00604	Lc28236	0	M0039	0.0459151	lightgreen
Lc00604	Lc28348	0	M0039	0.0576881	lightgreen
Lc00604	Lc28440	0	M0039	0.217682	lightgreen
Lc00604	Lc28785	0	M0039	0.0152239	lightgreen
Lc00604	Lc28801	0	M0039	0.0661275	lightgreen
Lc00604	Lc28812	0	M0039	0.193882	lightgreen
Lc00604	Lc28980	0	M0039	0.00316383	lightgreen
Lc00604	Lc29116	0	M0039	0.0192968	lightgreen
Lc00604	Lc29147	0	M0039	0.0626732	lightgreen
Lc00604	Lc29195	0	M0039	0.064715	lightgreen
Lc00604	Lc29360	0	M0039	0.0227147	lightgreen
Lc00604	Lc29471	0	M0039	0.0751271	lightgreen
Lc00604	Lc29539	0	M0039	0.196733	lightgreen
Lc00604	Lc29558	0	M0039	0.0433605	lightgreen
Lc00604	Lc29643	0	M0039	0.0203804	lightgreen
Lc00604	Lc29778	0	M0039	0.188379	lightgreen
Lc00604	Lc29998	0	M0039	0.183612	lightgreen
Lc00604	Lc30098	0	M0039	0.0150634	lightgreen
Lc00604	Lc30173	0	M0039	0.00364772	lightgreen
Lc00604	Lc30196	0	M0039	0.0324547	lightgreen
Lc00604	Lc30258	0	M0039	0.0258358	lightgreen
Lc00604	Lc30589	0	M0039	0.0483048	lightgreen
Lc00604	Lc30592	0	M0039	0.0835843	lightgreen
Lc00604	Lc30851	0	M0039	0.049457	lightgreen
Lc00604	Lc30916	0	M0039	0.17759	lightgreen
Lc00604	Lc30979	0	M0039	0.112218	lightgreen
Lc00604	Lc31121	0	M0039	0.0266736	lightgreen
Lc00604	Lc31223	0	M0039	0.0872563	lightgreen
Lc00604	Lc31471	0	M0039	0.0509789	lightgreen
Lc00604	Lc31652	0	M0039	0.0950886	lightgreen
Lc00604	Lc31705	0	M0039	0.0830672	lightgreen
Lc00604	Lc31872	0	M0039	0.216736	lightgreen
Lc00604	Lc32210	0	M0039	0.0879753	lightgreen
Lc00604	Lc32251	0	M0039	0.0695046	lightgreen
Lc00604	Lc32263	0	M0039	0.0187862	lightgreen
Lc00604	Lc32275	0	M0039	0.130207	lightgreen
Lc00604	Lc32398	0	M0039	0.211209	lightgreen
Lc00604	Lc33035	0	M0039	0.0492959	lightgreen
Lc00604	Lc33106	0	M0039	0.0970761	lightgreen
Lc00604	Lc33487	0	M0039	0.0596844	lightgreen
Lc00604	Lc34174	0	M0039	0.0121177	lightgreen
Lc00604	Lc34429	0	M0039	0.219122	lightgreen
Lc00604	Lc34430	0	M0039	0.228441	lightgreen
Lc00604	Lc34838	0	M0039	0.185334	lightgreen
Lc00604	Lc36092	0	M0039	0.0615171	lightgreen
Lc00604	Lc36261	0	M0039	0.100883	lightgreen
Lc00604	Lc36299	0	M0039	0.0492953	lightgreen
Lc00604	Lc36367	0	M0039	0.0174718	lightgreen
Lc00604	Lc36796	0	M0039	0.221459	lightgreen
Lc00604	Lc36861	0	M0039	0.0700129	lightgreen
Lc00604	Lc36898	0	M0039	0.203725	lightgreen
Lc00604	Lc36912	0	M0039	0.0391969	lightgreen
Lc00604	Lc37237	0	M0039	0.00374364	lightgreen
Lc00604	Lc37284	0	M0039	0.0373653	lightgreen
Lc00604	Lc37372	0	M0039	0.121732	lightgreen
Lc00604	Lc37638	0	M0039	0.107615	lightgreen
Lc00604	Lc37647	0	M0039	0.178352	lightgreen
Lc00604	Lc37707	0	M0039	0.0419959	lightgreen
Lc00604	Lc37708	0	M0039	0.0173968	lightgreen
Lc00604	Lc38320	0	M0039	0.0190386	lightgreen
Lc00604	Lc38538	0	M0039	0.0773082	lightgreen
Lc00604	Lc38808	0	M0039	0.109327	lightgreen
Lc00604	Lc38819	0	M0039	0.218068	lightgreen
Lc00617	Lc00729	0	M0039	0.0106813	lightgreen
Lc00617	Lc00769	0	M0039	0.00588254	lightgreen
Lc00617	Lc01096	0	M0039	0.0281819	lightgreen
Lc00617	Lc01475	0	M0039	0.00899759	lightgreen
Lc00617	Lc01658	0	M0039	0.0208981	lightgreen
Lc00617	Lc01666	0	M0039	0.0240438	lightgreen
Lc00617	Lc01979	0	M0039	0.00819497	lightgreen
Lc00617	Lc02037	0	M0039	0.0297892	lightgreen
Lc00617	Lc02092	0	M0039	0.00644615	lightgreen
Lc00617	Lc02113	0	M0039	0.0132271	lightgreen
Lc00617	Lc02271	0	M0039	0.00172724	lightgreen
Lc00617	Lc02280	0	M0039	0.0593913	lightgreen
Lc00617	Lc02288	0	M0039	0.0225974	lightgreen
Lc00617	Lc02494	0	M0039	0.0264081	lightgreen
Lc00617	Lc03032	0	M0039	0.0185693	lightgreen
Lc00617	Lc03083	0	M0039	0.0304474	lightgreen
Lc00617	Lc03119	0	M0039	0.00345982	lightgreen
Lc00617	Lc03135	0	M0039	0.00404344	lightgreen
Lc00617	Lc03370	0	M0039	0.00738859	lightgreen
Lc00617	Lc03424	0	M0039	0.00071813	lightgreen
Lc00617	Lc03498	0	M0039	0.000351584	lightgreen
Lc00617	Lc03541	0	M0039	0.03385	lightgreen
Lc00617	Lc03567	0	M0039	0.0069202	lightgreen
Lc00617	Lc03593	0	M0039	0.0130973	lightgreen
Lc00617	Lc03712	0	M0039	0.0121983	lightgreen
Lc00617	Lc03728	0	M0039	0.0136781	lightgreen
Lc00617	Lc03729	0	M0039	0.0185106	lightgreen
Lc00617	Lc03926	0	M0039	0.0395549	lightgreen
Lc00617	Lc03952	0	M0039	0.00661116	lightgreen
Lc00617	Lc04128	0	M0039	0.0672495	lightgreen
Lc00617	Lc04693	0	M0039	0.0408129	lightgreen
Lc00617	Lc04780	0	M0039	0.0343624	lightgreen
Lc00617	Lc04999	0	M0039	0.0118005	lightgreen
Lc00617	Lc05208	0	M0039	0.0237762	lightgreen
Lc00617	Lc05326	0	M0039	0.0208708	lightgreen
Lc00617	Lc05435	0	M0039	0.0225125	lightgreen
Lc00617	Lc05542	0	M0039	0.0444321	lightgreen
Lc00617	Lc05680	0	M0039	0.00108257	lightgreen
Lc00617	Lc05950	0	M0039	0.00511224	lightgreen
Lc00617	Lc06009	0	M0039	0.0306357	lightgreen
Lc00617	Lc06030	0	M0039	0.000497983	lightgreen
Lc00617	Lc06032	0	M0039	0.0190118	lightgreen
Lc00617	Lc06257	0	M0039	0.00689127	lightgreen
Lc00617	Lc06319	0	M0039	0.0138139	lightgreen
Lc00617	Lc06360	0	M0039	0.00526847	lightgreen
Lc00617	Lc06390	0	M0039	0.0172972	lightgreen
Lc00617	Lc06648	0	M0039	0.00109245	lightgreen
Lc00617	Lc06932	0	M0039	0.0139117	lightgreen
Lc00617	Lc06960	0	M0039	0.0545458	lightgreen
Lc00617	Lc07152	0	M0039	0.0263558	lightgreen
Lc00617	Lc07422	0	M0039	0.0310693	lightgreen
Lc00617	Lc07457	0	M0039	0.0270188	lightgreen
Lc00617	Lc07602	0	M0039	0.0117219	lightgreen
Lc00617	Lc07695	0	M0039	0.0221246	lightgreen
Lc00617	Lc07714	0	M0039	0.0245401	lightgreen
Lc00617	Lc07724	0	M0039	0.0146864	lightgreen
Lc00617	Lc07958	0	M0039	0.0187009	lightgreen
Lc00617	Lc08012	0	M0039	0.0118338	lightgreen
Lc00617	Lc08044	0	M0039	0.0201695	lightgreen
Lc00617	Lc08138	0	M0039	0.0262159	lightgreen
Lc00617	Lc08224	0	M0039	0.0219663	lightgreen
Lc00617	Lc08685	0	M0039	0.00975737	lightgreen
Lc00617	Lc08805	0	M0039	0.00152066	lightgreen
Lc00617	Lc08827	0	M0039	0.00812624	lightgreen
Lc00617	Lc08834	0	M0039	0.0207122	lightgreen
Lc00617	Lc09159	0	M0039	0.00696891	lightgreen
Lc00617	Lc09210	0	M0039	0.0744436	lightgreen
Lc00617	Lc09560	0	M0039	0.0238234	lightgreen
Lc00617	Lc09612	0	M0039	0.000405303	lightgreen
Lc00617	Lc10073	0	M0039	0.0186635	lightgreen
Lc00617	Lc10097	0	M0039	0.0219155	lightgreen
Lc00617	Lc10130	0	M0039	0.0114493	lightgreen
Lc00617	Lc10268	0	M0039	0.023737	lightgreen
Lc00617	Lc10283	0	M0039	0.002655	lightgreen
Lc00617	Lc10380	0	M0039	0.0417836	lightgreen
Lc00617	Lc10392	0	M0039	0.0490595	lightgreen
Lc00617	Lc10417	0	M0039	0.0235934	lightgreen
Lc00617	Lc10463	0	M0039	0.0538864	lightgreen
Lc00617	Lc10488	0	M0039	0.0395301	lightgreen
Lc00617	Lc10634	0	M0039	0.0428839	lightgreen
Lc00617	Lc10771	0	M0039	0.0148933	lightgreen
Lc00617	Lc10772	0	M0039	0.0168873	lightgreen
Lc00617	Lc10849	0	M0039	0.0144739	lightgreen
Lc00617	Lc10934	0	M0039	0.0072867	lightgreen
Lc00617	Lc11171	0	M0039	0.0130686	lightgreen
Lc00617	Lc11372	0	M0039	0.0228889	lightgreen
Lc00617	Lc11397	0	M0039	0.0203966	lightgreen
Lc00617	Lc11620	0	M0039	0.05742	lightgreen
Lc00617	Lc11669	0	M0039	0.0547486	lightgreen
Lc00617	Lc11750	0	M0039	0.00933352	lightgreen
Lc00617	Lc12251	0	M0039	0.0344403	lightgreen
Lc00617	Lc12396	0	M0039	0.0123441	lightgreen
Lc00617	Lc13168	0	M0039	0.0178243	lightgreen
Lc00617	Lc13323	0	M0039	0.0153909	lightgreen
Lc00617	Lc13427	0	M0039	0.0342418	lightgreen
Lc00617	Lc13556	0	M0039	0.0142723	lightgreen
Lc00617	Lc13764	0	M0039	0.00474302	lightgreen
Lc00617	Lc13785	0	M0039	0.035171	lightgreen
Lc00617	Lc13940	0	M0039	0.0396009	lightgreen
Lc00617	Lc14024	0	M0039	0.0176675	lightgreen
Lc00617	Lc14046	0	M0039	0.00887581	lightgreen
Lc00617	Lc14052	0	M0039	0.012953	lightgreen
Lc00617	Lc14094	0	M0039	0.00411831	lightgreen
Lc00617	Lc14227	0	M0039	0.0158015	lightgreen
Lc00617	Lc14609	0	M0039	0.0067168	lightgreen
Lc00617	Lc14754	0	M0039	0.0138491	lightgreen
Lc00617	Lc14809	0	M0039	0.00448964	lightgreen
Lc00617	Lc14877	0	M0039	0.0212674	lightgreen
Lc00617	Lc14879	0	M0039	0.0107325	lightgreen
Lc00617	Lc14929	0	M0039	0.0592504	lightgreen
Lc00617	Lc15034	0	M0039	0.0252312	lightgreen
Lc00617	Lc15141	0	M0039	0.00595792	lightgreen
Lc00617	Lc15201	0	M0039	0.0465039	lightgreen
Lc00617	Lc15378	0	M0039	0.0105953	lightgreen
Lc00617	Lc15404	0	M0039	0.0139665	lightgreen
Lc00617	Lc15514	0	M0039	0.0015156	lightgreen
Lc00617	Lc15879	0	M0039	0.0534379	lightgreen
Lc00617	Lc15957	0	M0039	0.0207444	lightgreen
Lc00617	Lc16003	0	M0039	0.0148812	lightgreen
Lc00617	Lc16082	0	M0039	0.0400238	lightgreen
Lc00617	Lc16129	0	M0039	0.019094	lightgreen
Lc00617	Lc16196	0	M0039	0.0286474	lightgreen
Lc00617	Lc16281	0	M0039	0.0176969	lightgreen
Lc00617	Lc16344	0	M0039	0.0114243	lightgreen
Lc00617	Lc16399	0	M0039	0.00542297	lightgreen
Lc00617	Lc16543	0	M0039	0.0360638	lightgreen
Lc00617	Lc16581	0	M0039	0.0694311	lightgreen
Lc00617	Lc16582	0	M0039	0.0304521	lightgreen
Lc00617	Lc16735	0	M0039	0.00101921	lightgreen
Lc00617	Lc16769	0	M0039	0.00796926	lightgreen
Lc00617	Lc16796	0	M0039	0.00542826	lightgreen
Lc00617	Lc17108	0	M0039	0.00962699	lightgreen
Lc00617	Lc17176	0	M0039	0.0142165	lightgreen
Lc00617	Lc17199	0	M0039	0.013904	lightgreen
Lc00617	Lc17394	0	M0039	0.0138292	lightgreen
Lc00617	Lc17535	0	M0039	0.000238847	lightgreen
Lc00617	Lc17679	0	M0039	0.00907254	lightgreen
Lc00617	Lc17695	0	M0039	0.0203668	lightgreen
Lc00617	Lc17806	0	M0039	0.0260699	lightgreen
Lc00617	Lc18091	0	M0039	0.0430531	lightgreen
Lc00617	Lc18101	0	M0039	0.0595492	lightgreen
Lc00617	Lc18486	0	M0039	0.0564909	lightgreen
Lc00617	Lc18798	0	M0039	0.00295964	lightgreen
Lc00617	Lc19014	0	M0039	0.0130534	lightgreen
Lc00617	Lc19032	0	M0039	0.0168605	lightgreen
Lc00617	Lc19113	0	M0039	0.0106418	lightgreen
Lc00617	Lc19477	0	M0039	0.0445488	lightgreen
Lc00617	Lc19699	0	M0039	0.0192514	lightgreen
Lc00617	Lc19828	0	M0039	0.0588488	lightgreen
Lc00617	Lc20006	0	M0039	0.0318632	lightgreen
Lc00617	Lc20177	0	M0039	0.0115739	lightgreen
Lc00617	Lc20277	0	M0039	0.0228976	lightgreen
Lc00617	Lc20375	0	M0039	0.0184823	lightgreen
Lc00617	Lc20388	0	M0039	0.00835171	lightgreen
Lc00617	Lc20455	0	M0039	0.000966454	lightgreen
Lc00617	Lc20511	0	M0039	0.0203563	lightgreen
Lc00617	Lc20551	0	M0039	0.0374883	lightgreen
Lc00617	Lc20616	0	M0039	0.00241742	lightgreen
Lc00617	Lc20627	0	M0039	0.0395233	lightgreen
Lc00617	Lc20699	0	M0039	0.00702361	lightgreen
Lc00617	Lc20856	0	M0039	0.0168208	lightgreen
Lc00617	Lc21041	0	M0039	0.0135163	lightgreen
Lc00617	Lc21173	0	M0039	0.0134013	lightgreen
Lc00617	Lc21239	0	M0039	0.0280363	lightgreen
Lc00617	Lc21268	0	M0039	0.0147084	lightgreen
Lc00617	Lc21269	0	M0039	0.0209999	lightgreen
Lc00617	Lc21489	0	M0039	0.0264469	lightgreen
Lc00617	Lc21726	0	M0039	0.032548	lightgreen
Lc00617	Lc21732	0	M0039	0.0102655	lightgreen
Lc00617	Lc21858	0	M0039	0.00130627	lightgreen
Lc00617	Lc21961	0	M0039	0.000389405	lightgreen
Lc00617	Lc22019	0	M0039	0.0121517	lightgreen
Lc00617	Lc22020	0	M0039	0.00559319	lightgreen
Lc00617	Lc22029	0	M0039	0.0426929	lightgreen
Lc00617	Lc22194	0	M0039	0.00591671	lightgreen
Lc00617	Lc22214	0	M0039	0.0254316	lightgreen
Lc00617	Lc22260	0	M0039	0.0337185	lightgreen
Lc00617	Lc22386	0	M0039	0.0169957	lightgreen
Lc00617	Lc22470	0	M0039	0.00204049	lightgreen
Lc00617	Lc22504	0	M0039	0.0142091	lightgreen
Lc00617	Lc22538	0	M0039	0.00563091	lightgreen
Lc00617	Lc22612	0	M0039	0.00876473	lightgreen
Lc00617	Lc22783	0	M0039	0.0736165	lightgreen
Lc00617	Lc22969	0	M0039	0.00482783	lightgreen
Lc00617	Lc23081	0	M0039	0.0136857	lightgreen
Lc00617	Lc23089	0	M0039	0.00769714	lightgreen
Lc00617	Lc23305	0	M0039	0.041491	lightgreen
Lc00617	Lc23390	0	M0039	0.00969268	lightgreen
Lc00617	Lc23590	0	M0039	0.0420158	lightgreen
Lc00617	Lc23599	0	M0039	0.0153171	lightgreen
Lc00617	Lc23906	0	M0039	0.0395681	lightgreen
Lc00617	Lc23911	0	M0039	0.00264451	lightgreen
Lc00617	Lc24009	0	M0039	0.003138	lightgreen
Lc00617	Lc24064	0	M0039	0.00188803	lightgreen
Lc00617	Lc24108	0	M0039	0.0109654	lightgreen
Lc00617	Lc24118	0	M0039	0.0136858	lightgreen
Lc00617	Lc24237	0	M0039	0.000595461	lightgreen
Lc00617	Lc24533	0	M0039	0.0402265	lightgreen
Lc00617	Lc24552	0	M0039	0.00826049	lightgreen
Lc00617	Lc24617	0	M0039	0.0310178	lightgreen
Lc00617	Lc24783	0	M0039	0.0266744	lightgreen
Lc00617	Lc24957	0	M0039	0.00662441	lightgreen
Lc00617	Lc25400	0	M0039	0.0263514	lightgreen
Lc00617	Lc25407	0	M0039	0.00060937	lightgreen
Lc00617	Lc25485	0	M0039	0.0685542	lightgreen
Lc00617	Lc25534	0	M0039	0.0182655	lightgreen
Lc00617	Lc25556	0	M0039	0.0182114	lightgreen
Lc00617	Lc25867	0	M0039	0.00324307	lightgreen
Lc00617	Lc25984	0	M0039	0.00696992	lightgreen
Lc00617	Lc26280	0	M0039	0.011133	lightgreen
Lc00617	Lc26508	0	M0039	0.00706229	lightgreen
Lc00617	Lc26707	0	M0039	0.0207764	lightgreen
Lc00617	Lc26740	0	M0039	0.0176738	lightgreen
Lc00617	Lc26769	0	M0039	0.0162109	lightgreen
Lc00617	Lc27095	0	M0039	0.00802167	lightgreen
Lc00617	Lc27108	0	M0039	0.0468764	lightgreen
Lc00617	Lc27150	0	M0039	0.00158798	lightgreen
Lc00617	Lc27155	0	M0039	0.0456551	lightgreen
Lc00617	Lc27156	0	M0039	0.0106883	lightgreen
Lc00617	Lc27554	0	M0039	0.0624939	lightgreen
Lc00617	Lc27653	0	M0039	0.00829826	lightgreen
Lc00617	Lc27838	0	M0039	0.043489	lightgreen
Lc00617	Lc27878	0	M0039	0.0340114	lightgreen
Lc00617	Lc27959	0	M0039	0.00752535	lightgreen
Lc00617	Lc28132	0	M0039	0.0444128	lightgreen
Lc00617	Lc28236	0	M0039	0.00247826	lightgreen
Lc00617	Lc28348	0	M0039	0.0468645	lightgreen
Lc00617	Lc28440	0	M0039	0.0165831	lightgreen
Lc00617	Lc28785	0	M0039	0.00276722	lightgreen
Lc00617	Lc28801	0	M0039	0.029035	lightgreen
Lc00617	Lc28812	0	M0039	0.0140683	lightgreen
Lc00617	Lc28980	0	M0039	0.0412311	lightgreen
Lc00617	Lc29116	0	M0039	0.0357732	lightgreen
Lc00617	Lc29147	0	M0039	0.0595772	lightgreen
Lc00617	Lc29195	0	M0039	0.043096	lightgreen
Lc00617	Lc29360	0	M0039	0.00873811	lightgreen
Lc00617	Lc29471	0	M0039	0.0594445	lightgreen
Lc00617	Lc29539	0	M0039	0.0141356	lightgreen
Lc00617	Lc29558	0	M0039	0.0410043	lightgreen
Lc00617	Lc29643	0	M0039	0.0639672	lightgreen
Lc00617	Lc29778	0	M0039	0.00468396	lightgreen
Lc00617	Lc29998	0	M0039	0.00812471	lightgreen
Lc00617	Lc30098	0	M0039	0.0131487	lightgreen
Lc00617	Lc30173	0	M0039	0.00502006	lightgreen
Lc00617	Lc30196	0	M0039	0.0399568	lightgreen
Lc00617	Lc30258	0	M0039	0.0342071	lightgreen
Lc00617	Lc30589	0	M0039	0.00153931	lightgreen
Lc00617	Lc30592	0	M0039	0.000967648	lightgreen
Lc00617	Lc30851	0	M0039	0.00502753	lightgreen
Lc00617	Lc30916	0	M0039	0.0108946	lightgreen
Lc00617	Lc30979	0	M0039	0.00760455	lightgreen
Lc00617	Lc31121	0	M0039	0.0193475	lightgreen
Lc00617	Lc31223	0	M0039	0.0326298	lightgreen
Lc00617	Lc31471	0	M0039	0.0724111	lightgreen
Lc00617	Lc31652	0	M0039	0.00142474	lightgreen
Lc00617	Lc31705	0	M0039	0.0278654	lightgreen
Lc00617	Lc31872	0	M0039	0.00841742	lightgreen
Lc00617	Lc32210	0	M0039	0.027816	lightgreen
Lc00617	Lc32251	0	M0039	0.000826759	lightgreen
Lc00617	Lc32263	0	M0039	0.0722369	lightgreen
Lc00617	Lc32275	0	M0039	0.0228826	lightgreen
Lc00617	Lc32398	0	M0039	0.00739374	lightgreen
Lc00617	Lc33035	0	M0039	0.0148318	lightgreen
Lc00617	Lc33106	0	M0039	0.0144647	lightgreen
Lc00617	Lc33487	0	M0039	0.06109	lightgreen
Lc00617	Lc34174	0	M0039	0.00454587	lightgreen
Lc00617	Lc34429	0	M0039	0.0119733	lightgreen
Lc00617	Lc34430	0	M0039	0.0113569	lightgreen
Lc00617	Lc34838	0	M0039	0.00711155	lightgreen
Lc00617	Lc36092	0	M0039	0.00185475	lightgreen
Lc00617	Lc36261	0	M0039	0.00143903	lightgreen
Lc00617	Lc36299	0	M0039	0.00045984	lightgreen
Lc00617	Lc36367	0	M0039	0.0600095	lightgreen
Lc00617	Lc36796	0	M0039	0.0106361	lightgreen
Lc00617	Lc36861	0	M0039	0.0250126	lightgreen
Lc00617	Lc36898	0	M0039	0.0269857	lightgreen
Lc00617	Lc36912	0	M0039	0.0325361	lightgreen
Lc00617	Lc37237	0	M0039	0.00331527	lightgreen
Lc00617	Lc37284	0	M0039	0.00357007	lightgreen
Lc00617	Lc37372	0	M0039	0.0150205	lightgreen
Lc00617	Lc37638	0	M0039	0.00903995	lightgreen
Lc00617	Lc37647	0	M0039	0.0203921	lightgreen
Lc00617	Lc37707	0	M0039	0.00914632	lightgreen
Lc00617	Lc37708	0	M0039	0.021291	lightgreen
Lc00617	Lc38320	0	M0039	0.00206939	lightgreen
Lc00617	Lc38538	0	M0039	0.00653237	lightgreen
Lc00617	Lc38808	0	M0039	0.0211717	lightgreen
Lc00617	Lc38819	0	M0039	0.013045	lightgreen
Lc00729	Lc00769	0	M0039	0.00118421	lightgreen
Lc00729	Lc01096	0	M0039	0.00252961	lightgreen
Lc00729	Lc01475	0	M0039	0.000451807	lightgreen
Lc00729	Lc01658	0	M0039	0.00272991	lightgreen
Lc00729	Lc01666	0	M0039	0.00498309	lightgreen
Lc00729	Lc01979	0	M0039	0.00239684	lightgreen
Lc00729	Lc02037	0	M0039	0.0273569	lightgreen
Lc00729	Lc02092	0	M0039	0.00390446	lightgreen
Lc00729	Lc02113	0	M0039	0.0017202	lightgreen
Lc00729	Lc02271	0	M0039	3.54643e-05	lightgreen
Lc00729	Lc02280	0	M0039	0.0351705	lightgreen
Lc00729	Lc02288	0	M0039	0.0035319	lightgreen
Lc00729	Lc02494	0	M0039	0.0123081	lightgreen
Lc00729	Lc03032	0	M0039	0.00438018	lightgreen
Lc00729	Lc03083	0	M0039	0.00375096	lightgreen
Lc00729	Lc03119	0	M0039	0.000187892	lightgreen
Lc00729	Lc03135	0	M0039	0.000243086	lightgreen
Lc00729	Lc03370	0	M0039	0.00071011	lightgreen
Lc00729	Lc03424	0	M0039	0.000175428	lightgreen
Lc00729	Lc03498	0	M0039	3.63777e-05	lightgreen
Lc00729	Lc03541	0	M0039	0.00456639	lightgreen
Lc00729	Lc03567	0	M0039	0.00265903	lightgreen
Lc00729	Lc03593	0	M0039	0.00238324	lightgreen
Lc00729	Lc03712	0	M0039	0.000362866	lightgreen
Lc00729	Lc03728	0	M0039	0.000356635	lightgreen
Lc00729	Lc03729	0	M0039	0.000238107	lightgreen
Lc00729	Lc03926	0	M0039	0.0325168	lightgreen
Lc00729	Lc03952	0	M0039	0.00100451	lightgreen
Lc00729	Lc04128	0	M0039	0.0177035	lightgreen
Lc00729	Lc04693	0	M0039	0.00607441	lightgreen
Lc00729	Lc04780	0	M0039	0.0184243	lightgreen
Lc00729	Lc04999	0	M0039	0.000560917	lightgreen
Lc00729	Lc05208	0	M0039	0.00258996	lightgreen
Lc00729	Lc05326	0	M0039	0.00993537	lightgreen
Lc00729	Lc05435	0	M0039	0.00210155	lightgreen
Lc00729	Lc05542	0	M0039	0.00739723	lightgreen
Lc00729	Lc05680	0	M0039	0.000426771	lightgreen
Lc00729	Lc05950	0	M0039	9.06557e-05	lightgreen
Lc00729	Lc06009	0	M0039	0.0189642	lightgreen
Lc00729	Lc06030	0	M0039	4.08875e-05	lightgreen
Lc00729	Lc06032	0	M0039	0.00635998	lightgreen
Lc00729	Lc06257	0	M0039	0.000819041	lightgreen
Lc00729	Lc06319	0	M0039	0.000511458	lightgreen
Lc00729	Lc06360	0	M0039	0.000164052	lightgreen
Lc00729	Lc06390	0	M0039	0.000525207	lightgreen
Lc00729	Lc06648	0	M0039	0.000152568	lightgreen
Lc00729	Lc06932	0	M0039	0.000258784	lightgreen
Lc00729	Lc06960	0	M0039	0.0425762	lightgreen
Lc00729	Lc07152	0	M0039	0.00477832	lightgreen
Lc00729	Lc07422	0	M0039	0.0302021	lightgreen
Lc00729	Lc07457	0	M0039	0.0204414	lightgreen
Lc00729	Lc07602	0	M0039	0.000267963	lightgreen
Lc00729	Lc07695	0	M0039	0.0233514	lightgreen
Lc00729	Lc07714	0	M0039	0.00331529	lightgreen
Lc00729	Lc07724	0	M0039	0.000193079	lightgreen
Lc00729	Lc07958	0	M0039	0.000521965	lightgreen
Lc00729	Lc08012	0	M0039	0.000538581	lightgreen
Lc00729	Lc08044	0	M0039	0.023783	lightgreen
Lc00729	Lc08138	0	M0039	0.00521539	lightgreen
Lc00729	Lc08224	0	M0039	0.0146744	lightgreen
Lc00729	Lc08685	0	M0039	0.000191134	lightgreen
Lc00729	Lc08805	0	M0039	5.52477e-05	lightgreen
Lc00729	Lc08827	0	M0039	0.000104127	lightgreen
Lc00729	Lc08834	0	M0039	0.0034545	lightgreen
Lc00729	Lc09159	0	M0039	0.000184692	lightgreen
Lc00729	Lc09210	0	M0039	0.0414657	lightgreen
Lc00729	Lc09560	0	M0039	0.00284698	lightgreen
Lc00729	Lc09612	0	M0039	0.000111878	lightgreen
Lc00729	Lc10073	0	M0039	0.00098494	lightgreen
Lc00729	Lc10097	0	M0039	0.00447899	lightgreen
Lc00729	Lc10130	0	M0039	0.0139242	lightgreen
Lc00729	Lc10268	0	M0039	0.00185605	lightgreen
Lc00729	Lc10283	0	M0039	0.000448083	lightgreen
Lc00729	Lc10380	0	M0039	0.00563385	lightgreen
Lc00729	Lc10392	0	M0039	0.0422618	lightgreen
Lc00729	Lc10417	0	M0039	0.00138754	lightgreen
Lc00729	Lc10463	0	M0039	0.0352578	lightgreen
Lc00729	Lc10488	0	M0039	0.0510167	lightgreen
Lc00729	Lc10634	0	M0039	0.0522393	lightgreen
Lc00729	Lc10771	0	M0039	0.0139716	lightgreen
Lc00729	Lc10772	0	M0039	0.00691887	lightgreen
Lc00729	Lc10849	0	M0039	0.0180137	lightgreen
Lc00729	Lc10934	0	M0039	0.00349886	lightgreen
Lc00729	Lc11171	0	M0039	0.0157592	lightgreen
Lc00729	Lc11372	0	M0039	0.00165406	lightgreen
Lc00729	Lc11397	0	M0039	0.000662932	lightgreen
Lc00729	Lc11620	0	M0039	0.0321165	lightgreen
Lc00729	Lc11669	0	M0039	0.0221087	lightgreen
Lc00729	Lc11750	0	M0039	0.00262693	lightgreen
Lc00729	Lc12251	0	M0039	0.00938631	lightgreen
Lc00729	Lc12396	0	M0039	0.00808638	lightgreen
Lc00729	Lc13168	0	M0039	0.0136882	lightgreen
Lc00729	Lc13323	0	M0039	0.00212798	lightgreen
Lc00729	Lc13427	0	M0039	0.0482791	lightgreen
Lc00729	Lc13556	0	M0039	0.0201193	lightgreen
Lc00729	Lc13764	0	M0039	5.00508e-05	lightgreen
Lc00729	Lc13785	0	M0039	0.00659001	lightgreen
Lc00729	Lc13940	0	M0039	0.00255339	lightgreen
Lc00729	Lc14024	0	M0039	0.00229641	lightgreen
Lc00729	Lc14046	0	M0039	0.0011406	lightgreen
Lc00729	Lc14052	0	M0039	0.000997892	lightgreen
Lc00729	Lc14094	0	M0039	0.000196657	lightgreen
Lc00729	Lc14227	0	M0039	0.00813105	lightgreen
Lc00729	Lc14609	0	M0039	0.000934657	lightgreen
Lc00729	Lc14754	0	M0039	0.00259583	lightgreen
Lc00729	Lc14809	0	M0039	0.000219989	lightgreen
Lc00729	Lc14877	0	M0039	0.00364198	lightgreen
Lc00729	Lc14879	0	M0039	0.00685616	lightgreen
Lc00729	Lc14929	0	M0039	0.0250823	lightgreen
Lc00729	Lc15034	0	M0039	0.00169025	lightgreen
Lc00729	Lc15141	0	M0039	0.00040901	lightgreen
Lc00729	Lc15201	0	M0039	0.00597417	lightgreen
Lc00729	Lc15378	0	M0039	0.000224852	lightgreen
Lc00729	Lc15404	0	M0039	0.00940015	lightgreen
Lc00729	Lc15514	0	M0039	0.000168568	lightgreen
Lc00729	Lc15879	0	M0039	0.0324683	lightgreen
Lc00729	Lc15957	0	M0039	0.00552424	lightgreen
Lc00729	Lc16003	0	M0039	0.0011375	lightgreen
Lc00729	Lc16082	0	M0039	0.0466722	lightgreen
Lc00729	Lc16129	0	M0039	0.000825231	lightgreen
Lc00729	Lc16196	0	M0039	0.0365235	lightgreen
Lc00729	Lc16281	0	M0039	0.0177248	lightgreen
Lc00729	Lc16344	0	M0039	0.00159524	lightgreen
Lc00729	Lc16399	0	M0039	0.000438479	lightgreen
Lc00729	Lc16543	0	M0039	0.0032412	lightgreen
Lc00729	Lc16581	0	M0039	0.0148178	lightgreen
Lc00729	Lc16582	0	M0039	0.00525922	lightgreen
Lc00729	Lc16735	0	M0039	7.81397e-05	lightgreen
Lc00729	Lc16769	0	M0039	0.000353994	lightgreen
Lc00729	Lc16796	0	M0039	0.000348223	lightgreen
Lc00729	Lc17108	0	M0039	0.00132661	lightgreen
Lc00729	Lc17176	0	M0039	0.0130937	lightgreen
Lc00729	Lc17199	0	M0039	0.000486525	lightgreen
Lc00729	Lc17394	0	M0039	0.00442393	lightgreen
Lc00729	Lc17535	0	M0039	0.000137139	lightgreen
Lc00729	Lc17679	0	M0039	8.6305e-05	lightgreen
Lc00729	Lc17695	0	M0039	0.0014277	lightgreen
Lc00729	Lc17806	0	M0039	0.0291509	lightgreen
Lc00729	Lc18091	0	M0039	0.0053891	lightgreen
Lc00729	Lc18101	0	M0039	0.0408597	lightgreen
Lc00729	Lc18486	0	M0039	0.035911	lightgreen
Lc00729	Lc18798	0	M0039	7.1782e-05	lightgreen
Lc00729	Lc19014	0	M0039	0.000348089	lightgreen
Lc00729	Lc19032	0	M0039	0.0506054	lightgreen
Lc00729	Lc19113	0	M0039	0.00302376	lightgreen
Lc00729	Lc19477	0	M0039	0.0237253	lightgreen
Lc00729	Lc19699	0	M0039	0.00101294	lightgreen
Lc00729	Lc19828	0	M0039	0.0255662	lightgreen
Lc00729	Lc20006	0	M0039	0.00703251	lightgreen
Lc00729	Lc20177	0	M0039	0.000552879	lightgreen
Lc00729	Lc20277	0	M0039	0.00132091	lightgreen
Lc00729	Lc20375	0	M0039	0.000321512	lightgreen
Lc00729	Lc20388	0	M0039	0.000361808	lightgreen
Lc00729	Lc20455	0	M0039	0.000181914	lightgreen
Lc00729	Lc20511	0	M0039	0.0193295	lightgreen
Lc00729	Lc20551	0	M0039	0.0324507	lightgreen
Lc00729	Lc20616	0	M0039	0.000181701	lightgreen
Lc00729	Lc20627	0	M0039	0.062436	lightgreen
Lc00729	Lc20699	0	M0039	0.00108231	lightgreen
Lc00729	Lc20856	0	M0039	0.00175451	lightgreen
Lc00729	Lc21041	0	M0039	0.00630814	lightgreen
Lc00729	Lc21173	0	M0039	0.000680547	lightgreen
Lc00729	Lc21239	0	M0039	0.00109649	lightgreen
Lc00729	Lc21268	0	M0039	0.000605932	lightgreen
Lc00729	Lc21269	0	M0039	0.00108313	lightgreen
Lc00729	Lc21489	0	M0039	0.00753159	lightgreen
Lc00729	Lc21726	0	M0039	0.0191457	lightgreen
Lc00729	Lc21732	0	M0039	0.000871734	lightgreen
Lc00729	Lc21858	0	M0039	8.27089e-05	lightgreen
Lc00729	Lc21961	0	M0039	0.000362264	lightgreen
Lc00729	Lc22019	0	M0039	0.000577724	lightgreen
Lc00729	Lc22020	0	M0039	0.000339422	lightgreen
Lc00729	Lc22029	0	M0039	0.00228121	lightgreen
Lc00729	Lc22194	0	M0039	0.006103	lightgreen
Lc00729	Lc22214	0	M0039	0.00102612	lightgreen
Lc00729	Lc22260	0	M0039	0.0102672	lightgreen
Lc00729	Lc22386	0	M0039	0.00678923	lightgreen
Lc00729	Lc22470	0	M0039	9.67291e-05	lightgreen
Lc00729	Lc22504	0	M0039	0.000598548	lightgreen
Lc00729	Lc22538	0	M0039	0.000241585	lightgreen
Lc00729	Lc22612	0	M0039	0.00180069	lightgreen
Lc00729	Lc22783	0	M0039	0.0498108	lightgreen
Lc00729	Lc22969	0	M0039	0.000164901	lightgreen
Lc00729	Lc23081	0	M0039	0.00795406	lightgreen
Lc00729	Lc23089	0	M0039	0.000742031	lightgreen
Lc00729	Lc23305	0	M0039	0.0165531	lightgreen
Lc00729	Lc23390	0	M0039	0.0125632	lightgreen
Lc00729	Lc23590	0	M0039	0.0359813	lightgreen
Lc00729	Lc23599	0	M0039	0.000524741	lightgreen
Lc00729	Lc23906	0	M0039	0.0625942	lightgreen
Lc00729	Lc23911	0	M0039	0.000142619	lightgreen
Lc00729	Lc24009	0	M0039	0.000491438	lightgreen
Lc00729	Lc24064	0	M0039	0.000480189	lightgreen
Lc00729	Lc24108	0	M0039	0.00547409	lightgreen
Lc00729	Lc24118	0	M0039	0.000594333	lightgreen
Lc00729	Lc24237	0	M0039	0.000223888	lightgreen
Lc00729	Lc24533	0	M0039	0.00584656	lightgreen
Lc00729	Lc24552	0	M0039	0.00113132	lightgreen
Lc00729	Lc24617	0	M0039	0.017441	lightgreen
Lc00729	Lc24783	0	M0039	0.00801557	lightgreen
Lc00729	Lc24957	0	M0039	0.00105269	lightgreen
Lc00729	Lc25400	0	M0039	0.0062036	lightgreen
Lc00729	Lc25407	0	M0039	0.000416189	lightgreen
Lc00729	Lc25485	0	M0039	0.0153394	lightgreen
Lc00729	Lc25534	0	M0039	0.000243555	lightgreen
Lc00729	Lc25556	0	M0039	0.0013547	lightgreen
Lc00729	Lc25867	0	M0039	9.91926e-05	lightgreen
Lc00729	Lc25984	0	M0039	0.00860853	lightgreen
Lc00729	Lc26280	0	M0039	0.000330751	lightgreen
Lc00729	Lc26508	0	M0039	0.00214661	lightgreen
Lc00729	Lc26707	0	M0039	0.0186996	lightgreen
Lc00729	Lc26740	0	M0039	0.00464536	lightgreen
Lc00729	Lc26769	0	M0039	0.000278765	lightgreen
Lc00729	Lc27095	0	M0039	0.000551599	lightgreen
Lc00729	Lc27108	0	M0039	0.00871636	lightgreen
Lc00729	Lc27150	0	M0039	5.84684e-05	lightgreen
Lc00729	Lc27155	0	M0039	0.0238661	lightgreen
Lc00729	Lc27156	0	M0039	5.37893e-05	lightgreen
Lc00729	Lc27554	0	M0039	0.0653869	lightgreen
Lc00729	Lc27653	0	M0039	0.00162557	lightgreen
Lc00729	Lc27838	0	M0039	0.0365174	lightgreen
Lc00729	Lc27878	0	M0039	0.0450234	lightgreen
Lc00729	Lc27959	0	M0039	0.000573594	lightgreen
Lc00729	Lc28132	0	M0039	0.028915	lightgreen
Lc00729	Lc28236	0	M0039	0.000312803	lightgreen
Lc00729	Lc28348	0	M0039	0.00674164	lightgreen
Lc00729	Lc28440	0	M0039	0.00120122	lightgreen
Lc00729	Lc28785	0	M0039	0.00120827	lightgreen
Lc00729	Lc28801	0	M0039	0.00154989	lightgreen
Lc00729	Lc28812	0	M0039	0.000941825	lightgreen
Lc00729	Lc28980	0	M0039	0.00758415	lightgreen
Lc00729	Lc29116	0	M0039	0.01136	lightgreen
Lc00729	Lc29147	0	M0039	0.0129934	lightgreen
Lc00729	Lc29195	0	M0039	0.0378819	lightgreen
Lc00729	Lc29360	0	M0039	0.00029962	lightgreen
Lc00729	Lc29471	0	M0039	0.0178891	lightgreen
Lc00729	Lc29539	0	M0039	0.000735705	lightgreen
Lc00729	Lc29558	0	M0039	0.0276099	lightgreen
Lc00729	Lc29643	0	M0039	0.016293	lightgreen
Lc00729	Lc29778	0	M0039	0.000142605	lightgreen
Lc00729	Lc29998	0	M0039	0.000243902	lightgreen
Lc00729	Lc30098	0	M0039	0.000200829	lightgreen
Lc00729	Lc30173	0	M0039	0.0388135	lightgreen
Lc00729	Lc30196	0	M0039	0.0196995	lightgreen
Lc00729	Lc30258	0	M0039	0.00542476	lightgreen
Lc00729	Lc30589	0	M0039	0.000182883	lightgreen
Lc00729	Lc30592	0	M0039	0.000155083	lightgreen
Lc00729	Lc30851	0	M0039	0.00149606	lightgreen
Lc00729	Lc30916	0	M0039	0.000642138	lightgreen
Lc00729	Lc30979	0	M0039	0.000109257	lightgreen
Lc00729	Lc31121	0	M0039	0.00482815	lightgreen
Lc00729	Lc31223	0	M0039	0.00208062	lightgreen
Lc00729	Lc31471	0	M0039	0.0406234	lightgreen
Lc00729	Lc31652	0	M0039	0.000199896	lightgreen
Lc00729	Lc31705	0	M0039	0.00172908	lightgreen
Lc00729	Lc31872	0	M0039	0.000264947	lightgreen
Lc00729	Lc32210	0	M0039	0.00340607	lightgreen
Lc00729	Lc32251	0	M0039	0.000543828	lightgreen
Lc00729	Lc32263	0	M0039	0.00822377	lightgreen
Lc00729	Lc32275	0	M0039	0.00114746	lightgreen
Lc00729	Lc32398	0	M0039	0.00142645	lightgreen
Lc00729	Lc33035	0	M0039	0.00036038	lightgreen
Lc00729	Lc33106	0	M0039	0.00371628	lightgreen
Lc00729	Lc33487	0	M0039	0.0525511	lightgreen
Lc00729	Lc34174	0	M0039	0.00101533	lightgreen
Lc00729	Lc34429	0	M0039	0.000445941	lightgreen
Lc00729	Lc34430	0	M0039	0.000442017	lightgreen
Lc00729	Lc34838	0	M0039	0.000594909	lightgreen
Lc00729	Lc36092	0	M0039	0.000192073	lightgreen
Lc00729	Lc36261	0	M0039	5.83467e-05	lightgreen
Lc00729	Lc36299	0	M0039	0.000184426	lightgreen
Lc00729	Lc36367	0	M0039	0.0165217	lightgreen
Lc00729	Lc36796	0	M0039	0.000303484	lightgreen
Lc00729	Lc36861	0	M0039	0.0141619	lightgreen
Lc00729	Lc36898	0	M0039	0.00199531	lightgreen
Lc00729	Lc36912	0	M0039	0.0029449	lightgreen
Lc00729	Lc37237	0	M0039	0.000318909	lightgreen
Lc00729	Lc37284	0	M0039	0.00131398	lightgreen
Lc00729	Lc37372	0	M0039	0.00475536	lightgreen
Lc00729	Lc37638	0	M0039	0.000736472	lightgreen
Lc00729	Lc37647	0	M0039	0.00204255	lightgreen
Lc00729	Lc37707	0	M0039	0.00172775	lightgreen
Lc00729	Lc37708	0	M0039	0.013125	lightgreen
Lc00729	Lc38320	0	M0039	0.000396389	lightgreen
Lc00729	Lc38538	0	M0039	0.000238649	lightgreen
Lc00729	Lc38808	0	M0039	0.00670288	lightgreen
Lc00729	Lc38819	0	M0039	0.0002919	lightgreen
Lc00769	Lc01096	0	M0039	0.00480894	lightgreen
Lc00769	Lc01475	0	M0039	0.0803598	lightgreen
Lc00769	Lc01658	0	M0039	0.0229124	lightgreen
Lc00769	Lc01666	0	M0039	0.0740543	lightgreen
Lc00769	Lc01979	0	M0039	0.00724398	lightgreen
Lc00769	Lc02037	0	M0039	0.0131484	lightgreen
Lc00769	Lc02092	0	M0039	0.00147572	lightgreen
Lc00769	Lc02113	0	M0039	0.0270833	lightgreen
Lc00769	Lc02271	0	M0039	0.0256703	lightgreen
Lc00769	Lc02280	0	M0039	0.0165393	lightgreen
Lc00769	Lc02288	0	M0039	0.08125	lightgreen
Lc00769	Lc02494	0	M0039	0.0225717	lightgreen
Lc00769	Lc03032	0	M0039	0.0474177	lightgreen
Lc00769	Lc03083	0	M0039	0.0429316	lightgreen
Lc00769	Lc03119	0	M0039	0.0199356	lightgreen
Lc00769	Lc03135	0	M0039	0.00238727	lightgreen
Lc00769	Lc03370	0	M0039	0.0435825	lightgreen
Lc00769	Lc03424	0	M0039	0.00538578	lightgreen
Lc00769	Lc03498	0	M0039	0.00436086	lightgreen
Lc00769	Lc03541	0	M0039	0.0823253	lightgreen
Lc00769	Lc03567	0	M0039	0.0120167	lightgreen
Lc00769	Lc03593	0	M0039	0.0741792	lightgreen
Lc00769	Lc03712	0	M0039	0.0426668	lightgreen
Lc00769	Lc03728	0	M0039	0.0582769	lightgreen
Lc00769	Lc03729	0	M0039	0.0374689	lightgreen
Lc00769	Lc03926	0	M0039	0.01782	lightgreen
Lc00769	Lc03952	0	M0039	0.0492478	lightgreen
Lc00769	Lc04128	0	M0039	0.0173584	lightgreen
Lc00769	Lc04693	0	M0039	0.0292692	lightgreen
Lc00769	Lc04780	0	M0039	0.0124504	lightgreen
Lc00769	Lc04999	0	M0039	0.079627	lightgreen
Lc00769	Lc05208	0	M0039	0.067647	lightgreen
Lc00769	Lc05326	0	M0039	0.00322003	lightgreen
Lc00769	Lc05435	0	M0039	0.049631	lightgreen
Lc00769	Lc05542	0	M0039	0.00215171	lightgreen
Lc00769	Lc05680	0	M0039	0.0320572	lightgreen
Lc00769	Lc05950	0	M0039	0.00598999	lightgreen
Lc00769	Lc06009	0	M0039	0.00633558	lightgreen
Lc00769	Lc06030	0	M0039	0.0188644	lightgreen
Lc00769	Lc06032	0	M0039	0.0917755	lightgreen
Lc00769	Lc06257	0	M0039	0.0336424	lightgreen
Lc00769	Lc06319	0	M0039	0.0720028	lightgreen
Lc00769	Lc06360	0	M0039	0.0395803	lightgreen
Lc00769	Lc06390	0	M0039	0.0258028	lightgreen
Lc00769	Lc06648	0	M0039	0.0221367	lightgreen
Lc00769	Lc06932	0	M0039	0.0253475	lightgreen
Lc00769	Lc06960	0	M0039	0.0181639	lightgreen
Lc00769	Lc07152	0	M0039	0.0690689	lightgreen
Lc00769	Lc07422	0	M0039	0.0314956	lightgreen
Lc00769	Lc07457	0	M0039	0.0167308	lightgreen
Lc00769	Lc07602	0	M0039	0.00959373	lightgreen
Lc00769	Lc07695	0	M0039	0.0108114	lightgreen
Lc00769	Lc07714	0	M0039	0.0377503	lightgreen
Lc00769	Lc07724	0	M0039	0.00340427	lightgreen
Lc00769	Lc07958	0	M0039	0.00669047	lightgreen
Lc00769	Lc08012	0	M0039	0.0441877	lightgreen
Lc00769	Lc08044	0	M0039	0.0247758	lightgreen
Lc00769	Lc08138	0	M0039	0.0951716	lightgreen
Lc00769	Lc08224	0	M0039	0.0413138	lightgreen
Lc00769	Lc08685	0	M0039	0.0603812	lightgreen
Lc00769	Lc08805	0	M0039	0.0180673	lightgreen
Lc00769	Lc08827	0	M0039	0.00782181	lightgreen
Lc00769	Lc08834	0	M0039	0.00144593	lightgreen
Lc00769	Lc09159	0	M0039	0.0713366	lightgreen
Lc00769	Lc09210	0	M0039	0.0068514	lightgreen
Lc00769	Lc09560	0	M0039	0.065656	lightgreen
Lc00769	Lc09612	0	M0039	0.0203854	lightgreen
Lc00769	Lc10073	0	M0039	0.100336	lightgreen
Lc00769	Lc10097	0	M0039	0.0595275	lightgreen
Lc00769	Lc10130	0	M0039	0.00651438	lightgreen
Lc00769	Lc10268	0	M0039	0.021602	lightgreen
Lc00769	Lc10283	0	M0039	0.0211599	lightgreen
Lc00769	Lc10380	0	M0039	0.00369935	lightgreen
Lc00769	Lc10392	0	M0039	0.046592	lightgreen
Lc00769	Lc10417	0	M0039	0.098357	lightgreen
Lc00769	Lc10463	0	M0039	0.0244773	lightgreen
Lc00769	Lc10488	0	M0039	0.0266676	lightgreen
Lc00769	Lc10634	0	M0039	0.0284786	lightgreen
Lc00769	Lc10771	0	M0039	0.0130285	lightgreen
Lc00769	Lc10772	0	M0039	0.00536549	lightgreen
Lc00769	Lc10849	0	M0039	0.00341117	lightgreen
Lc00769	Lc10934	0	M0039	0.00473969	lightgreen
Lc00769	Lc11171	0	M0039	0.00143689	lightgreen
Lc00769	Lc11372	0	M0039	0.0154298	lightgreen
Lc00769	Lc11397	0	M0039	0.00530055	lightgreen
Lc00769	Lc11620	0	M0039	0.0604187	lightgreen
Lc00769	Lc11669	0	M0039	0.00929994	lightgreen
Lc00769	Lc11750	0	M0039	0.0809443	lightgreen
Lc00769	Lc12251	0	M0039	0.0479521	lightgreen
Lc00769	Lc12396	0	M0039	0.0131269	lightgreen
Lc00769	Lc13168	0	M0039	0.000752825	lightgreen
Lc00769	Lc13323	0	M0039	0.00071727	lightgreen
Lc00769	Lc13427	0	M0039	0.0120346	lightgreen
Lc00769	Lc13556	0	M0039	0.0152212	lightgreen
Lc00769	Lc13764	0	M0039	0.0128232	lightgreen
Lc00769	Lc13785	0	M0039	0.0450555	lightgreen
Lc00769	Lc13940	0	M0039	0.0376315	lightgreen
Lc00769	Lc14024	0	M0039	0.0994214	lightgreen
Lc00769	Lc14046	0	M0039	0.0182261	lightgreen
Lc00769	Lc14052	0	M0039	0.00228219	lightgreen
Lc00769	Lc14094	0	M0039	0.00339178	lightgreen
Lc00769	Lc14227	0	M0039	0.0546214	lightgreen
Lc00769	Lc14609	0	M0039	0.0346456	lightgreen
Lc00769	Lc14754	0	M0039	0.00386496	lightgreen
Lc00769	Lc14809	0	M0039	0.0206222	lightgreen
Lc00769	Lc14877	0	M0039	0.00455612	lightgreen
Lc00769	Lc14879	0	M0039	0.025931	lightgreen
Lc00769	Lc14929	0	M0039	0.0364408	lightgreen
Lc00769	Lc15034	0	M0039	0.0275944	lightgreen
Lc00769	Lc15141	0	M0039	0.0408781	lightgreen
Lc00769	Lc15201	0	M0039	0.0272953	lightgreen
Lc00769	Lc15378	0	M0039	0.0434114	lightgreen
Lc00769	Lc15404	0	M0039	0.00406868	lightgreen
Lc00769	Lc15514	0	M0039	0.00865376	lightgreen
Lc00769	Lc15879	0	M0039	0.0236017	lightgreen
Lc00769	Lc15957	0	M0039	0.0137968	lightgreen
Lc00769	Lc16003	0	M0039	0.0135294	lightgreen
Lc00769	Lc16082	0	M0039	0.00642628	lightgreen
Lc00769	Lc16129	0	M0039	0.0133142	lightgreen
Lc00769	Lc16196	0	M0039	0.0455531	lightgreen
Lc00769	Lc16281	0	M0039	0.00187097	lightgreen
Lc00769	Lc16344	0	M0039	0.0530205	lightgreen
Lc00769	Lc16399	0	M0039	0.0113151	lightgreen
Lc00769	Lc16543	0	M0039	0.0154369	lightgreen
Lc00769	Lc16581	0	M0039	0.0129704	lightgreen
Lc00769	Lc16582	0	M0039	0.000695157	lightgreen
Lc00769	Lc16735	0	M0039	0.0197683	lightgreen
Lc00769	Lc16769	0	M0039	0.00261793	lightgreen
Lc00769	Lc16796	0	M0039	0.0110965	lightgreen
Lc00769	Lc17108	0	M0039	0.0232937	lightgreen
Lc00769	Lc17176	0	M0039	0.0100395	lightgreen
Lc00769	Lc17199	0	M0039	0.088963	lightgreen
Lc00769	Lc17394	0	M0039	0.0113908	lightgreen
Lc00769	Lc17535	0	M0039	0.00891202	lightgreen
Lc00769	Lc17679	0	M0039	0.00259354	lightgreen
Lc00769	Lc17695	0	M0039	0.102565	lightgreen
Lc00769	Lc17806	0	M0039	0.028728	lightgreen
Lc00769	Lc18091	0	M0039	0.00938764	lightgreen
Lc00769	Lc18101	0	M0039	0.0512651	lightgreen
Lc00769	Lc18486	0	M0039	0.0261787	lightgreen
Lc00769	Lc18798	0	M0039	0.0143076	lightgreen
Lc00769	Lc19014	0	M0039	0.0694324	lightgreen
Lc00769	Lc19032	0	M0039	0.00214936	lightgreen
Lc00769	Lc19113	0	M0039	0.0318261	lightgreen
Lc00769	Lc19477	0	M0039	0.0326708	lightgreen
Lc00769	Lc19699	0	M0039	0.0966054	lightgreen
Lc00769	Lc19828	0	M0039	0.0551667	lightgreen
Lc00769	Lc20006	0	M0039	0.0128146	lightgreen
Lc00769	Lc20177	0	M0039	0.0151392	lightgreen
Lc00769	Lc20277	0	M0039	0.102158	lightgreen
Lc00769	Lc20375	0	M0039	0.0226381	lightgreen
Lc00769	Lc20388	0	M0039	0.050623	lightgreen
Lc00769	Lc20455	0	M0039	0.0332723	lightgreen
Lc00769	Lc20511	0	M0039	0.00918989	lightgreen
Lc00769	Lc20551	0	M0039	0.00809632	lightgreen
Lc00769	Lc20616	0	M0039	0.0211697	lightgreen
Lc00769	Lc20627	0	M0039	0.0237305	lightgreen
Lc00769	Lc20699	0	M0039	0.0528637	lightgreen
Lc00769	Lc20856	0	M0039	0.00120859	lightgreen
Lc00769	Lc21041	0	M0039	0.0366409	lightgreen
Lc00769	Lc21173	0	M0039	0.0722264	lightgreen
Lc00769	Lc21239	0	M0039	0.00769845	lightgreen
Lc00769	Lc21268	0	M0039	0.0868034	lightgreen
Lc00769	Lc21269	0	M0039	0.0899883	lightgreen
Lc00769	Lc21489	0	M0039	0.0805975	lightgreen
Lc00769	Lc21726	0	M0039	0.0378925	lightgreen
Lc00769	Lc21732	0	M0039	0.0529714	lightgreen
Lc00769	Lc21858	0	M0039	0.022085	lightgreen
Lc00769	Lc21961	0	M0039	0.0105927	lightgreen
Lc00769	Lc22019	0	M0039	0.0780771	lightgreen
Lc00769	Lc22020	0	M0039	0.030868	lightgreen
Lc00769	Lc22029	0	M0039	0.00636726	lightgreen
Lc00769	Lc22194	0	M0039	0.0345478	lightgreen
Lc00769	Lc22214	0	M0039	0.0180927	lightgreen
Lc00769	Lc22260	0	M0039	0.0220513	lightgreen
Lc00769	Lc22386	0	M0039	0.00206143	lightgreen
Lc00769	Lc22470	0	M0039	0.0171382	lightgreen
Lc00769	Lc22504	0	M0039	0.0944014	lightgreen
Lc00769	Lc22538	0	M0039	0.0117454	lightgreen
Lc00769	Lc22612	0	M0039	0.0565676	lightgreen
Lc00769	Lc22783	0	M0039	0.0141647	lightgreen
Lc00769	Lc22969	0	M0039	0.03603	lightgreen
Lc00769	Lc23081	0	M0039	0.00396862	lightgreen
Lc00769	Lc23089	0	M0039	0.0376164	lightgreen
Lc00769	Lc23305	0	M0039	0.0340018	lightgreen
Lc00769	Lc23390	0	M0039	0.00921076	lightgreen
Lc00769	Lc23590	0	M0039	0.0327589	lightgreen
Lc00769	Lc23599	0	M0039	0.0430478	lightgreen
Lc00769	Lc23906	0	M0039	0.0112076	lightgreen
Lc00769	Lc23911	0	M0039	0.033111	lightgreen
Lc00769	Lc24009	0	M0039	0.0166101	lightgreen
Lc00769	Lc24064	0	M0039	0.0286883	lightgreen
Lc00769	Lc24108	0	M0039	0.00254245	lightgreen
Lc00769	Lc24118	0	M0039	0.0861645	lightgreen
Lc00769	Lc24237	0	M0039	0.00514498	lightgreen
Lc00769	Lc24533	0	M0039	0.0545625	lightgreen
Lc00769	Lc24552	0	M0039	0.0479155	lightgreen
Lc00769	Lc24617	0	M0039	0.0368538	lightgreen
Lc00769	Lc24783	0	M0039	0.0486429	lightgreen
Lc00769	Lc24957	0	M0039	0.0222801	lightgreen
Lc00769	Lc25400	0	M0039	0.00619913	lightgreen
Lc00769	Lc25407	0	M0039	0.000467738	lightgreen
Lc00769	Lc25485	0	M0039	0.0097231	lightgreen
Lc00769	Lc25534	0	M0039	0.0487812	lightgreen
Lc00769	Lc25556	0	M0039	0.0673564	lightgreen
Lc00769	Lc25867	0	M0039	0.0271673	lightgreen
Lc00769	Lc25984	0	M0039	0.0112921	lightgreen
Lc00769	Lc26280	0	M0039	0.00246127	lightgreen
Lc00769	Lc26508	0	M0039	0.0452404	lightgreen
Lc00769	Lc26707	0	M0039	0.0253957	lightgreen
Lc00769	Lc26740	0	M0039	0.0806956	lightgreen
Lc00769	Lc26769	0	M0039	0.0264927	lightgreen
Lc00769	Lc27095	0	M0039	0.0289027	lightgreen
Lc00769	Lc27108	0	M0039	0.0162883	lightgreen
Lc00769	Lc27150	0	M0039	0.00718089	lightgreen
Lc00769	Lc27155	0	M0039	0.0334059	lightgreen
Lc00769	Lc27156	0	M0039	0.00856215	lightgreen
Lc00769	Lc27554	0	M0039	0.021839	lightgreen
Lc00769	Lc27653	0	M0039	0.0323976	lightgreen
Lc00769	Lc27838	0	M0039	0.0413702	lightgreen
Lc00769	Lc27878	0	M0039	0.0133079	lightgreen
Lc00769	Lc27959	0	M0039	0.0286066	lightgreen
Lc00769	Lc28132	0	M0039	0.0595647	lightgreen
Lc00769	Lc28236	0	M0039	0.00503523	lightgreen
Lc00769	Lc28348	0	M0039	0.0507471	lightgreen
Lc00769	Lc28440	0	M0039	0.0649425	lightgreen
Lc00769	Lc28785	0	M0039	0.0260091	lightgreen
Lc00769	Lc28801	0	M0039	0.0114468	lightgreen
Lc00769	Lc28812	0	M0039	0.00974628	lightgreen
Lc00769	Lc28980	0	M0039	0.000363562	lightgreen
Lc00769	Lc29116	0	M0039	0.014805	lightgreen
Lc00769	Lc29147	0	M0039	0.0458888	lightgreen
Lc00769	Lc29195	0	M0039	0.0420453	lightgreen
Lc00769	Lc29360	0	M0039	0.0159077	lightgreen
Lc00769	Lc29471	0	M0039	0.0396526	lightgreen
Lc00769	Lc29539	0	M0039	0.0376379	lightgreen
Lc00769	Lc29558	0	M0039	0.0517119	lightgreen
Lc00769	Lc29643	0	M0039	0.0614434	lightgreen
Lc00769	Lc29778	0	M0039	0.0387478	lightgreen
Lc00769	Lc29998	0	M0039	0.0768402	lightgreen
Lc00769	Lc30098	0	M0039	0.00716626	lightgreen
Lc00769	Lc30173	0	M0039	0.00336398	lightgreen
Lc00769	Lc30196	0	M0039	0.0159563	lightgreen
Lc00769	Lc30258	0	M0039	0.0121886	lightgreen
Lc00769	Lc30589	0	M0039	0.030286	lightgreen
Lc00769	Lc30592	0	M0039	0.0232926	lightgreen
Lc00769	Lc30851	0	M0039	0.0519462	lightgreen
Lc00769	Lc30916	0	M0039	0.0619593	lightgreen
Lc00769	Lc30979	0	M0039	0.0225356	lightgreen
Lc00769	Lc31121	0	M0039	0.00505204	lightgreen
Lc00769	Lc31223	0	M0039	0.0526907	lightgreen
Lc00769	Lc31471	0	M0039	0.0359626	lightgreen
Lc00769	Lc31652	0	M0039	0.0448065	lightgreen
Lc00769	Lc31705	0	M0039	0.0089109	lightgreen
Lc00769	Lc31872	0	M0039	0.0609503	lightgreen
Lc00769	Lc32210	0	M0039	0.0637741	lightgreen
Lc00769	Lc32251	0	M0039	0.00937018	lightgreen
Lc00769	Lc32263	0	M0039	0.00291418	lightgreen
Lc00769	Lc32275	0	M0039	0.0483166	lightgreen
Lc00769	Lc32398	0	M0039	0.0577902	lightgreen
Lc00769	Lc33035	0	M0039	0.00365789	lightgreen
[truncated: 135,175 more rows]

## Sheet: Sheet 5
Sheet 5. Functional classification of hub genes identified in Lightgreen and Orangered3 modules.
Module	Intramodular hub gene	Description	Role in plant disease response
Lightgreen	LC22504	Exocyst subunit exo70 family protein	Cell wall modification (Du et al., 2018)
Lightgreen	LC10417	Disease resistance protein (TIR-NBS-LRR class)	Pathogen recognition
Lightgreen	LC10073	CRS2-associated factor 1	Unknown
Lightgreen	LC17199	UPF0481 protein	Unknown
Lightgreen	LC14024	Calcineurin B-like protein 4-1	PCD (Kurusu et al., 2010)
Lightgreen	LC17695	Hydroxyproline-rich glycoprotein	Cell wall modification (Deepak et al., 2007)
Lightgreen	LC38819	Boron transporter-like protein	Unknown
Lightgreen	LC22019	Methylesterase	Cell wall modification (An et al., 2008)
Lightgreen	LC19014	Proton-dependent oligopeptide transport family protein	Unknown
Lightgreen	LC08685	Boron transporter-like protein	Unknown
Orangered3	LC31001	Glycosyltransferase	PCD (Langlois-Meurinne et al., 2005)
Orangered3	LC01852	S-adenosylmethionine synthase 2	PCD (Tsunezuka et al., 2005)
Orangered3	LC14999	NAD(P)-binding rossmann-fold protein, putative	Unknown
Orangered3	LC19205	Adenylyl cyclase-associated protein	PCD (Ma et al., 2009)
Orangered3	LC03196	PPR containing plant-like protein, putative	ROS (Park et al., 2014)
Orangered3	LC25020	Polygalacturonase/glycoside hydrolase family protein	Cell wall modification (Minic, 2008)
Orangered3	LC08682	Cytochrome c oxidase subunit Vb	Unknown
Orangered3	LC34763	Casein kinase I-like protein	SA signaling (Hidalgo et al., 2001)
Orangered3	LC27627	Purple acid phosphatase	SA signaling (Ravichandran et al., 2015)
Orangered3	LC12823	Ornithine carbamoyltransferase	Unknown
References
An, S. H., Sohn, K. H., Choi, H. W., Hwang, I. S., Lee, S. C., and Hwang, B. K. (2008). Pepper pectin methylesterase inhibitor protein CaPMEI1 is required for antifungal activity, basal disease resistance and abiotic stress tolerance. Planta 228, 61-78
Deepak, S., Shailasree, S., Kini, R. K., Hause, B., Shetty, S. H., and Mithofer, A. (2007). Role of hydroxyproline-rich glycoproteins in resistance of pearl millet against downy mildew pathogen Sclerospora graminicola. Planta 226, 323-333
Du, Y., Overdijk, E. J. R., Berg, J. A., Govers, F., and Bouwmeester, K. (2018). Solanaceous exocyst subunits are involved in immunity to diverse plant pathogens. J. Exp. Bot. 69, 655-666
Hidalgo, P., Garreton, V., Berrios, C. G., Ojeda, H., Jordana, X., and Holuigue, L. (2001). A nuclear casein kinase 2 activity is involved in early events of transcriptional activation induced by salicylic acid in tobacco. Plant Physiol. 125, 396-405
Kurusu, T., Hamada, J., Hamada, H., Hanamata, S., and Kuchitsu, K. (2010). Roles of calcineurin B-like protein-interacting protein kinases in innate immunity in rice. Plant Signal. Behav. 5, 1045-1047
Langlois-Meurinne, M., Gachon, C. M., and Saindrenan, P. (2005). Pathogen-responsive expression of glycosyltransferase genes UGT73B3 and UGT73B5 is necessary for resistance to Pseudomonas syringae pv tomato in Arabidopsis. Plant Physiol. 139, 1890-1901
Ma, W., Qi, Z., Smigel, A., Walker, R. K., Verma, R., and Berkowitz, G. A. (2009). Ca2+, cAMP, and transduction of non-self perception during plant immune responses. PNAS 106, 20995-21000
Minic, Z. (2008). Physiological roles of plant glycoside hydrolases. Planta 227, 723-740
Park, Y. J., Lee, H. J., Kwak, K. J., Lee, K., Hong, S. W., and Kang, H. (2014). MicroRNA400-guided cleavage of pentatricopeptide repeat protein mRNAs Renders Arabidopsis thaliana more susceptible to pathogenic bacteria and fungi. Plant Cell Physiol. 55, 1660-1668
Ravichandran, S., Stone, S. L., Benkel, B., Zhang, J., Berrue, F., and Prithiviraj, B. (2015). Optimal level of purple acid phosphatase5 is required for maintaining complete resistance to Pseudomonas syringae. Front. Plant Sci. 6, 568
Tsunezuka, H., Fujiwara, M., Kawasaki, T., and Shimamoto, K. (2005). Proteome analysis of programmed cell death and defense signaling using the rice lesion mimic mutant cdr2. Mol. Plant Microbe. Interact. 18, 52-59
