# Supplementary material for: Interactive Gene Expression Patterns of Susceptible and Resistant Lens ervoides Recombinant Inbred Lines and the Necrotroph Ascochyta lentis
Source: Front Microbiol. 2020 Jun 24;11:1259. doi: 10.3389/fmicb.2020.01259 (PMC7326948; doi:10.3389/fmicb.2020.01259)
Supplement: TABLE S6 — Analysis of differentially expressed genes between two Lens ervoides RILs. (1) Information of differential gene expression between Lens ervoides RILs LR-66-629 and LR-66-570 at 24, 96, and 192 hpi. (2) Expression table (Z-score) used for hierarchical clustering analysis of DEGs and information of known Medicago truncatula orthologs for each DEG. (3) Functional classification of putative genes involved in disease defense responses. [file Table_6.xlsx]

## Sheet: Sheet 1
Sheet 1. Information of differential gene expression between Lens ervoides RILs LR-66-629 and LR-66-570 at 24, 96 and 192 hpi.
Gene name	log2FoldChange	adjusted P-value	LR-66-629 Vs LR-66-570	hpi
Lc33106	-1.00243	0.000747962	Downregulated-DEGs	24hpi
Lc07987	-1.00398	0.0114121	Downregulated-DEGs	24hpi
Lc27156	-1.01368	0.0157016	Downregulated-DEGs	24hpi
Lc25029	-1.01573	0.0243567	Downregulated-DEGs	24hpi
Lc23629	-1.01919	3.95e-05	Downregulated-DEGs	24hpi
Lc35598	-1.01974	0.0270327	Downregulated-DEGs	24hpi
Lc31038	-1.04158	0.0134727	Downregulated-DEGs	24hpi
Lc01588	-1.04696	0.000243214	Downregulated-DEGs	24hpi
Lc36923	-1.05188	0.0216132	Downregulated-DEGs	24hpi
Lc38361	-1.05322	0.006164	Downregulated-DEGs	24hpi
Lc01205	-1.05414	0.0137415	Downregulated-DEGs	24hpi
Lc05667	-1.05603	0.00775168	Downregulated-DEGs	24hpi
Lc05088	-1.05759	0.0434985	Downregulated-DEGs	24hpi
Lc23663	-1.05835	0.0370175	Downregulated-DEGs	24hpi
Lc26839	-1.06521	0.00525412	Downregulated-DEGs	24hpi
Lc17859	-1.06546	2.13e-05	Downregulated-DEGs	24hpi
Lc14542	-1.06809	0.00744314	Downregulated-DEGs	24hpi
Lc33887	-1.07837	0.0125976	Downregulated-DEGs	24hpi
Lc11344	-1.08739	0.0160169	Downregulated-DEGs	24hpi
Lc08130	-1.08994	7.62e-05	Downregulated-DEGs	24hpi
Lc08322	-1.09578	0.0316208	Downregulated-DEGs	24hpi
Lc31872	-1.10017	0.0162338	Downregulated-DEGs	24hpi
Lc12798	-1.10096	0.00013267	Downregulated-DEGs	24hpi
Lc20689	-1.10154	0.0305509	Downregulated-DEGs	24hpi
Lc31223	-1.10178	0.0342419	Downregulated-DEGs	24hpi
Lc11649	-1.11367	0.0404095	Downregulated-DEGs	24hpi
Lc08962	-1.11545	0.0125976	Downregulated-DEGs	24hpi
Lc01486	-1.11798	0.0280782	Downregulated-DEGs	24hpi
Lc31635	-1.12856	0.00932349	Downregulated-DEGs	24hpi
Lc31384	-1.12858	0.02329	Downregulated-DEGs	24hpi
Lc15854	-1.12862	0.0256898	Downregulated-DEGs	24hpi
Lc32402	-1.13061	0.0235517	Downregulated-DEGs	24hpi
Lc27584	-1.13119	0.00403088	Downregulated-DEGs	24hpi
Lc12324	-1.13664	0.00775242	Downregulated-DEGs	24hpi
Lc06819	-1.14526	0.0438731	Downregulated-DEGs	24hpi
Lc11644	-1.14783	0.0125976	Downregulated-DEGs	24hpi
Lc26731	-1.15236	0.000351423	Downregulated-DEGs	24hpi
Lc23521	-1.16234	0.000640135	Downregulated-DEGs	24hpi
Lc30427	-1.16438	0.0225067	Downregulated-DEGs	24hpi
Lc08141	-1.16746	0.0281026	Downregulated-DEGs	24hpi
Lc24552	-1.16955	0.0109219	Downregulated-DEGs	24hpi
Lc12962	-1.1715	0.0214057	Downregulated-DEGs	24hpi
Lc04953	-1.17453	0.0134727	Downregulated-DEGs	24hpi
Lc18386	-1.17503	0.0349027	Downregulated-DEGs	24hpi
Lc18826	-1.18073	0.0336297	Downregulated-DEGs	24hpi
Lc22233	-1.18113	0.0221113	Downregulated-DEGs	24hpi
Lc36068	-1.18203	0.00130546	Downregulated-DEGs	24hpi
Lc20388	-1.18585	0.0231839	Downregulated-DEGs	24hpi
Lc07795	-1.18676	0.000102493	Downregulated-DEGs	24hpi
Lc30916	-1.19233	0.000260744	Downregulated-DEGs	24hpi
Lc06390	-1.19873	0.0334014	Downregulated-DEGs	24hpi
Lc24907	-1.21559	2.17e-06	Downregulated-DEGs	24hpi
Lc11782	-1.21703	0.0223339	Downregulated-DEGs	24hpi
Lc33149	-1.22841	0.000606816	Downregulated-DEGs	24hpi
Lc30974	-1.23282	0.00122713	Downregulated-DEGs	24hpi
Lc22167	-1.23531	0.0144951	Downregulated-DEGs	24hpi
Lc29059	-1.23583	0.00183442	Downregulated-DEGs	24hpi
Lc18794	-1.2436	0.0214057	Downregulated-DEGs	24hpi
Lc08881	-1.25507	0.0414277	Downregulated-DEGs	24hpi
Lc16619	-1.25805	0.0473237	Downregulated-DEGs	24hpi
Lc30139	-1.27123	0.0349999	Downregulated-DEGs	24hpi
Lc26643	-1.27469	0.00172681	Downregulated-DEGs	24hpi
Lc10339	-1.2787	0.000100021	Downregulated-DEGs	24hpi
Lc35607	-1.2796	0.000126836	Downregulated-DEGs	24hpi
Lc30592	-1.28909	0.0234178	Downregulated-DEGs	24hpi
Lc17271	-1.29341	0.00821763	Downregulated-DEGs	24hpi
Lc32901	-1.29468	0.0107919	Downregulated-DEGs	24hpi
Lc18331	-1.29743	0.0049588	Downregulated-DEGs	24hpi
Lc17941	-1.29874	0.0487313	Downregulated-DEGs	24hpi
Lc16444	-1.29956	1.86e-05	Downregulated-DEGs	24hpi
Lc17513	-1.30436	0.0106266	Downregulated-DEGs	24hpi
Lc19496	-1.30492	0.0481923	Downregulated-DEGs	24hpi
Lc15359	-1.30928	0.00662373	Downregulated-DEGs	24hpi
Lc30107	-1.30962	0.0121002	Downregulated-DEGs	24hpi
Lc30164	-1.31351	0.0314882	Downregulated-DEGs	24hpi
Lc07878	-1.31671	0.000520585	Downregulated-DEGs	24hpi
Lc38188	-1.32517	4.81e-09	Downregulated-DEGs	24hpi
Lc25534	-1.32688	7.62e-05	Downregulated-DEGs	24hpi
Lc16499	-1.33066	1.15e-05	Downregulated-DEGs	24hpi
Lc19014	-1.33993	1.5e-08	Downregulated-DEGs	24hpi
Lc18662	-1.34282	0.0234178	Downregulated-DEGs	24hpi
Lc18097	-1.3455	0.0273957	Downregulated-DEGs	24hpi
Lc33476	-1.34575	0.046216	Downregulated-DEGs	24hpi
Lc28348	-1.37214	9.2e-10	Downregulated-DEGs	24hpi
Lc20177	-1.37401	0.0131952	Downregulated-DEGs	24hpi
Lc15378	-1.3745	0.00177123	Downregulated-DEGs	24hpi
Lc22028	-1.38866	0.00530792	Downregulated-DEGs	24hpi
Lc08410	-1.39028	1.3e-05	Downregulated-DEGs	24hpi
Lc16767	-1.39509	0.00313714	Downregulated-DEGs	24hpi
Lc17858	-1.40239	9.93e-05	Downregulated-DEGs	24hpi
Lc17509	-1.4111	0.0141948	Downregulated-DEGs	24hpi
Lc30085	-1.41454	4.8e-05	Downregulated-DEGs	24hpi
Lc10655	-1.41909	0.00735701	Downregulated-DEGs	24hpi
Lc35222	-1.42127	0.00891005	Downregulated-DEGs	24hpi
Lc26770	-1.42205	0.00222724	Downregulated-DEGs	24hpi
Lc21561	-1.42542	0.00535746	Downregulated-DEGs	24hpi
Lc13725	-1.43873	0.0483734	Downregulated-DEGs	24hpi
Lc38518	-1.44284	3.04e-06	Downregulated-DEGs	24hpi
Lc13865	-1.46396	0.03575	Downregulated-DEGs	24hpi
Lc03729	-1.46784	0.00194771	Downregulated-DEGs	24hpi
Lc36642	-1.47094	0.0148591	Downregulated-DEGs	24hpi
Lc11599	-1.47251	0.00171078	Downregulated-DEGs	24hpi
Lc13933	-1.48552	0.0230734	Downregulated-DEGs	24hpi
Lc21741	-1.48684	0.00736237	Downregulated-DEGs	24hpi
Lc36114	-1.49022	0.000757162	Downregulated-DEGs	24hpi
Lc08153	-1.49202	0.00640736	Downregulated-DEGs	24hpi
Lc03907	-1.49512	2.73e-05	Downregulated-DEGs	24hpi
Lc26769	-1.51103	0.000224532	Downregulated-DEGs	24hpi
Lc00811	-1.52189	0.0310454	Downregulated-DEGs	24hpi
Lc05466	-1.53058	0.0346207	Downregulated-DEGs	24hpi
Lc27926	-1.53822	0.000856966	Downregulated-DEGs	24hpi
Lc07107	-1.55477	2.33e-08	Downregulated-DEGs	24hpi
Lc33107	-1.56397	6.77e-08	Downregulated-DEGs	24hpi
Lc11805	-1.56579	0.00294125	Downregulated-DEGs	24hpi
Lc03728	-1.59116	0.0091873	Downregulated-DEGs	24hpi
Lc07639	-1.59638	8.15e-08	Downregulated-DEGs	24hpi
Lc05012	-1.59868	0.0115827	Downregulated-DEGs	24hpi
Lc08823	-1.60762	0.00123753	Downregulated-DEGs	24hpi
Lc24088	-1.60764	0.0181678	Downregulated-DEGs	24hpi
Lc22959	-1.60844	0.00736422	Downregulated-DEGs	24hpi
Lc02959	-1.61312	0.00343846	Downregulated-DEGs	24hpi
Lc35786	-1.61904	0.0025193	Downregulated-DEGs	24hpi
Lc23328	-1.62187	0.00176717	Downregulated-DEGs	24hpi
Lc09630	-1.62886	0.00322795	Downregulated-DEGs	24hpi
Lc04060	-1.63423	0.0132274	Downregulated-DEGs	24hpi
Lc28779	-1.63499	0.000509771	Downregulated-DEGs	24hpi
Lc13940	-1.65276	1.83e-06	Downregulated-DEGs	24hpi
Lc08685	-1.68226	0.000429573	Downregulated-DEGs	24hpi
Lc05062	-1.69489	0.000606816	Downregulated-DEGs	24hpi
Lc05674	-1.70162	0.0102142	Downregulated-DEGs	24hpi
Lc31882	-1.70529	0.000455711	Downregulated-DEGs	24hpi
Lc29377	-1.71152	3.53e-06	Downregulated-DEGs	24hpi
Lc00842	-1.7152	1.03e-05	Downregulated-DEGs	24hpi
Lc32567	-1.71795	0.011344	Downregulated-DEGs	24hpi
Lc33414	-1.73068	1.33e-06	Downregulated-DEGs	24hpi
Lc05379	-1.73967	0.00713756	Downregulated-DEGs	24hpi
Lc33010	-1.74386	0.0418849	Downregulated-DEGs	24hpi
Lc36452	-1.75897	0.000189531	Downregulated-DEGs	24hpi
Lc37235	-1.76633	0.00422069	Downregulated-DEGs	24hpi
Lc07985	-1.77957	0.00221453	Downregulated-DEGs	24hpi
Lc23927	-1.79033	4e-06	Downregulated-DEGs	24hpi
Lc22214	-1.79184	0.00220154	Downregulated-DEGs	24hpi
Lc03231	-1.80401	0.00686265	Downregulated-DEGs	24hpi
Lc12232	-1.83286	0.0025947	Downregulated-DEGs	24hpi
Lc02270	-1.85671	0.00213648	Downregulated-DEGs	24hpi
Lc05563	-1.85801	0.0380179	Downregulated-DEGs	24hpi
Lc06360	-1.86473	1.34e-05	Downregulated-DEGs	24hpi
Lc12478	-1.88242	4.92e-05	Downregulated-DEGs	24hpi
Lc09236	-1.89179	7.16e-08	Downregulated-DEGs	24hpi
Lc26546	-1.89708	1.29e-08	Downregulated-DEGs	24hpi
Lc37037	-1.90293	0.00465429	Downregulated-DEGs	24hpi
Lc21960	-1.90807	7.08e-05	Downregulated-DEGs	24hpi
Lc32383	-1.93428	0.0263357	Downregulated-DEGs	24hpi
Lc37647	-1.94403	6.86e-05	Downregulated-DEGs	24hpi
Lc32314	-1.95107	0.00785681	Downregulated-DEGs	24hpi
Lc35615	-1.95242	1.87e-05	Downregulated-DEGs	24hpi
Lc26921	-1.95794	1.83e-06	Downregulated-DEGs	24hpi
Lc16222	-1.96119	1.97e-11	Downregulated-DEGs	24hpi
Lc34430	-1.96573	0.00679021	Downregulated-DEGs	24hpi
Lc20282	-2.00484	0.0150282	Downregulated-DEGs	24hpi
Lc31675	-2.02291	0.000685195	Downregulated-DEGs	24hpi
Lc33834	-2.06306	4.41e-08	Downregulated-DEGs	24hpi
Lc13113	-2.07079	0.0270295	Downregulated-DEGs	24hpi
Lc31306	-2.07175	0.0435238	Downregulated-DEGs	24hpi
Lc34350	-2.07716	6.28e-05	Downregulated-DEGs	24hpi
Lc19512	-2.08717	0.000187922	Downregulated-DEGs	24hpi
Lc22902	-2.09939	3.84e-13	Downregulated-DEGs	24hpi
Lc20765	-2.10814	0.0481923	Downregulated-DEGs	24hpi
Lc28698	-2.10923	0.0195083	Downregulated-DEGs	24hpi
Lc36261	-2.1221	5.45e-08	Downregulated-DEGs	24hpi
Lc12623	-2.18198	0.000724376	Downregulated-DEGs	24hpi
Lc03886	-2.19054	0.00744314	Downregulated-DEGs	24hpi
Lc38516	-2.19162	0.0054732	Downregulated-DEGs	24hpi
Lc03885	-2.21999	0.00194771	Downregulated-DEGs	24hpi
Lc35470	-2.23461	0.0262509	Downregulated-DEGs	24hpi
Lc21487	-2.23809	9.44e-06	Downregulated-DEGs	24hpi
Lc34429	-2.25832	0.00482132	Downregulated-DEGs	24hpi
Lc14730	-2.26069	0.000199572	Downregulated-DEGs	24hpi
Lc09247	-2.29177	0.000616266	Downregulated-DEGs	24hpi
Lc13866	-2.29377	0.00287464	Downregulated-DEGs	24hpi
Lc36941	-2.29645	0.00381977	Downregulated-DEGs	24hpi
Lc06915	-2.32584	0.00488036	Downregulated-DEGs	24hpi
Lc13252	-2.33041	0.00640304	Downregulated-DEGs	24hpi
Lc09283	-2.33727	0.000311843	Downregulated-DEGs	24hpi
Lc32588	-2.34351	0.00144768	Downregulated-DEGs	24hpi
Lc21961	-2.36448	8.02e-05	Downregulated-DEGs	24hpi
Lc36898	-2.37275	3.79e-11	Downregulated-DEGs	24hpi
Lc38819	-2.3748	3.29e-10	Downregulated-DEGs	24hpi
Lc16001	-2.37623	0.0342419	Downregulated-DEGs	24hpi
Lc20480	-2.39169	5.63e-07	Downregulated-DEGs	24hpi
Lc09155	-2.403	0.000334609	Downregulated-DEGs	24hpi
Lc23176	-2.4144	0.00566256	Downregulated-DEGs	24hpi
Lc05996	-2.42077	1.93e-05	Downregulated-DEGs	24hpi
Lc13976	-2.43295	0.00323436	Downregulated-DEGs	24hpi
Lc22163	-2.50136	0.00671632	Downregulated-DEGs	24hpi
Lc05746	-2.51496	0.000131875	Downregulated-DEGs	24hpi
Lc07261	-2.51693	2.79e-06	Downregulated-DEGs	24hpi
Lc05208	-2.5377	9.03e-12	Downregulated-DEGs	24hpi
Lc24380	-2.54049	5.96e-20	Downregulated-DEGs	24hpi
Lc05997	-2.54114	0.0119602	Downregulated-DEGs	24hpi
Lc06730	-2.54602	0.0122275	Downregulated-DEGs	24hpi
Lc24069	-2.56224	0.0221113	Downregulated-DEGs	24hpi
Lc25982	-2.57526	0.0018447	Downregulated-DEGs	24hpi
Lc24379	-2.61115	0.000120487	Downregulated-DEGs	24hpi
Lc05370	-2.61249	0.0375699	Downregulated-DEGs	24hpi
Lc04330	-2.61357	0.00716281	Downregulated-DEGs	24hpi
Lc18392	-2.66098	3.93e-05	Downregulated-DEGs	24hpi
Lc14609	-2.72686	2.65e-08	Downregulated-DEGs	24hpi
Lc08366	-2.73168	3.69e-07	Downregulated-DEGs	24hpi
Lc26543	-2.75138	0.0042974	Downregulated-DEGs	24hpi
Lc13373	-2.76481	1.38e-15	Downregulated-DEGs	24hpi
Lc14956	-2.79279	1.91e-07	Downregulated-DEGs	24hpi
Lc12440	-2.84352	0.00129726	Downregulated-DEGs	24hpi
Lc21807	-2.84579	0.0185463	Downregulated-DEGs	24hpi
Lc35937	-2.88005	0.000991321	Downregulated-DEGs	24hpi
Lc03952	-2.88549	8.31e-08	Downregulated-DEGs	24hpi
Lc26792	-2.88729	3.59e-22	Downregulated-DEGs	24hpi
Lc20738	-3.00196	1.37e-07	Downregulated-DEGs	24hpi
Lc21173	-3.00687	9.31e-11	Downregulated-DEGs	24hpi
Lc17039	-3.01159	4.46e-06	Downregulated-DEGs	24hpi
Lc35377	-3.0332	5.21e-12	Downregulated-DEGs	24hpi
Lc16570	-3.15447	4.49e-14	Downregulated-DEGs	24hpi
Lc26737	-3.15478	0.0132112	Downregulated-DEGs	24hpi
Lc02288	-3.28736	3.77e-12	Downregulated-DEGs	24hpi
Lc10417	-3.33124	1.61e-17	Downregulated-DEGs	24hpi
Lc23055	-3.34903	0.0425582	Downregulated-DEGs	24hpi
Lc15999	-3.3711	9.65e-39	Downregulated-DEGs	24hpi
Lc14585	-3.37372	2.42e-05	Downregulated-DEGs	24hpi
Lc34004	-3.38566	2.11e-06	Downregulated-DEGs	24hpi
Lc17762	-3.39443	3.02e-07	Downregulated-DEGs	24hpi
Lc03634	-3.4035	0.000762328	Downregulated-DEGs	24hpi
Lc36407	-3.40458	0.0104298	Downregulated-DEGs	24hpi
Lc22903	-3.43075	0.000562963	Downregulated-DEGs	24hpi
Lc22019	-3.44112	3.51e-10	Downregulated-DEGs	24hpi
Lc30574	-3.46637	0.02343	Downregulated-DEGs	24hpi
Lc08171	-3.55272	6.33e-06	Downregulated-DEGs	24hpi
Lc06257	-3.58839	5.07e-08	Downregulated-DEGs	24hpi
Lc26424	-3.68407	3.53e-05	Downregulated-DEGs	24hpi
Lc05503	-3.68684	0.000710916	Downregulated-DEGs	24hpi
Lc31256	-3.7699	1.52e-05	Downregulated-DEGs	24hpi
Lc00841	-3.83181	0.0115988	Downregulated-DEGs	24hpi
Lc11071	-3.8387	7.04e-08	Downregulated-DEGs	24hpi
Lc21973	-3.86507	0.00498762	Downregulated-DEGs	24hpi
Lc38878	-3.87076	1.95e-08	Downregulated-DEGs	24hpi
Lc26041	-3.89741	0.000857501	Downregulated-DEGs	24hpi
Lc25556	-3.92308	8.82e-14	Downregulated-DEGs	24hpi
Lc16091	-3.92399	1.37e-06	Downregulated-DEGs	24hpi
Lc04175	-4.00692	2.52e-15	Downregulated-DEGs	24hpi
Lc06319	-4.03739	1.2e-11	Downregulated-DEGs	24hpi
Lc13607	-4.03988	1.3e-05	Downregulated-DEGs	24hpi
Lc24609	-4.10805	1.53e-07	Downregulated-DEGs	24hpi
Lc21269	-4.12984	1.23e-16	Downregulated-DEGs	24hpi
Lc21732	-4.13345	1.95e-12	Downregulated-DEGs	24hpi
Lc12736	-4.23863	0.000184818	Downregulated-DEGs	24hpi
Lc01171	-4.25631	0.000925734	Downregulated-DEGs	24hpi
Lc07934	-4.32658	0.00966609	Downregulated-DEGs	24hpi
Lc33673	-4.38867	0.0432862	Downregulated-DEGs	24hpi
Lc25362	-4.40756	4.43e-19	Downregulated-DEGs	24hpi
Lc36033	-4.43143	0.0367756	Downregulated-DEGs	24hpi
Lc25555	-4.4922	1.86e-05	Downregulated-DEGs	24hpi
Lc25822	-4.5038	0.0387606	Downregulated-DEGs	24hpi
Lc34986	-4.52038	0.00910836	Downregulated-DEGs	24hpi
Lc08252	-4.5362	7.74e-08	Downregulated-DEGs	24hpi
Lc36409	-4.53648	0.0316601	Downregulated-DEGs	24hpi
Lc19699	-4.60719	2.18e-13	Downregulated-DEGs	24hpi
Lc29911	-4.60873	0.0049588	Downregulated-DEGs	24hpi
Lc31650	-4.64292	0.0320362	Downregulated-DEGs	24hpi
Lc00604	-4.65173	2.07e-30	Downregulated-DEGs	24hpi
Lc25704	-4.70983	0.0324346	Downregulated-DEGs	24hpi
Lc31402	-4.84826	0.040258	Downregulated-DEGs	24hpi
Lc24795	-4.8518	0.0127313	Downregulated-DEGs	24hpi
Lc27650	-4.8564	5.42e-16	Downregulated-DEGs	24hpi
Lc07559	-4.85995	0.0121117	Downregulated-DEGs	24hpi
Lc23261	-4.88896	0.0221113	Downregulated-DEGs	24hpi
Lc21123	-4.892	0.0373165	Downregulated-DEGs	24hpi
Lc19644	-4.90339	0.0346207	Downregulated-DEGs	24hpi
Lc29224	-4.93315	0.00889174	Downregulated-DEGs	24hpi
Lc24118	-4.9579	8.09e-13	Downregulated-DEGs	24hpi
Lc12872	-4.99985	0.0097096	Downregulated-DEGs	24hpi
Lc07455	-5.0067	0.0319335	Downregulated-DEGs	24hpi
Lc02209	-5.00962	0.00966609	Downregulated-DEGs	24hpi
Lc25304	-5.03241	0.00827855	Downregulated-DEGs	24hpi
Lc28631	-5.08154	7.04e-06	Downregulated-DEGs	24hpi
Lc19968	-5.08658	1.63e-08	Downregulated-DEGs	24hpi
Lc34590	-5.19307	0.0231409	Downregulated-DEGs	24hpi
Lc04370	-5.20132	0.0285148	Downregulated-DEGs	24hpi
Lc10162	-5.33835	0.010241	Downregulated-DEGs	24hpi
Lc25536	-5.35475	0.00980414	Downregulated-DEGs	24hpi
Lc04672	-5.39608	0.00805191	Downregulated-DEGs	24hpi
Lc12209	-5.41225	0.00736608	Downregulated-DEGs	24hpi
Lc11010	-5.43001	0.0134727	Downregulated-DEGs	24hpi
Lc30055	-5.45232	6.39e-07	Downregulated-DEGs	24hpi
Lc26039	-5.49904	0.00535746	Downregulated-DEGs	24hpi
Lc01640	-5.52554	0.00849234	Downregulated-DEGs	24hpi
Lc15583	-5.66549	0.00463422	Downregulated-DEGs	24hpi
Lc36779	-5.67718	0.00258692	Downregulated-DEGs	24hpi
Lc00145	-5.69068	0.00393972	Downregulated-DEGs	24hpi
Lc10810	-5.72581	0.00205621	Downregulated-DEGs	24hpi
Lc18567	-5.73471	0.00220154	Downregulated-DEGs	24hpi
Lc03925	-5.74446	0.00344847	Downregulated-DEGs	24hpi
Lc03633	-5.77783	0.00266327	Downregulated-DEGs	24hpi
Lc08720	-5.92837	0.00141291	Downregulated-DEGs	24hpi
Lc33320	-5.9528	0.00281214	Downregulated-DEGs	24hpi
Lc31937	-5.99065	0.000667806	Downregulated-DEGs	24hpi
Lc22212	-5.9998	0.000154367	Downregulated-DEGs	24hpi
Lc16493	-6.07467	2.79e-06	Downregulated-DEGs	24hpi
Lc30056	-6.08549	0.000738575	Downregulated-DEGs	24hpi
Lc06358	-6.12087	0.00047108	Downregulated-DEGs	24hpi
Lc27921	-6.1958	0.00176987	Downregulated-DEGs	24hpi
Lc09483	-6.20745	0.000280811	Downregulated-DEGs	24hpi
Lc02741	-6.21111	0.000217118	Downregulated-DEGs	24hpi
Lc36814	-6.27246	0.000210141	Downregulated-DEGs	24hpi
Lc36885	-6.29051	0.000222634	Downregulated-DEGs	24hpi
Lc08380	-6.63752	6.12e-05	Downregulated-DEGs	24hpi
Lc16735	-6.63854	8.97e-30	Downregulated-DEGs	24hpi
Lc12139	-6.6566	3.11e-05	Downregulated-DEGs	24hpi
Lc15413	-6.70249	3.03e-05	Downregulated-DEGs	24hpi
Lc06323	-6.73827	2.64e-05	Downregulated-DEGs	24hpi
Lc33328	-6.74097	5.54e-06	Downregulated-DEGs	24hpi
Lc22213	-6.74159	1.94e-05	Downregulated-DEGs	24hpi
Lc02020	-6.7516	0.000233178	Downregulated-DEGs	24hpi
Lc20504	-6.8393	1.17e-05	Downregulated-DEGs	24hpi
Lc09237	-6.85389	1.66e-05	Downregulated-DEGs	24hpi
Lc04761	-6.85694	1.86e-05	Downregulated-DEGs	24hpi
Lc23085	-6.99403	1.66e-06	Downregulated-DEGs	24hpi
Lc24520	-7.04705	3.85e-06	Downregulated-DEGs	24hpi
Lc21020	-7.04804	4.1e-06	Downregulated-DEGs	24hpi
Lc37242	-7.13048	3.14e-06	Downregulated-DEGs	24hpi
Lc15380	-7.14525	1.77e-05	Downregulated-DEGs	24hpi
Lc01715	-7.26712	1.53e-06	Downregulated-DEGs	24hpi
Lc26535	-7.30627	3.72e-07	Downregulated-DEGs	24hpi
Lc37812	-7.32679	1.83e-06	Downregulated-DEGs	24hpi
Lc15616	-7.40039	6.17e-07	Downregulated-DEGs	24hpi
Lc17853	-7.46444	1.83e-07	Downregulated-DEGs	24hpi
Lc13782	-7.48108	1.71e-07	Downregulated-DEGs	24hpi
Lc37643	-7.50476	2.42e-05	Downregulated-DEGs	24hpi
Lc09159	-7.56753	6.93e-15	Downregulated-DEGs	24hpi
Lc36047	-7.77263	6.68e-08	Downregulated-DEGs	24hpi
Lc00685	-7.92608	3.73e-08	Downregulated-DEGs	24hpi
Lc14313	-8.04515	3.07e-08	Downregulated-DEGs	24hpi
Lc17695	-8.10844	5.48e-09	Downregulated-DEGs	24hpi
Lc17464	-8.2581	1.63e-08	Downregulated-DEGs	24hpi
Lc15608	-8.28642	5.15e-09	Downregulated-DEGs	24hpi
Lc10073	-8.44129	2.35e-08	Downregulated-DEGs	24hpi
Lc35984	-8.65746	3.86e-10	Downregulated-DEGs	24hpi
Lc29998	-8.72079	3.13e-10	Downregulated-DEGs	24hpi
Lc22504	-9.13566	2.88e-11	Downregulated-DEGs	24hpi
Lc08805	-9.27264	7.35e-12	Downregulated-DEGs	24hpi
Lc21268	-9.29019	1.05e-15	Downregulated-DEGs	24hpi
Lc05073	-9.61216	7.94e-13	Downregulated-DEGs	24hpi
Lc18672	-9.61779	8.09e-13	Downregulated-DEGs	24hpi
Lc17199	-9.68173	4.74e-13	Downregulated-DEGs	24hpi
Lc07034	-9.69483	6.03e-13	Downregulated-DEGs	24hpi
Lc13302	-12.244	5.96e-20	Downregulated-DEGs	24hpi
Lc36840	9.09362	1.09e-10	Upregulated-DEGs	24hpi
Lc15373	8.62757	8.08e-10	Upregulated-DEGs	24hpi
Lc26925	8.29635	1.36e-11	Upregulated-DEGs	24hpi
Lc37586	8.21814	1.4e-49	Upregulated-DEGs	24hpi
Lc13750	8.09001	1.63e-08	Upregulated-DEGs	24hpi
Lc15570	7.72186	1.5e-07	Upregulated-DEGs	24hpi
Lc21832	7.61333	8.38e-08	Upregulated-DEGs	24hpi
Lc23981	7.60121	1.91e-07	Upregulated-DEGs	24hpi
Lc31952	7.53499	2.74e-07	Upregulated-DEGs	24hpi
Lc09042	7.44838	5.57e-07	Upregulated-DEGs	24hpi
Lc01428	7.39071	2.3e-07	Upregulated-DEGs	24hpi
Lc08018	7.31677	5.25e-07	Upregulated-DEGs	24hpi
Lc15108	7.16886	9.71e-06	Upregulated-DEGs	24hpi
Lc09573	7.14492	2.67e-06	Upregulated-DEGs	24hpi
Lc26862	7.10185	1.4e-06	Upregulated-DEGs	24hpi
Lc01129	7.10157	1.45e-06	Upregulated-DEGs	24hpi
Lc09136	7.09844	1.09e-06	Upregulated-DEGs	24hpi
Lc17787	7.05639	1.63e-42	Upregulated-DEGs	24hpi
Lc14789	7.02375	6.57e-06	Upregulated-DEGs	24hpi
Lc00289	7.00491	5.26e-06	Upregulated-DEGs	24hpi
Lc27609	6.93477	6.99e-06	Upregulated-DEGs	24hpi
Lc33637	6.66029	6.88e-05	Upregulated-DEGs	24hpi
Lc18524	6.52141	2.02e-05	Upregulated-DEGs	24hpi
Lc34716	6.44898	2.3e-05	Upregulated-DEGs	24hpi
Lc21345	6.44572	3.69e-07	Upregulated-DEGs	24hpi
Lc23715	6.39032	3.25e-05	Upregulated-DEGs	24hpi
Lc32274	6.27266	0.000229387	Upregulated-DEGs	24hpi
Lc23982	6.24447	0.000287901	Upregulated-DEGs	24hpi
Lc19286	6.05231	0.00143596	Upregulated-DEGs	24hpi
Lc00242	6.03587	0.000675309	Upregulated-DEGs	24hpi
Lc33995	6.02069	0.000856966	Upregulated-DEGs	24hpi
Lc15109	5.98353	0.00070534	Upregulated-DEGs	24hpi
Lc17488	5.95382	0.00897833	Upregulated-DEGs	24hpi
Lc32699	5.93161	0.000297629	Upregulated-DEGs	24hpi
Lc23954	5.82121	0.00172681	Upregulated-DEGs	24hpi
Lc16695	5.75088	0.0138651	Upregulated-DEGs	24hpi
Lc37176	5.748	0.00329861	Upregulated-DEGs	24hpi
Lc29055	5.73423	0.0024594	Upregulated-DEGs	24hpi
Lc31238	5.61765	9.64e-10	Upregulated-DEGs	24hpi
Lc17993	5.56466	5.4e-40	Upregulated-DEGs	24hpi
Lc05808	5.50709	0.00593249	Upregulated-DEGs	24hpi
Lc02843	5.50099	0.00162559	Upregulated-DEGs	24hpi
Lc17613	5.46003	0.00738933	Upregulated-DEGs	24hpi
Lc06586	5.45675	0.0127313	Upregulated-DEGs	24hpi
Lc35104	5.45503	0.00667212	Upregulated-DEGs	24hpi
Lc08753	5.40223	0.00950118	Upregulated-DEGs	24hpi
Lc30248	5.3661	8.23e-13	Upregulated-DEGs	24hpi
Lc11260	5.35856	0.00228391	Upregulated-DEGs	24hpi
Lc34097	5.33942	0.00287464	Upregulated-DEGs	24hpi
Lc26630	5.33697	0.00967859	Upregulated-DEGs	24hpi
Lc08563	5.29455	0.0196938	Upregulated-DEGs	24hpi
Lc29361	5.25621	8.59e-10	Upregulated-DEGs	24hpi
Lc06098	5.24454	0.00329861	Upregulated-DEGs	24hpi
Lc35064	5.23791	4.43e-19	Upregulated-DEGs	24hpi
Lc24081	5.19278	0.02329	Upregulated-DEGs	24hpi
Lc21876	5.1315	2.7e-09	Upregulated-DEGs	24hpi
Lc24091	5.12754	5.73e-06	Upregulated-DEGs	24hpi
Lc04872	5.12586	0.0280141	Upregulated-DEGs	24hpi
Lc22885	5.12155	0.000489814	Upregulated-DEGs	24hpi
Lc27339	5.11618	0.0219379	Upregulated-DEGs	24hpi
Lc07876	5.08201	0.0253604	Upregulated-DEGs	24hpi
Lc20631	5.06013	0.0234178	Upregulated-DEGs	24hpi
Lc30280	5.05821	0.00643994	Upregulated-DEGs	24hpi
Lc09438	5.03362	0.0131962	Upregulated-DEGs	24hpi
Lc17628	5.00792	0.0381212	Upregulated-DEGs	24hpi
Lc13717	4.98807	0.0293747	Upregulated-DEGs	24hpi
Lc35789	4.89903	1.8e-08	Upregulated-DEGs	24hpi
Lc04713	4.88992	0.0109717	Upregulated-DEGs	24hpi
Lc12173	4.88725	6.87e-09	Upregulated-DEGs	24hpi
Lc22445	4.8585	0.0131962	Upregulated-DEGs	24hpi
Lc35899	4.84073	0.012417	Upregulated-DEGs	24hpi
Lc15166	4.79006	2.79e-08	Upregulated-DEGs	24hpi
Lc04506	4.78054	0.0186168	Upregulated-DEGs	24hpi
Lc37168	4.72474	0.00603255	Upregulated-DEGs	24hpi
Lc30918	4.71974	0.0204688	Upregulated-DEGs	24hpi
Lc00441	4.62115	0.0270049	Upregulated-DEGs	24hpi
Lc02662	4.53142	1.46e-09	Upregulated-DEGs	24hpi
Lc12327	4.49788	0.00690388	Upregulated-DEGs	24hpi
Lc06628	4.35857	9.34e-09	Upregulated-DEGs	24hpi
Lc09458	4.34821	6.39e-13	Upregulated-DEGs	24hpi
Lc03110	4.32297	1.95e-12	Upregulated-DEGs	24hpi
Lc17459	4.28263	0.0131962	Upregulated-DEGs	24hpi
Lc08527	4.25365	2.76e-15	Upregulated-DEGs	24hpi
Lc13424	4.24438	2.59e-05	Upregulated-DEGs	24hpi
Lc34135	4.24081	9e-05	Upregulated-DEGs	24hpi
Lc07971	4.19129	2.33e-07	Upregulated-DEGs	24hpi
Lc15187	4.18192	7.15e-12	Upregulated-DEGs	24hpi
Lc20716	4.12203	2.6e-05	Upregulated-DEGs	24hpi
Lc00667	4.11348	0.0238193	Upregulated-DEGs	24hpi
Lc18791	4.09449	0.0306254	Upregulated-DEGs	24hpi
Lc22865	4.06343	0.00273587	Upregulated-DEGs	24hpi
Lc03060	4.05742	0.000318401	Upregulated-DEGs	24hpi
Lc32245	4.03835	6.19e-12	Upregulated-DEGs	24hpi
Lc37299	4.01743	3.93e-05	Upregulated-DEGs	24hpi
Lc00821	3.99994	0.00294125	Upregulated-DEGs	24hpi
Lc23342	3.94278	0.0355597	Upregulated-DEGs	24hpi
Lc30794	3.93183	0.000856966	Upregulated-DEGs	24hpi
Lc34560	3.92636	8.32e-10	Upregulated-DEGs	24hpi
Lc29971	3.91879	9.33e-35	Upregulated-DEGs	24hpi
Lc14668	3.87133	0.0132274	Upregulated-DEGs	24hpi
Lc31877	3.85057	0.00105336	Upregulated-DEGs	24hpi
Lc10454	3.84965	0.0070198	Upregulated-DEGs	24hpi
Lc28480	3.78795	8.15e-08	Upregulated-DEGs	24hpi
Lc29709	3.78144	2.76e-07	Upregulated-DEGs	24hpi
Lc19904	3.72136	9.55e-08	Upregulated-DEGs	24hpi
Lc24397	3.67526	3.02e-13	Upregulated-DEGs	24hpi
Lc08679	3.6374	5.1e-18	Upregulated-DEGs	24hpi
Lc16609	3.61108	0.00914143	Upregulated-DEGs	24hpi
Lc26930	3.60923	0.0266413	Upregulated-DEGs	24hpi
Lc00281	3.58947	0.00321036	Upregulated-DEGs	24hpi
Lc24637	3.53254	4.72e-05	Upregulated-DEGs	24hpi
Lc25751	3.46152	2.51e-09	Upregulated-DEGs	24hpi
Lc37865	3.44768	0.00849234	Upregulated-DEGs	24hpi
Lc02175	3.37588	0.044066	Upregulated-DEGs	24hpi
Lc36760	3.37297	1.66e-05	Upregulated-DEGs	24hpi
Lc09750	3.35106	0.000856966	Upregulated-DEGs	24hpi
Lc15254	3.32864	2.16e-24	Upregulated-DEGs	24hpi
Lc24528	3.31987	0.0316208	Upregulated-DEGs	24hpi
Lc13297	3.24156	0.00393589	Upregulated-DEGs	24hpi
Lc24303	3.23494	0.000263158	Upregulated-DEGs	24hpi
Lc22459	3.18908	1.73e-06	Upregulated-DEGs	24hpi
Lc30000	3.18777	9.93e-05	Upregulated-DEGs	24hpi
Lc04964	3.17702	0.000429573	Upregulated-DEGs	24hpi
Lc10028	3.12933	4.76e-07	Upregulated-DEGs	24hpi
Lc38317	3.1051	0.040095	Upregulated-DEGs	24hpi
Lc06918	3.07885	1.16e-05	Upregulated-DEGs	24hpi
Lc18918	3.05949	3.9e-07	Upregulated-DEGs	24hpi
Lc01911	3.01143	0.00859481	Upregulated-DEGs	24hpi
Lc27657	3.00799	4.8e-07	Upregulated-DEGs	24hpi
Lc21288	2.99447	5.38e-14	Upregulated-DEGs	24hpi
Lc35474	2.98471	7.34e-12	Upregulated-DEGs	24hpi
Lc33663	2.97362	2.65e-06	Upregulated-DEGs	24hpi
Lc12645	2.96105	0.000351423	Upregulated-DEGs	24hpi
Lc34209	2.92529	1.11e-08	Upregulated-DEGs	24hpi
Lc15186	2.90615	0.00176987	Upregulated-DEGs	24hpi
Lc19354	2.89993	0.0039183	Upregulated-DEGs	24hpi
Lc28548	2.86321	0.0131962	Upregulated-DEGs	24hpi
Lc09880	2.86136	1.56e-08	Upregulated-DEGs	24hpi
Lc02894	2.84802	3.11e-05	Upregulated-DEGs	24hpi
Lc06425	2.79575	1.67e-16	Upregulated-DEGs	24hpi
Lc27046	2.70725	9.68e-17	Upregulated-DEGs	24hpi
Lc13945	2.69471	0.0280328	Upregulated-DEGs	24hpi
Lc27192	2.67559	7.47e-10	Upregulated-DEGs	24hpi
Lc12617	2.61238	5.38e-14	Upregulated-DEGs	24hpi
Lc05910	2.60626	0.0418771	Upregulated-DEGs	24hpi
Lc03282	2.57507	7.79e-13	Upregulated-DEGs	24hpi
Lc15158	2.56337	1.61e-17	Upregulated-DEGs	24hpi
Lc15128	2.53171	2.14e-06	Upregulated-DEGs	24hpi
Lc15167	2.51041	0.00529822	Upregulated-DEGs	24hpi
Lc28479	2.4873	0.00412045	Upregulated-DEGs	24hpi
Lc11335	2.45367	0.000754683	Upregulated-DEGs	24hpi
Lc26825	2.43956	0.0277033	Upregulated-DEGs	24hpi
Lc16265	2.42724	5.6e-07	Upregulated-DEGs	24hpi
Lc30966	2.39125	0.000518517	Upregulated-DEGs	24hpi
Lc24898	2.38692	1.52e-11	Upregulated-DEGs	24hpi
Lc13291	2.3488	2.22e-05	Upregulated-DEGs	24hpi
Lc23967	2.33807	8.76e-08	Upregulated-DEGs	24hpi
Lc19099	2.31391	0.00379721	Upregulated-DEGs	24hpi
Lc27731	2.3095	0.0061422	Upregulated-DEGs	24hpi
Lc02190	2.30485	2.12e-07	Upregulated-DEGs	24hpi
Lc13299	2.28811	2.79e-06	Upregulated-DEGs	24hpi
Lc07319	2.27975	0.000151744	Upregulated-DEGs	24hpi
Lc18491	2.27737	0.0278454	Upregulated-DEGs	24hpi
Lc07948	2.25741	0.000429573	Upregulated-DEGs	24hpi
Lc25726	2.24457	4.57e-05	Upregulated-DEGs	24hpi
Lc03513	2.24112	0.0479327	Upregulated-DEGs	24hpi
Lc26794	2.23509	1.52e-11	Upregulated-DEGs	24hpi
Lc30539	2.23093	0.00265588	Upregulated-DEGs	24hpi
Lc07507	2.22901	4.72e-11	Upregulated-DEGs	24hpi
Lc24211	2.22162	1.05e-06	Upregulated-DEGs	24hpi
Lc01591	2.1874	0.00525412	Upregulated-DEGs	24hpi
Lc38935	2.18335	2.44e-05	Upregulated-DEGs	24hpi
Lc16174	2.17835	9.17e-05	Upregulated-DEGs	24hpi
Lc08362	2.16462	1.34e-08	Upregulated-DEGs	24hpi
Lc38855	2.16314	2.96e-13	Upregulated-DEGs	24hpi
Lc35117	2.15728	0.00313714	Upregulated-DEGs	24hpi
Lc01036	2.15359	6.22e-07	Upregulated-DEGs	24hpi
Lc33315	2.15197	0.0169303	Upregulated-DEGs	24hpi
Lc10757	2.14392	0.000329884	Upregulated-DEGs	24hpi
Lc31212	2.12207	0.000670191	Upregulated-DEGs	24hpi
Lc25821	2.11433	1.69e-12	Upregulated-DEGs	24hpi
Lc17084	2.09549	0.000243214	Upregulated-DEGs	24hpi
Lc20460	2.09307	5.68e-10	Upregulated-DEGs	24hpi
Lc38390	2.09126	1.16e-05	Upregulated-DEGs	24hpi
Lc35998	2.08518	7.06e-13	Upregulated-DEGs	24hpi
Lc09948	2.07381	0.00258692	Upregulated-DEGs	24hpi
Lc09158	2.06687	6.56e-05	Upregulated-DEGs	24hpi
Lc02952	2.04951	1.07e-05	Upregulated-DEGs	24hpi
Lc29017	2.04911	0.00115482	Upregulated-DEGs	24hpi
Lc11660	2.0323	0.00260261	Upregulated-DEGs	24hpi
Lc14006	2.01286	0.000145434	Upregulated-DEGs	24hpi
Lc36059	2.00633	0.00919427	Upregulated-DEGs	24hpi
Lc35040	1.99752	1.17e-05	Upregulated-DEGs	24hpi
Lc23787	1.98665	0.0063207	Upregulated-DEGs	24hpi
Lc35975	1.98001	0.000443797	Upregulated-DEGs	24hpi
Lc38911	1.97115	2.99e-08	Upregulated-DEGs	24hpi
Lc27040	1.96919	0.000350722	Upregulated-DEGs	24hpi
Lc09636	1.96389	0.0349027	Upregulated-DEGs	24hpi
Lc27730	1.93847	0.0137415	Upregulated-DEGs	24hpi
Lc17091	1.93295	0.00328424	Upregulated-DEGs	24hpi
Lc22092	1.92404	0.0272022	Upregulated-DEGs	24hpi
Lc36695	1.9112	0.0145198	Upregulated-DEGs	24hpi
Lc23545	1.90764	2.95e-06	Upregulated-DEGs	24hpi
Lc16201	1.90742	0.0353526	Upregulated-DEGs	24hpi
Lc20315	1.89737	0.0217242	Upregulated-DEGs	24hpi
Lc23552	1.895	0.00597499	Upregulated-DEGs	24hpi
Lc03280	1.88778	0.044066	Upregulated-DEGs	24hpi
Lc02731	1.86586	0.000154367	Upregulated-DEGs	24hpi
Lc19563	1.86557	1.39e-07	Upregulated-DEGs	24hpi
Lc26973	1.82758	0.0160985	Upregulated-DEGs	24hpi
Lc29856	1.81705	0.00256917	Upregulated-DEGs	24hpi
Lc16741	1.81268	1.85e-07	Upregulated-DEGs	24hpi
Lc32466	1.8033	5.23e-07	Upregulated-DEGs	24hpi
Lc30461	1.78432	0.0224243	Upregulated-DEGs	24hpi
Lc20960	1.78326	8.22e-08	Upregulated-DEGs	24hpi
Lc13419	1.77045	2.4e-05	Upregulated-DEGs	24hpi
Lc33418	1.75194	0.0483734	Upregulated-DEGs	24hpi
Lc37183	1.72925	5.6e-07	Upregulated-DEGs	24hpi
Lc20397	1.71962	0.0483734	Upregulated-DEGs	24hpi
Lc07053	1.71507	0.0143759	Upregulated-DEGs	24hpi
Lc07678	1.71354	0.0219379	Upregulated-DEGs	24hpi
Lc23546	1.71073	3.45e-05	Upregulated-DEGs	24hpi
Lc33287	1.70512	1.54e-08	Upregulated-DEGs	24hpi
Lc33589	1.69967	0.011344	Upregulated-DEGs	24hpi
Lc22906	1.69521	0.00180818	Upregulated-DEGs	24hpi
Lc05705	1.69393	0.0177916	Upregulated-DEGs	24hpi
Lc27033	1.6787	5.05e-05	Upregulated-DEGs	24hpi
Lc27898	1.67168	7.4e-09	Upregulated-DEGs	24hpi
Lc21729	1.67031	0.000395441	Upregulated-DEGs	24hpi
Lc35213	1.66908	9.78e-14	Upregulated-DEGs	24hpi
Lc22597	1.65999	0.00744314	Upregulated-DEGs	24hpi
Lc17552	1.64872	0.0062384	Upregulated-DEGs	24hpi
Lc25765	1.64845	0.02329	Upregulated-DEGs	24hpi
Lc06510	1.64688	0.00160646	Upregulated-DEGs	24hpi
Lc23550	1.64377	0.00219008	Upregulated-DEGs	24hpi
Lc35421	1.6197	0.000126836	Upregulated-DEGs	24hpi
Lc01198	1.61803	0.00416141	Upregulated-DEGs	24hpi
Lc05553	1.61499	0.0020055	Upregulated-DEGs	24hpi
Lc24607	1.61493	1.56e-08	Upregulated-DEGs	24hpi
Lc08149	1.61489	5.85e-05	Upregulated-DEGs	24hpi
Lc07648	1.61423	3.95e-05	Upregulated-DEGs	24hpi
Lc04789	1.6102	0.00683878	Upregulated-DEGs	24hpi
Lc19671	1.60779	0.00272641	Upregulated-DEGs	24hpi
Lc00416	1.60037	0.00805908	Upregulated-DEGs	24hpi
Lc20592	1.60022	0.000502525	Upregulated-DEGs	24hpi
Lc15110	1.5977	0.00744314	Upregulated-DEGs	24hpi
Lc04204	1.58321	0.0244191	Upregulated-DEGs	24hpi
Lc16510	1.58287	0.000738575	Upregulated-DEGs	24hpi
Lc24341	1.58206	0.02329	Upregulated-DEGs	24hpi
Lc27923	1.58067	0.0299308	Upregulated-DEGs	24hpi
Lc26541	1.57429	2.17e-05	Upregulated-DEGs	24hpi
Lc16358	1.56569	0.00028221	Upregulated-DEGs	24hpi
Lc25075	1.56313	2.17e-09	Upregulated-DEGs	24hpi
Lc14950	1.55993	0.00549423	Upregulated-DEGs	24hpi
Lc04791	1.5535	0.0255338	Upregulated-DEGs	24hpi
Lc24608	1.54614	7.54e-05	Upregulated-DEGs	24hpi
Lc10050	1.5427	0.00518684	Upregulated-DEGs	24hpi
Lc27038	1.5418	3.03e-05	Upregulated-DEGs	24hpi
Lc35727	1.54007	0.000145434	Upregulated-DEGs	24hpi
Lc22639	1.53423	0.0025947	Upregulated-DEGs	24hpi
Lc16004	1.5265	2.17e-05	Upregulated-DEGs	24hpi
Lc30975	1.52558	1.91e-07	Upregulated-DEGs	24hpi
Lc08664	1.51849	0.00190137	Upregulated-DEGs	24hpi
Lc23914	1.51527	0.000856966	Upregulated-DEGs	24hpi
Lc24899	1.50433	7.31e-07	Upregulated-DEGs	24hpi
Lc03331	1.49913	0.00805908	Upregulated-DEGs	24hpi
Lc03697	1.49529	0.000144503	Upregulated-DEGs	24hpi
Lc26475	1.48712	0.000160926	Upregulated-DEGs	24hpi
Lc26612	1.4793	6.34e-08	Upregulated-DEGs	24hpi
Lc07473	1.45694	0.0190418	Upregulated-DEGs	24hpi
Lc34561	1.44167	0.000187922	Upregulated-DEGs	24hpi
Lc12640	1.43097	0.0381351	Upregulated-DEGs	24hpi
Lc18164	1.42269	0.00341814	Upregulated-DEGs	24hpi
Lc15315	1.42246	0.000613839	Upregulated-DEGs	24hpi
Lc00525	1.41523	0.00104781	Upregulated-DEGs	24hpi
Lc13566	1.39753	0.007133	Upregulated-DEGs	24hpi
Lc19535	1.39593	0.0346173	Upregulated-DEGs	24hpi
Lc01814	1.3951	0.0268528	Upregulated-DEGs	24hpi
Lc29336	1.39065	0.0353694	Upregulated-DEGs	24hpi
Lc04109	1.3826	0.0131457	Upregulated-DEGs	24hpi
Lc22961	1.3717	0.00228391	Upregulated-DEGs	24hpi
Lc16098	1.36972	0.0347394	Upregulated-DEGs	24hpi
Lc29950	1.34917	0.0054732	Upregulated-DEGs	24hpi
Lc05320	1.3428	0.0332019	Upregulated-DEGs	24hpi
Lc01759	1.3424	0.000375515	Upregulated-DEGs	24hpi
Lc06595	1.34094	0.0414671	Upregulated-DEGs	24hpi
Lc05063	1.32891	0.00755764	Upregulated-DEGs	24hpi
Lc32244	1.32451	0.00166559	Upregulated-DEGs	24hpi
Lc12820	1.32172	0.00847651	Upregulated-DEGs	24hpi
Lc01367	1.31981	0.00342981	Upregulated-DEGs	24hpi
Lc27971	1.30707	0.000399734	Upregulated-DEGs	24hpi
Lc01475	1.30426	0.00191596	Upregulated-DEGs	24hpi
Lc17214	1.3026	0.00204076	Upregulated-DEGs	24hpi
Lc29356	1.29333	0.0324985	Upregulated-DEGs	24hpi
Lc19875	1.28966	0.000937342	Upregulated-DEGs	24hpi
Lc02173	1.28792	0.0216152	Upregulated-DEGs	24hpi
Lc16508	1.28159	1.3e-05	Upregulated-DEGs	24hpi
Lc38391	1.2758	0.0206734	Upregulated-DEGs	24hpi
Lc17974	1.27552	4.75e-05	Upregulated-DEGs	24hpi
Lc05337	1.26433	0.0223336	Upregulated-DEGs	24hpi
Lc34767	1.26052	0.000278849	Upregulated-DEGs	24hpi
Lc24532	1.25428	0.000513493	Upregulated-DEGs	24hpi
Lc24499	1.2528	0.000235676	Upregulated-DEGs	24hpi
Lc08228	1.25253	0.000849602	Upregulated-DEGs	24hpi
Lc01434	1.24611	2.8e-07	Upregulated-DEGs	24hpi
Lc25507	1.23892	0.0311455	Upregulated-DEGs	24hpi
Lc15833	1.23832	2.03e-05	Upregulated-DEGs	24hpi
Lc03370	1.2356	2.76e-05	Upregulated-DEGs	24hpi
Lc19376	1.2348	0.0432862	Upregulated-DEGs	24hpi
Lc30531	1.22953	0.00101759	Upregulated-DEGs	24hpi
Lc27148	1.22081	0.000198812	Upregulated-DEGs	24hpi
Lc34822	1.21211	5.68e-06	Upregulated-DEGs	24hpi
Lc07908	1.2084	0.0472594	Upregulated-DEGs	24hpi
Lc13511	1.20584	4.37e-06	Upregulated-DEGs	24hpi
Lc26421	1.20468	0.00630505	Upregulated-DEGs	24hpi
Lc15176	1.20231	0.00152376	Upregulated-DEGs	24hpi
Lc01128	1.18543	3.11e-05	Upregulated-DEGs	24hpi
Lc31516	1.18488	0.0387606	Upregulated-DEGs	24hpi
Lc17786	1.1839	0.0037001	Upregulated-DEGs	24hpi
Lc27578	1.18119	0.0248004	Upregulated-DEGs	24hpi
Lc20759	1.17033	0.03575	Upregulated-DEGs	24hpi
Lc35633	1.16717	0.0215657	Upregulated-DEGs	24hpi
Lc32651	1.16701	0.0131962	Upregulated-DEGs	24hpi
Lc25084	1.16563	0.00036747	Upregulated-DEGs	24hpi
Lc34801	1.16049	0.000567571	Upregulated-DEGs	24hpi
Lc08840	1.15219	0.00430074	Upregulated-DEGs	24hpi
Lc21427	1.14755	0.000786327	Upregulated-DEGs	24hpi
Lc00351	1.14732	0.0337755	Upregulated-DEGs	24hpi
Lc27435	1.13373	0.000176721	Upregulated-DEGs	24hpi
Lc07526	1.13215	0.0195638	Upregulated-DEGs	24hpi
Lc02378	1.13059	0.00012918	Upregulated-DEGs	24hpi
Lc34060	1.12645	0.0265042	Upregulated-DEGs	24hpi
Lc24045	1.11875	0.000160926	Upregulated-DEGs	24hpi
Lc05319	1.11549	0.0198013	Upregulated-DEGs	24hpi
Lc30401	1.11209	3.69e-05	Upregulated-DEGs	24hpi
Lc04243	1.11042	0.0204688	Upregulated-DEGs	24hpi
Lc12983	1.11019	0.0405305	Upregulated-DEGs	24hpi
Lc05015	1.10588	0.00640304	Upregulated-DEGs	24hpi
Lc13421	1.09989	0.000280811	Upregulated-DEGs	24hpi
Lc31167	1.09753	0.0239212	Upregulated-DEGs	24hpi
Lc11951	1.08956	0.0361956	Upregulated-DEGs	24hpi
Lc31633	1.08071	0.000114858	Upregulated-DEGs	24hpi
Lc27311	1.07077	0.00120646	Upregulated-DEGs	24hpi
Lc24059	1.07025	0.0256898	Upregulated-DEGs	24hpi
Lc05879	1.06441	0.0013005	Upregulated-DEGs	24hpi
Lc20564	1.05627	9.59e-06	Upregulated-DEGs	24hpi
Lc08145	1.04556	0.00313884	Upregulated-DEGs	24hpi
Lc01256	1.04513	0.00511165	Upregulated-DEGs	24hpi
Lc23541	1.04359	0.0293352	Upregulated-DEGs	24hpi
Lc25238	1.04043	0.000297629	Upregulated-DEGs	24hpi
Lc00481	1.03089	0.000445522	Upregulated-DEGs	24hpi
Lc06769	1.01975	0.0153373	Upregulated-DEGs	24hpi
Lc14939	1.01811	0.00588727	Upregulated-DEGs	24hpi
Lc26799	1.01355	0.0346207	Upregulated-DEGs	24hpi
Lc26922	1.01338	0.00273587	Upregulated-DEGs	24hpi
Lc00626	1.01048	0.0206304	Upregulated-DEGs	24hpi
Lc05370	-3.08167	0.0494767	Downregulated-DEGs	96hpi
Lc20941	-2.96481	0.0494178	Downregulated-DEGs	96hpi
Lc35701	-1.22605	0.0492598	Downregulated-DEGs	96hpi
Lc19512	-1.78107	0.0484836	Downregulated-DEGs	96hpi
Lc07107	-1.58024	0.0484068	Downregulated-DEGs	96hpi
Lc15509	-1.87134	0.047527	Downregulated-DEGs	96hpi
Lc15290	-1.47419	0.046327	Downregulated-DEGs	96hpi
Lc05882	-4.29766	0.0463202	Downregulated-DEGs	96hpi
Lc11085	-1.29801	0.0463202	Downregulated-DEGs	96hpi
Lc25638	-1.80409	0.0459394	Downregulated-DEGs	96hpi
Lc32042	-1.37937	0.0456097	Downregulated-DEGs	96hpi
Lc30056	-5.00546	0.0451007	Downregulated-DEGs	96hpi
Lc12276	-2.12352	0.0441438	Downregulated-DEGs	96hpi
Lc17532	-1.22776	0.0441438	Downregulated-DEGs	96hpi
Lc09237	-4.42179	0.0439978	Downregulated-DEGs	96hpi
Lc05379	-1.66685	0.0439209	Downregulated-DEGs	96hpi
Lc27502	-1.11397	0.0439072	Downregulated-DEGs	96hpi
Lc15967	-1.48187	0.0436647	Downregulated-DEGs	96hpi
Lc36407	-4.39319	0.0434604	Downregulated-DEGs	96hpi
Lc01298	-1.04668	0.0430614	Downregulated-DEGs	96hpi
Lc09432	-1.16864	0.0430614	Downregulated-DEGs	96hpi
Lc16376	-3.42949	0.0429158	Downregulated-DEGs	96hpi
Lc05416	-4.38652	0.0426308	Downregulated-DEGs	96hpi
Lc10902	-1.38083	0.0425615	Downregulated-DEGs	96hpi
Lc35284	-1.55871	0.0425615	Downregulated-DEGs	96hpi
Lc31675	-1.94134	0.042152	Downregulated-DEGs	96hpi
Lc09483	-3.88633	0.0420766	Downregulated-DEGs	96hpi
Lc28306	-1.40202	0.0420104	Downregulated-DEGs	96hpi
Lc03111	-1.24614	0.0418218	Downregulated-DEGs	96hpi
Lc21027	-1.51375	0.0418218	Downregulated-DEGs	96hpi
Lc13681	-1.9977	0.0417066	Downregulated-DEGs	96hpi
Lc25787	-1.46708	0.0415629	Downregulated-DEGs	96hpi
Lc19644	-4.94529	0.0415237	Downregulated-DEGs	96hpi
Lc38811	-4.49832	0.0410192	Downregulated-DEGs	96hpi
Lc06894	-4.00892	0.0406234	Downregulated-DEGs	96hpi
Lc04823	-1.42963	0.0402509	Downregulated-DEGs	96hpi
Lc20628	-2.42539	0.0399973	Downregulated-DEGs	96hpi
Lc32291	-2.93376	0.0399973	Downregulated-DEGs	96hpi
Lc15432	-1.97967	0.0399139	Downregulated-DEGs	96hpi
Lc25822	-5.02064	0.0396777	Downregulated-DEGs	96hpi
Lc26041	-3.9496	0.03939	Downregulated-DEGs	96hpi
Lc35290	-2.51515	0.0391079	Downregulated-DEGs	96hpi
Lc05868	-1.8334	0.0387686	Downregulated-DEGs	96hpi
Lc14993	-1.82468	0.0387686	Downregulated-DEGs	96hpi
Lc00968	-1.58564	0.0381114	Downregulated-DEGs	96hpi
Lc18009	-2.99046	0.0378925	Downregulated-DEGs	96hpi
Lc23041	-1.52597	0.0377376	Downregulated-DEGs	96hpi
Lc29766	-1.05675	0.0376991	Downregulated-DEGs	96hpi
Lc35377	-4.9581	0.0376454	Downregulated-DEGs	96hpi
Lc09473	-4.46542	0.0370855	Downregulated-DEGs	96hpi
Lc18428	-1.38595	0.0370855	Downregulated-DEGs	96hpi
Lc31969	-3.15818	0.0370855	Downregulated-DEGs	96hpi
Lc32344	-1.84141	0.0370517	Downregulated-DEGs	96hpi
Lc10863	-4.92292	0.03692	Downregulated-DEGs	96hpi
Lc06585	-1.06092	0.0368601	Downregulated-DEGs	96hpi
Lc18425	-1.01205	0.036415	Downregulated-DEGs	96hpi
Lc12088	-2.55269	0.0357015	Downregulated-DEGs	96hpi
Lc09468	-1.75787	0.0355532	Downregulated-DEGs	96hpi
Lc09785	-2.08183	0.0355532	Downregulated-DEGs	96hpi
Lc14386	-1.3674	0.0351919	Downregulated-DEGs	96hpi
Lc08109	-1.59281	0.0349967	Downregulated-DEGs	96hpi
Lc17316	-1.51551	0.0349967	Downregulated-DEGs	96hpi
Lc06914	-1.46691	0.034764	Downregulated-DEGs	96hpi
Lc28557	-2.29228	0.0344009	Downregulated-DEGs	96hpi
Lc21826	-1.51237	0.0342437	Downregulated-DEGs	96hpi
Lc06874	-4.23482	0.0342263	Downregulated-DEGs	96hpi
Lc12505	-1.02832	0.0336897	Downregulated-DEGs	96hpi
Lc23927	-1.47742	0.0330597	Downregulated-DEGs	96hpi
Lc20300	-1.3012	0.0326762	Downregulated-DEGs	96hpi
Lc15436	-1.03405	0.0324842	Downregulated-DEGs	96hpi
Lc04590	-4.23981	0.0324393	Downregulated-DEGs	96hpi
Lc12406	-1.02789	0.0322188	Downregulated-DEGs	96hpi
Lc15868	-2.36265	0.0321148	Downregulated-DEGs	96hpi
Lc18121	-1.61975	0.0321148	Downregulated-DEGs	96hpi
Lc26731	-1.1913	0.0320194	Downregulated-DEGs	96hpi
Lc33132	-1.41326	0.0320194	Downregulated-DEGs	96hpi
Lc37173	-4.07707	0.0320194	Downregulated-DEGs	96hpi
Lc31188	-1.48197	0.0319862	Downregulated-DEGs	96hpi
Lc27490	-1.18527	0.0318818	Downregulated-DEGs	96hpi
Lc25946	-1.65595	0.0316874	Downregulated-DEGs	96hpi
Lc37465	-1.14033	0.0315645	Downregulated-DEGs	96hpi
Lc10263	-1.59553	0.0315548	Downregulated-DEGs	96hpi
Lc12739	-2.25182	0.0295838	Downregulated-DEGs	96hpi
Lc08856	-2.42973	0.0295246	Downregulated-DEGs	96hpi
Lc12324	-1.155	0.0292346	Downregulated-DEGs	96hpi
Lc26766	-1.46596	0.0290542	Downregulated-DEGs	96hpi
Lc05830	-1.42316	0.0290494	Downregulated-DEGs	96hpi
Lc19603	-1.07231	0.0288852	Downregulated-DEGs	96hpi
Lc05982	-2.78714	0.0288066	Downregulated-DEGs	96hpi
Lc36112	-1.17583	0.0287165	Downregulated-DEGs	96hpi
Lc13249	-2.67608	0.0286262	Downregulated-DEGs	96hpi
Lc08410	-1.39054	0.0284517	Downregulated-DEGs	96hpi
Lc22934	-1.19338	0.028419	Downregulated-DEGs	96hpi
Lc07473	-1.25595	0.0283438	Downregulated-DEGs	96hpi
Lc33333	-5.20354	0.0282361	Downregulated-DEGs	96hpi
Lc08380	-5.24426	0.0275879	Downregulated-DEGs	96hpi
Lc08239	-1.04958	0.0275301	Downregulated-DEGs	96hpi
Lc02715	-1.51483	0.0272809	Downregulated-DEGs	96hpi
Lc01280	-2.16164	0.0268992	Downregulated-DEGs	96hpi
Lc04672	-5.13253	0.0268992	Downregulated-DEGs	96hpi
Lc18319	-1.45158	0.026637	Downregulated-DEGs	96hpi
Lc30143	-1.70196	0.0265679	Downregulated-DEGs	96hpi
Lc20446	-3.04808	0.0259531	Downregulated-DEGs	96hpi
Lc22292	-1.78166	0.0257909	Downregulated-DEGs	96hpi
Lc05262	-1.30526	0.0255228	Downregulated-DEGs	96hpi
Lc19598	-2.12019	0.0253636	Downregulated-DEGs	96hpi
Lc05789	-4.73855	0.0251129	Downregulated-DEGs	96hpi
Lc03633	-5.43014	0.0247349	Downregulated-DEGs	96hpi
Lc38513	-1.07774	0.0244362	Downregulated-DEGs	96hpi
Lc20322	-5.15991	0.0243668	Downregulated-DEGs	96hpi
Lc33515	-7.73409	0.024227	Downregulated-DEGs	96hpi
Lc20517	-1.75764	0.0241707	Downregulated-DEGs	96hpi
Lc27199	-1.01502	0.0241707	Downregulated-DEGs	96hpi
Lc26918	-1.07384	0.0239749	Downregulated-DEGs	96hpi
Lc24119	-5.11008	0.0237368	Downregulated-DEGs	96hpi
Lc37643	-5.55379	0.023682	Downregulated-DEGs	96hpi
Lc06052	-1.45686	0.0236371	Downregulated-DEGs	96hpi
Lc10804	-4.76855	0.0235304	Downregulated-DEGs	96hpi
Lc31797	-1.72175	0.0235304	Downregulated-DEGs	96hpi
Lc25251	-1.95788	0.0234584	Downregulated-DEGs	96hpi
Lc03924	-1.48826	0.0233581	Downregulated-DEGs	96hpi
Lc30589	-1.92542	0.0232111	Downregulated-DEGs	96hpi
Lc13107	-1.30175	0.0231792	Downregulated-DEGs	96hpi
Lc15854	-2.27045	0.0231792	Downregulated-DEGs	96hpi
Lc34516	-1.34302	0.0225971	Downregulated-DEGs	96hpi
Lc06767	-1.35198	0.0225297	Downregulated-DEGs	96hpi
Lc36751	-1.53338	0.0223374	Downregulated-DEGs	96hpi
Lc27156	-1.0786	0.0222078	Downregulated-DEGs	96hpi
Lc31429	-4.52041	0.0219722	Downregulated-DEGs	96hpi
Lc13356	-5.10477	0.0219306	Downregulated-DEGs	96hpi
Lc20711	-4.9074	0.0217277	Downregulated-DEGs	96hpi
Lc13620	-4.98771	0.021292	Downregulated-DEGs	96hpi
Lc21132	-3.59723	0.0211738	Downregulated-DEGs	96hpi
Lc13113	-2.55504	0.0210613	Downregulated-DEGs	96hpi
Lc00045	-1.4504	0.0209413	Downregulated-DEGs	96hpi
Lc01296	-2.55323	0.0208515	Downregulated-DEGs	96hpi
Lc15976	-1.78649	0.0206367	Downregulated-DEGs	96hpi
Lc30187	-1.21231	0.0201397	Downregulated-DEGs	96hpi
Lc27584	-2.43165	0.0200108	Downregulated-DEGs	96hpi
Lc09310	-1.18038	0.019649	Downregulated-DEGs	96hpi
Lc11805	-1.72442	0.0194498	Downregulated-DEGs	96hpi
Lc35535	-1.69781	0.0193915	Downregulated-DEGs	96hpi
Lc18443	-2.04869	0.0189613	Downregulated-DEGs	96hpi
Lc07878	-1.41592	0.018876	Downregulated-DEGs	96hpi
Lc14441	-4.72371	0.0188665	Downregulated-DEGs	96hpi
Lc21169	-1.79122	0.0187919	Downregulated-DEGs	96hpi
Lc22214	-1.40196	0.0186788	Downregulated-DEGs	96hpi
Lc10810	-5.16497	0.0186038	Downregulated-DEGs	96hpi
Lc27965	-1.16662	0.0185252	Downregulated-DEGs	96hpi
Lc30085	-2.382	0.0183918	Downregulated-DEGs	96hpi
Lc24957	-1.08257	0.0181473	Downregulated-DEGs	96hpi
Lc02597	-2.44229	0.0179294	Downregulated-DEGs	96hpi
Lc05357	-2.77716	0.0179294	Downregulated-DEGs	96hpi
Lc23678	-3.33549	0.0179294	Downregulated-DEGs	96hpi
Lc17195	-2.2275	0.0178311	Downregulated-DEGs	96hpi
Lc24180	-1.1758	0.0177934	Downregulated-DEGs	96hpi
Lc19225	-1.30247	0.0177444	Downregulated-DEGs	96hpi
Lc16835	-1.36579	0.0176157	Downregulated-DEGs	96hpi
Lc35937	-1.92189	0.0175251	Downregulated-DEGs	96hpi
Lc26474	-3.92287	0.017353	Downregulated-DEGs	96hpi
Lc20519	-4.75011	0.0173145	Downregulated-DEGs	96hpi
Lc21561	-1.43065	0.0173145	Downregulated-DEGs	96hpi
Lc25793	-1.00438	0.0173145	Downregulated-DEGs	96hpi
Lc26445	-1.22193	0.0171758	Downregulated-DEGs	96hpi
Lc28975	-1.05597	0.0171418	Downregulated-DEGs	96hpi
Lc28631	-5.45058	0.0169316	Downregulated-DEGs	96hpi
Lc17585	-1.86448	0.016537	Downregulated-DEGs	96hpi
Lc25329	-1.78084	0.0161503	Downregulated-DEGs	96hpi
Lc12572	-2.36194	0.0161481	Downregulated-DEGs	96hpi
Lc15187	-1.4963	0.0159967	Downregulated-DEGs	96hpi
Lc14771	-1.79739	0.0156168	Downregulated-DEGs	96hpi
Lc02890	-2.09931	0.0156065	Downregulated-DEGs	96hpi
Lc09053	-1.26598	0.0155659	Downregulated-DEGs	96hpi
Lc14902	-2.14654	0.0155294	Downregulated-DEGs	96hpi
Lc25536	-5.26321	0.0152914	Downregulated-DEGs	96hpi
Lc36779	-5.30801	0.0151466	Downregulated-DEGs	96hpi
Lc06684	-1.13425	0.0141424	Downregulated-DEGs	96hpi
Lc15413	-5.45847	0.0138815	Downregulated-DEGs	96hpi
Lc25282	-5.83306	0.013364	Downregulated-DEGs	96hpi
Lc12623	-1.84565	0.012908	Downregulated-DEGs	96hpi
Lc07987	-1.08936	0.0127172	Downregulated-DEGs	96hpi
Lc33854	-1.46914	0.0126901	Downregulated-DEGs	96hpi
Lc22737	-1.92485	0.0124831	Downregulated-DEGs	96hpi
Lc07056	-1.38582	0.012364	Downregulated-DEGs	96hpi
Lc09371	-1.58973	0.0123478	Downregulated-DEGs	96hpi
Lc01171	-4.95335	0.0122295	Downregulated-DEGs	96hpi
Lc05410	-2.31152	0.0121003	Downregulated-DEGs	96hpi
Lc05997	-2.27181	0.0117336	Downregulated-DEGs	96hpi
Lc33106	-1.27587	0.0113758	Downregulated-DEGs	96hpi
Lc27937	-1.07054	0.0113447	Downregulated-DEGs	96hpi
Lc19496	-1.78696	0.0110952	Downregulated-DEGs	96hpi
Lc12736	-3.99083	0.0110683	Downregulated-DEGs	96hpi
Lc11916	-2.72545	0.0110598	Downregulated-DEGs	96hpi
Lc26053	-2.13455	0.0110233	Downregulated-DEGs	96hpi
Lc33105	-1.27136	0.0109537	Downregulated-DEGs	96hpi
Lc20469	-2.83335	0.0107794	Downregulated-DEGs	96hpi
Lc38333	-5.62385	0.0105831	Downregulated-DEGs	96hpi
Lc36825	-2.54177	0.010485	Downregulated-DEGs	96hpi
Lc12313	-1.35158	0.0103521	Downregulated-DEGs	96hpi
Lc31937	-5.66831	0.0103144	Downregulated-DEGs	96hpi
Lc27695	-1.00496	0.0102022	Downregulated-DEGs	96hpi
Lc20800	-1.69995	0.00980068	Downregulated-DEGs	96hpi
Lc02771	-1.83742	0.00978789	Downregulated-DEGs	96hpi
Lc15855	-1.76313	0.00972615	Downregulated-DEGs	96hpi
Lc17464	-5.43559	0.00972615	Downregulated-DEGs	96hpi
Lc33320	-4.36589	0.0096809	Downregulated-DEGs	96hpi
Lc27933	-5.13241	0.0096294	Downregulated-DEGs	96hpi
Lc19201	-2.25185	0.00950703	Downregulated-DEGs	96hpi
Lc13976	-2.19465	0.009488	Downregulated-DEGs	96hpi
Lc34254	-4.22002	0.00944645	Downregulated-DEGs	96hpi
Lc17397	-1.09208	0.00927383	Downregulated-DEGs	96hpi
Lc31165	-1.87821	0.00897455	Downregulated-DEGs	96hpi
Lc33010	-2.66433	0.00897455	Downregulated-DEGs	96hpi
Lc34576	-2.07796	0.00877847	Downregulated-DEGs	96hpi
Lc38516	-1.66676	0.00877847	Downregulated-DEGs	96hpi
Lc08054	-3.56848	0.00869125	Downregulated-DEGs	96hpi
Lc32397	-1.33584	0.00850587	Downregulated-DEGs	96hpi
Lc33025	-5.16428	0.00850587	Downregulated-DEGs	96hpi
Lc26039	-5.40843	0.00823209	Downregulated-DEGs	96hpi
Lc36114	-2.01079	0.00823209	Downregulated-DEGs	96hpi
Lc21807	-5.00833	0.00803924	Downregulated-DEGs	96hpi
Lc00942	-3.17219	0.00801121	Downregulated-DEGs	96hpi
Lc20343	-1.39709	0.00789552	Downregulated-DEGs	96hpi
Lc05563	-2.21554	0.00788694	Downregulated-DEGs	96hpi
Lc10899	-2.44168	0.00780089	Downregulated-DEGs	96hpi
Lc24707	-2.15196	0.00755027	Downregulated-DEGs	96hpi
Lc02272	-3.88376	0.00749908	Downregulated-DEGs	96hpi
Lc04282	-4.02773	0.00749348	Downregulated-DEGs	96hpi
Lc26987	-5.47264	0.00727484	Downregulated-DEGs	96hpi
Lc19012	-1.78163	0.00719963	Downregulated-DEGs	96hpi
Lc25283	-4.46839	0.00718203	Downregulated-DEGs	96hpi
Lc38819	-1.8704	0.00714213	Downregulated-DEGs	96hpi
Lc25555	-4.01959	0.00710246	Downregulated-DEGs	96hpi
Lc30343	-1.11625	0.00698775	Downregulated-DEGs	96hpi
Lc16286	-1.09021	0.00692299	Downregulated-DEGs	96hpi
Lc17767	-3.73748	0.00681467	Downregulated-DEGs	96hpi
Lc17858	-1.17732	0.00679307	Downregulated-DEGs	96hpi
Lc06768	-1.52153	0.00665893	Downregulated-DEGs	96hpi
Lc03728	-1.51657	0.00665422	Downregulated-DEGs	96hpi
Lc20130	-1.45831	0.00652172	Downregulated-DEGs	96hpi
Lc20177	-1.78301	0.00634953	Downregulated-DEGs	96hpi
Lc36483	-1.51532	0.00634953	Downregulated-DEGs	96hpi
Lc06338	-2.58022	0.00621211	Downregulated-DEGs	96hpi
Lc05247	-6.01358	0.00620329	Downregulated-DEGs	96hpi
Lc29963	-1.32684	0.00603849	Downregulated-DEGs	96hpi
Lc08171	-5.56898	0.0059152	Downregulated-DEGs	96hpi
Lc20504	-5.59718	0.00562232	Downregulated-DEGs	96hpi
Lc26789	-1.474	0.00562232	Downregulated-DEGs	96hpi
Lc21758	-1.41343	0.00555146	Downregulated-DEGs	96hpi
Lc37242	-5.72335	0.00554882	Downregulated-DEGs	96hpi
Lc30974	-1.57228	0.00549769	Downregulated-DEGs	96hpi
Lc07826	-1.87164	0.0054764	Downregulated-DEGs	96hpi
Lc17903	-2.50773	0.00537974	Downregulated-DEGs	96hpi
Lc05628	-1.09037	0.00529105	Downregulated-DEGs	96hpi
Lc16467	-3.00928	0.00529105	Downregulated-DEGs	96hpi
Lc08999	-3.18621	0.00516891	Downregulated-DEGs	96hpi
Lc06546	-4.53108	0.00503575	Downregulated-DEGs	96hpi
Lc04890	-1.41499	0.0047892	Downregulated-DEGs	96hpi
Lc26015	-1.71802	0.00472763	Downregulated-DEGs	96hpi
Lc28073	-1.39754	0.00472763	Downregulated-DEGs	96hpi
Lc19672	-1.37271	0.00449325	Downregulated-DEGs	96hpi
Lc09705	-1.80614	0.00448233	Downregulated-DEGs	96hpi
Lc26769	-1.4754	0.00448233	Downregulated-DEGs	96hpi
Lc28416	-2.40277	0.0044815	Downregulated-DEGs	96hpi
Lc24808	-1.07823	0.00444601	Downregulated-DEGs	96hpi
Lc17271	-1.86666	0.00436874	Downregulated-DEGs	96hpi
Lc02703	-2.94967	0.00435973	Downregulated-DEGs	96hpi
Lc26069	-5.85293	0.00435222	Downregulated-DEGs	96hpi
Lc34004	-2.72291	0.00435222	Downregulated-DEGs	96hpi
Lc33340	-3.48671	0.0042371	Downregulated-DEGs	96hpi
Lc35615	-2.58055	0.00419212	Downregulated-DEGs	96hpi
Lc13229	-1.93644	0.00402029	Downregulated-DEGs	96hpi
Lc02865	-5.83088	0.00400529	Downregulated-DEGs	96hpi
Lc10425	-1.23266	0.00396605	Downregulated-DEGs	96hpi
Lc22508	-3.05434	0.00386242	Downregulated-DEGs	96hpi
Lc01777	-2.22082	0.0037965	Downregulated-DEGs	96hpi
Lc04038	-1.79636	0.0037197	Downregulated-DEGs	96hpi
Lc19856	-5.88107	0.00371098	Downregulated-DEGs	96hpi
Lc27627	-2.24087	0.003652	Downregulated-DEGs	96hpi
Lc37037	-3.07432	0.00365134	Downregulated-DEGs	96hpi
Lc16469	-2.55582	0.00348349	Downregulated-DEGs	96hpi
Lc01205	-1.6638	0.00347725	Downregulated-DEGs	96hpi
Lc37955	-3.76567	0.00341597	Downregulated-DEGs	96hpi
Lc36078	-1.02497	0.00326934	Downregulated-DEGs	96hpi
Lc21347	-1.72901	0.00319753	Downregulated-DEGs	96hpi
Lc31635	-6.15145	0.00316601	Downregulated-DEGs	96hpi
Lc32276	-1.48059	0.0031331	Downregulated-DEGs	96hpi
Lc30916	-1.25001	0.00307553	Downregulated-DEGs	96hpi
Lc29716	-1.77724	0.00305518	Downregulated-DEGs	96hpi
Lc06165	-2.82808	0.003039	Downregulated-DEGs	96hpi
Lc38538	-1.36634	0.00303111	Downregulated-DEGs	96hpi
Lc04761	-5.76228	0.00302733	Downregulated-DEGs	96hpi
Lc08079	-1.58928	0.00301685	Downregulated-DEGs	96hpi
Lc22163	-3.146	0.00301189	Downregulated-DEGs	96hpi
Lc06683	-1.13517	0.00293246	Downregulated-DEGs	96hpi
Lc23944	-3.15062	0.00293246	Downregulated-DEGs	96hpi
Lc11686	-2.02824	0.00281902	Downregulated-DEGs	96hpi
Lc22878	-1.29076	0.00281902	Downregulated-DEGs	96hpi
Lc36885	-5.84924	0.00281902	Downregulated-DEGs	96hpi
Lc33332	-2.25918	0.00278979	Downregulated-DEGs	96hpi
Lc10339	-1.57893	0.00278782	Downregulated-DEGs	96hpi
Lc27315	-4.20984	0.00272788	Downregulated-DEGs	96hpi
Lc22212	-5.50235	0.00271707	Downregulated-DEGs	96hpi
Lc33522	-1.96529	0.00263303	Downregulated-DEGs	96hpi
Lc04629	-2.19554	0.00253138	Downregulated-DEGs	96hpi
Lc23198	-1.98314	0.00251359	Downregulated-DEGs	96hpi
Lc11071	-3.118	0.00251144	Downregulated-DEGs	96hpi
Lc17170	-5.36621	0.00243708	Downregulated-DEGs	96hpi
Lc07934	-5.8364	0.00242111	Downregulated-DEGs	96hpi
Lc04496	-2.36917	0.00220169	Downregulated-DEGs	96hpi
Lc33149	-1.1505	0.00218771	Downregulated-DEGs	96hpi
Lc13969	-3.81743	0.0021015	Downregulated-DEGs	96hpi
Lc18625	-2.39241	0.0020452	Downregulated-DEGs	96hpi
Lc12791	-1.25611	0.00198599	Downregulated-DEGs	96hpi
Lc00204	-2.99022	0.00192143	Downregulated-DEGs	96hpi
Lc15337	-2.76084	0.00186109	Downregulated-DEGs	96hpi
Lc23521	-1.28227	0.00185364	Downregulated-DEGs	96hpi
Lc09423	-5.63803	0.00179098	Downregulated-DEGs	96hpi
Lc13203	-1.13527	0.00178005	Downregulated-DEGs	96hpi
Lc25106	-1.30833	0.00178005	Downregulated-DEGs	96hpi
Lc28347	-3.72228	0.00163567	Downregulated-DEGs	96hpi
Lc24254	-1.17049	0.00162406	Downregulated-DEGs	96hpi
Lc36911	-1.29618	0.00161576	Downregulated-DEGs	96hpi
Lc30592	-3.35581	0.00150534	Downregulated-DEGs	96hpi
Lc33852	-3.0435	0.00150497	Downregulated-DEGs	96hpi
Lc16956	-1.20889	0.00149804	Downregulated-DEGs	96hpi
Lc14022	-1.58592	0.00143036	Downregulated-DEGs	96hpi
Lc13476	-1.40824	0.00141313	Downregulated-DEGs	96hpi
Lc06550	-3.27083	0.00137991	Downregulated-DEGs	96hpi
Lc14191	-1.19325	0.00128504	Downregulated-DEGs	96hpi
Lc28819	-1.87226	0.00126152	Downregulated-DEGs	96hpi
Lc36685	-2.82768	0.00126152	Downregulated-DEGs	96hpi
Lc36814	-5.89934	0.00126152	Downregulated-DEGs	96hpi
Lc06323	-6.09631	0.00125892	Downregulated-DEGs	96hpi
Lc18013	-2.25813	0.00124201	Downregulated-DEGs	96hpi
Lc30860	-2.43425	0.00123389	Downregulated-DEGs	96hpi
Lc30399	-2.15494	0.00122439	Downregulated-DEGs	96hpi
Lc01975	-1.06785	0.00120014	Downregulated-DEGs	96hpi
Lc10110	-2.77176	0.00120014	Downregulated-DEGs	96hpi
Lc30434	-2.40622	0.00118231	Downregulated-DEGs	96hpi
Lc38883	-2.50347	0.00117996	Downregulated-DEGs	96hpi
Lc38417	-3.78172	0.00108678	Downregulated-DEGs	96hpi
Lc22600	-1.27208	0.00106302	Downregulated-DEGs	96hpi
Lc05777	-4.77738	0.00098756	Downregulated-DEGs	96hpi
Lc29796	-2.25294	0.00087347	Downregulated-DEGs	96hpi
Lc24985	-2.85674	0.00083798	Downregulated-DEGs	96hpi
Lc33328	-5.65536	0.00082314	Downregulated-DEGs	96hpi
Lc01878	-1.49301	0.00077829	Downregulated-DEGs	96hpi
Lc10111	-2.98465	0.0007778	Downregulated-DEGs	96hpi
Lc16802	-6.38018	0.00068585	Downregulated-DEGs	96hpi
Lc18929	-1.28718	0.00067152	Downregulated-DEGs	96hpi
Lc18029	-1.04137	0.00065284	Downregulated-DEGs	96hpi
Lc22213	-6.27919	0.00065026	Downregulated-DEGs	96hpi
Lc10641	-3.19456	0.0006463	Downregulated-DEGs	96hpi
Lc16243	-1.8234	0.00059289	Downregulated-DEGs	96hpi
Lc16098	-1.5709	0.00057784	Downregulated-DEGs	96hpi
Lc16280	-3.61805	0.00057784	Downregulated-DEGs	96hpi
Lc12139	-6.18846	0.00052209	Downregulated-DEGs	96hpi
Lc08720	-6.12849	0.00049038	Downregulated-DEGs	96hpi
Lc06358	-6.12837	0.00047519	Downregulated-DEGs	96hpi
Lc04330	-2.86956	0.0004695	Downregulated-DEGs	96hpi
Lc38188	-1.26598	0.00045746	Downregulated-DEGs	96hpi
Lc38780	-1.06392	0.0004314	Downregulated-DEGs	96hpi
Lc33738	-1.31497	0.00042561	Downregulated-DEGs	96hpi
Lc01715	-6.30549	0.00042317	Downregulated-DEGs	96hpi
Lc18104	-1.32088	0.00042041	Downregulated-DEGs	96hpi
Lc19866	-1.70321	0.00041415	Downregulated-DEGs	96hpi
Lc29856	-2.74268	0.00039178	Downregulated-DEGs	96hpi
Lc16091	-4.19756	0.00038785	Downregulated-DEGs	96hpi
Lc30046	-1.24707	0.00037839	Downregulated-DEGs	96hpi
Lc08782	-1.16203	0.00037801	Downregulated-DEGs	96hpi
Lc19014	-1.17715	0.00035644	Downregulated-DEGs	96hpi
Lc30684	-5.76596	0.00035629	Downregulated-DEGs	96hpi
Lc26587	-3.17245	0.00033042	Downregulated-DEGs	96hpi
Lc24379	-4.02706	0.00032616	Downregulated-DEGs	96hpi
Lc06190	-3.67799	0.00031033	Downregulated-DEGs	96hpi
Lc05996	-2.72686	0.00030522	Downregulated-DEGs	96hpi
Lc13252	-4.67942	0.00029662	Downregulated-DEGs	96hpi
Lc23763	-1.36498	0.00027245	Downregulated-DEGs	96hpi
Lc17081	-7.15181	0.00026865	Downregulated-DEGs	96hpi
Lc21020	-6.48083	0.00026472	Downregulated-DEGs	96hpi
Lc30072	-1.66539	0.00026472	Downregulated-DEGs	96hpi
Lc29455	-2.48994	0.00024584	Downregulated-DEGs	96hpi
Lc00293	-2.22826	0.00023769	Downregulated-DEGs	96hpi
Lc16493	-4.54643	0.00022602	Downregulated-DEGs	96hpi
Lc09236	-1.66581	0.00020604	Downregulated-DEGs	96hpi
Lc03925	-7.21159	0.00020343	Downregulated-DEGs	96hpi
Lc17720	-1.86333	0.00020343	Downregulated-DEGs	96hpi
Lc24520	-6.37406	0.00018809	Downregulated-DEGs	96hpi
Lc26770	-1.90774	0.00018788	Downregulated-DEGs	96hpi
Lc20175	-4.51619	0.00018507	Downregulated-DEGs	96hpi
Lc24550	-1.53251	0.00017779	Downregulated-DEGs	96hpi
Lc30590	-6.84524	0.00017328	Downregulated-DEGs	96hpi
Lc08891	-3.39936	0.00016305	Downregulated-DEGs	96hpi
Lc27694	-1.66223	0.00015167	Downregulated-DEGs	96hpi
Lc27949	-3.00597	0.00014721	Downregulated-DEGs	96hpi
Lc03529	-3.3353	0.00014162	Downregulated-DEGs	96hpi
Lc13527	-2.92926	0.00013537	Downregulated-DEGs	96hpi
Lc07640	-1.63507	0.00013183	Downregulated-DEGs	96hpi
Lc34844	-1.49833	0.00011794	Downregulated-DEGs	96hpi
Lc11838	-1.92205	0.0001118	Downregulated-DEGs	96hpi
Lc23196	-2.45007	0.00010912	Downregulated-DEGs	96hpi
Lc07261	-4.02167	0.00010887	Downregulated-DEGs	96hpi
Lc10872	-2.41246	0.00010327	Downregulated-DEGs	96hpi
Lc18444	-6.30803	0.00010327	Downregulated-DEGs	96hpi
Lc34025	-3.07984	0.00010229	Downregulated-DEGs	96hpi
Lc26744	-3.81987	9.87e-05	Downregulated-DEGs	96hpi
Lc30055	-6.68247	9.36e-05	Downregulated-DEGs	96hpi
Lc16222	-3.5265	9.24e-05	Downregulated-DEGs	96hpi
Lc17509	-2.10283	9.2e-05	Downregulated-DEGs	96hpi
Lc22875	-2.95021	8.85e-05	Downregulated-DEGs	96hpi
Lc28348	-1.5496	8.81e-05	Downregulated-DEGs	96hpi
Lc31042	-1.99783	8.64e-05	Downregulated-DEGs	96hpi
Lc12798	-1.40964	8.56e-05	Downregulated-DEGs	96hpi
Lc08365	-3.21851	7.72e-05	Downregulated-DEGs	96hpi
Lc36898	-2.09084	7.66e-05	Downregulated-DEGs	96hpi
Lc01145	-1.39008	7.57e-05	Downregulated-DEGs	96hpi
Lc07262	-3.2894	5.6e-05	Downregulated-DEGs	96hpi
Lc03261	-2.57722	5.36e-05	Downregulated-DEGs	96hpi
Lc04534	-2.64309	5.23e-05	Downregulated-DEGs	96hpi
Lc33247	-1.58425	5.19e-05	Downregulated-DEGs	96hpi
Lc25534	-1.44876	5.01e-05	Downregulated-DEGs	96hpi
Lc02288	-4.47477	4.99e-05	Downregulated-DEGs	96hpi
Lc08130	-1.68435	4.99e-05	Downregulated-DEGs	96hpi
Lc15204	-6.3167	4.99e-05	Downregulated-DEGs	96hpi
Lc19238	-2.14772	4.83e-05	Downregulated-DEGs	96hpi
Lc05931	-2.11763	4.62e-05	Downregulated-DEGs	96hpi
Lc35068	-1.11686	4.62e-05	Downregulated-DEGs	96hpi
Lc28503	-2.10872	4.05e-05	Downregulated-DEGs	96hpi
Lc32960	-1.95394	3.68e-05	Downregulated-DEGs	96hpi
Lc17454	-3.91171	3.61e-05	Downregulated-DEGs	96hpi
Lc15415	-2.59567	3.46e-05	Downregulated-DEGs	96hpi
Lc23055	-3.82271	3.3e-05	Downregulated-DEGs	96hpi
Lc33554	-4.70101	3.28e-05	Downregulated-DEGs	96hpi
Lc17535	-2.31297	3.25e-05	Downregulated-DEGs	96hpi
Lc06866	-1.64991	3.05e-05	Downregulated-DEGs	96hpi
Lc30403	-2.06749	2.74e-05	Downregulated-DEGs	96hpi
Lc06319	-3.34158	2.67e-05	Downregulated-DEGs	96hpi
Lc07908	-2.05575	2.37e-05	Downregulated-DEGs	96hpi
Lc25363	-2.10256	2.22e-05	Downregulated-DEGs	96hpi
Lc14313	-7.24896	2.2e-05	Downregulated-DEGs	96hpi
Lc06257	-3.88177	2.07e-05	Downregulated-DEGs	96hpi
Lc34350	-3.66287	1.96e-05	Downregulated-DEGs	96hpi
Lc23085	-5.94225	1.94e-05	Downregulated-DEGs	96hpi
Lc15031	-7.17661	1.93e-05	Downregulated-DEGs	96hpi
Lc22346	-2.67969	1.9e-05	Downregulated-DEGs	96hpi
Lc33511	-2.07857	1.88e-05	Downregulated-DEGs	96hpi
Lc13986	-1.95134	1.46e-05	Downregulated-DEGs	96hpi
Lc33481	-1.81563	1.41e-05	Downregulated-DEGs	96hpi
Lc30225	-2.42832	1.4e-05	Downregulated-DEGs	96hpi
Lc07653	-1.47206	1.36e-05	Downregulated-DEGs	96hpi
Lc02959	-2.68607	1.32e-05	Downregulated-DEGs	96hpi
Lc08313	-2.72399	1.25e-05	Downregulated-DEGs	96hpi
Lc10870	-2.24462	1.25e-05	Downregulated-DEGs	96hpi
Lc02741	-7.18936	1.21e-05	Downregulated-DEGs	96hpi
Lc25556	-2.94393	1.2e-05	Downregulated-DEGs	96hpi
Lc13855	-1.75786	1.18e-05	Downregulated-DEGs	96hpi
Lc06197	-3.43878	1.01e-05	Downregulated-DEGs	96hpi
Lc06915	-5.81219	9.86e-06	Downregulated-DEGs	96hpi
Lc34036	-2.55435	9.82e-06	Downregulated-DEGs	96hpi
Lc00685	-7.51653	9.63e-06	Downregulated-DEGs	96hpi
Lc26424	-5.12194	9.25e-06	Downregulated-DEGs	96hpi
Lc28313	-1.59766	9.1e-06	Downregulated-DEGs	96hpi
Lc22176	-3.38719	6.47e-06	Downregulated-DEGs	96hpi
Lc03907	-2.10597	6.12e-06	Downregulated-DEGs	96hpi
Lc32961	-1.74505	4.99e-06	Downregulated-DEGs	96hpi
Lc37812	-7.18605	4.57e-06	Downregulated-DEGs	96hpi
Lc08322	-1.59935	3.71e-06	Downregulated-DEGs	96hpi
Lc21269	-3.53	3.31e-06	Downregulated-DEGs	96hpi
Lc20397	-1.64175	2.2e-06	Downregulated-DEGs	96hpi
Lc17853	-6.98457	2.16e-06	Downregulated-DEGs	96hpi
Lc00083	-1.84549	2.14e-06	Downregulated-DEGs	96hpi
Lc19968	-5.34271	1.98e-06	Downregulated-DEGs	96hpi
Lc36910	-1.65702	1.96e-06	Downregulated-DEGs	96hpi
Lc15852	-2.82482	1.91e-06	Downregulated-DEGs	96hpi
Lc24609	-3.2889	1.87e-06	Downregulated-DEGs	96hpi
Lc36068	-2.06699	1.65e-06	Downregulated-DEGs	96hpi
Lc26546	-1.96666	1.54e-06	Downregulated-DEGs	96hpi
Lc21487	-2.57254	1.42e-06	Downregulated-DEGs	96hpi
Lc19699	-3.97226	1.27e-06	Downregulated-DEGs	96hpi
Lc02011	-2.6844	1.26e-06	Downregulated-DEGs	96hpi
Lc03391	-2.68553	1.16e-06	Downregulated-DEGs	96hpi
Lc17785	-3.29636	1.06e-06	Downregulated-DEGs	96hpi
Lc26535	-5.43193	1.06e-06	Downregulated-DEGs	96hpi
Lc35984	-7.74832	9.41e-07	Downregulated-DEGs	96hpi
Lc33834	-1.64363	8.71e-07	Downregulated-DEGs	96hpi
Lc36047	-7.43062	8.71e-07	Downregulated-DEGs	96hpi
Lc03952	-3.42216	8.61e-07	Downregulated-DEGs	96hpi
Lc23200	-1.60856	8.06e-07	Downregulated-DEGs	96hpi
Lc34065	-2.7138	7.2e-07	Downregulated-DEGs	96hpi
Lc15208	-7.95363	6.5e-07	Downregulated-DEGs	96hpi
Lc15608	-7.58653	6.45e-07	Downregulated-DEGs	96hpi
Lc20020	-10.4889	5.32e-07	Downregulated-DEGs	96hpi
Lc02650	-2.7581	4.96e-07	Downregulated-DEGs	96hpi
Lc13782	-7.41133	4.91e-07	Downregulated-DEGs	96hpi
Lc31306	-3.35128	4.91e-07	Downregulated-DEGs	96hpi
Lc15616	-7.72911	4.02e-07	Downregulated-DEGs	96hpi
Lc18331	-2.97678	3.24e-07	Downregulated-DEGs	96hpi
Lc21960	-2.27082	2.43e-07	Downregulated-DEGs	96hpi
Lc21173	-2.73957	1.98e-07	Downregulated-DEGs	96hpi
Lc05208	-2.38658	1.96e-07	Downregulated-DEGs	96hpi
Lc11629	-3.04043	1.72e-07	Downregulated-DEGs	96hpi
Lc12232	-3.72732	1.44e-07	Downregulated-DEGs	96hpi
Lc16937	-3.43426	1.38e-07	Downregulated-DEGs	96hpi
Lc13214	-2.39439	1.08e-07	Downregulated-DEGs	96hpi
Lc15786	-6.98381	9.8e-08	Downregulated-DEGs	96hpi
Lc36261	-2.57329	9.13e-08	Downregulated-DEGs	96hpi
Lc06595	-1.73778	7.6e-08	Downregulated-DEGs	96hpi
Lc33354	-2.87096	6.21e-08	Downregulated-DEGs	96hpi
Lc04106	-1.73608	4.28e-08	Downregulated-DEGs	96hpi
Lc16193	-2.98215	3.42e-08	Downregulated-DEGs	96hpi
Lc17695	-7.97845	2.98e-08	Downregulated-DEGs	96hpi
Lc20276	-3.03036	2.55e-08	Downregulated-DEGs	96hpi
Lc23777	-2.92575	2.5e-08	Downregulated-DEGs	96hpi
Lc24118	-5.20781	1.51e-08	Downregulated-DEGs	96hpi
Lc30356	-6.01995	1.28e-08	Downregulated-DEGs	96hpi
Lc26487	-3.82909	1.26e-08	Downregulated-DEGs	96hpi
Lc30077	-4.53454	9.36e-09	Downregulated-DEGs	96hpi
Lc33414	-2.0008	7.19e-09	Downregulated-DEGs	96hpi
Lc30433	-2.80583	6.83e-09	Downregulated-DEGs	96hpi
Lc18672	-8.06968	6.45e-09	Downregulated-DEGs	96hpi
Lc09154	-3.34726	5.72e-09	Downregulated-DEGs	96hpi
Lc38647	-2.32861	4.77e-09	Downregulated-DEGs	96hpi
Lc21547	-2.53056	3.93e-09	Downregulated-DEGs	96hpi
Lc24551	-6.3611	3.07e-09	Downregulated-DEGs	96hpi
Lc33107	-2.8947	2.46e-09	Downregulated-DEGs	96hpi
Lc15186	-3.37315	1.9e-09	Downregulated-DEGs	96hpi
Lc32809	-1.8056	1.82e-09	Downregulated-DEGs	96hpi
Lc37852	-2.51847	1.57e-09	Downregulated-DEGs	96hpi
Lc12162	-5.7792	1.54e-09	Downregulated-DEGs	96hpi
Lc21732	-3.82007	1.24e-09	Downregulated-DEGs	96hpi
Lc20253	-2.81736	1.17e-09	Downregulated-DEGs	96hpi
Lc33193	-2.92418	1.15e-09	Downregulated-DEGs	96hpi
Lc22019	-2.67308	1.06e-09	Downregulated-DEGs	96hpi
Lc29998	-8.58009	9.61e-10	Downregulated-DEGs	96hpi
Lc29340	-2.75256	7.51e-10	Downregulated-DEGs	96hpi
Lc17784	-8.82449	7.02e-10	Downregulated-DEGs	96hpi
Lc24907	-1.76965	6.38e-10	Downregulated-DEGs	96hpi
Lc13003	-3.60106	6.01e-10	Downregulated-DEGs	96hpi
Lc27645	-4.93122	5.42e-10	Downregulated-DEGs	96hpi
Lc04175	-3.66743	4.55e-10	Downregulated-DEGs	96hpi
Lc28204	-4.13724	4.16e-10	Downregulated-DEGs	96hpi
Lc24257	-2.44135	3.84e-10	Downregulated-DEGs	96hpi
Lc24380	-2.04859	3.63e-10	Downregulated-DEGs	96hpi
Lc22054	-5.01281	3.16e-10	Downregulated-DEGs	96hpi
Lc17817	-6.91571	1.73e-10	Downregulated-DEGs	96hpi
Lc13262	-2.64085	1.72e-10	Downregulated-DEGs	96hpi
Lc06360	-2.07154	1.36e-10	Downregulated-DEGs	96hpi
Lc32942	-4.14176	1.36e-10	Downregulated-DEGs	96hpi
Lc13860	-3.20741	1.33e-10	Downregulated-DEGs	96hpi
Lc33721	-2.49125	1.2e-10	Downregulated-DEGs	96hpi
Lc34430	-2.81206	9.15e-11	Downregulated-DEGs	96hpi
Lc09583	-2.87525	6.04e-11	Downregulated-DEGs	96hpi
Lc37659	-4.88556	4.8e-11	Downregulated-DEGs	96hpi
Lc31751	-1.81512	1.63e-11	Downregulated-DEGs	96hpi
Lc33279	-7.10471	1.63e-11	Downregulated-DEGs	96hpi
Lc21268	-8.4544	1.09e-11	Downregulated-DEGs	96hpi
Lc26792	-2.73465	1.09e-11	Downregulated-DEGs	96hpi
Lc07034	-9.75965	7.58e-12	Downregulated-DEGs	96hpi
Lc27650	-4.88152	6.97e-12	Downregulated-DEGs	96hpi
Lc24256	-2.69252	4.02e-12	Downregulated-DEGs	96hpi
Lc31687	-1.72333	3.57e-12	Downregulated-DEGs	96hpi
Lc22781	-6.55635	3.27e-12	Downregulated-DEGs	96hpi
Lc22902	-2.78257	3.2e-12	Downregulated-DEGs	96hpi
Lc00079	-4.22205	2.77e-12	Downregulated-DEGs	96hpi
Lc08252	-5.23825	2.29e-12	Downregulated-DEGs	96hpi
Lc27814	-3.27585	3.48e-13	Downregulated-DEGs	96hpi
Lc23969	-2.54638	1.45e-13	Downregulated-DEGs	96hpi
Lc15999	-3.15068	1.38e-13	Downregulated-DEGs	96hpi
Lc34399	-5.38329	1.38e-13	Downregulated-DEGs	96hpi
Lc38888	-4.02871	1.27e-13	Downregulated-DEGs	96hpi
Lc35324	-3.6045	7.25e-14	Downregulated-DEGs	96hpi
Lc21338	-5.43383	4.36e-14	Downregulated-DEGs	96hpi
Lc05073	-10.115	3.94e-14	Downregulated-DEGs	96hpi
Lc08805	-10.3936	1.95e-14	Downregulated-DEGs	96hpi
Lc10073	-6.15026	1.76e-14	Downregulated-DEGs	96hpi
Lc17199	-10.2353	1.73e-14	Downregulated-DEGs	96hpi
Lc22504	-10.343	1.28e-14	Downregulated-DEGs	96hpi
Lc27390	-4.63357	1.09e-14	Downregulated-DEGs	96hpi
Lc37805	-5.1277	3.5e-15	Downregulated-DEGs	96hpi
Lc34429	-3.2601	1.86e-15	Downregulated-DEGs	96hpi
Lc07719	-2.94969	3.66e-16	Downregulated-DEGs	96hpi
Lc01911	-4.49746	2.76e-16	Downregulated-DEGs	96hpi
Lc32137	-4.22955	1.69e-16	Downregulated-DEGs	96hpi
Lc27926	-3.55773	9.05e-17	Downregulated-DEGs	96hpi
Lc09159	-7.26608	1.81e-17	Downregulated-DEGs	96hpi
Lc16735	-7.07262	1.76e-18	Downregulated-DEGs	96hpi
Lc13373	-4.64293	1.49e-19	Downregulated-DEGs	96hpi
Lc19847	-3.14019	6.34e-20	Downregulated-DEGs	96hpi
Lc21961	-5.43852	3.86e-20	Downregulated-DEGs	96hpi
Lc20395	-4.26769	1.42e-20	Downregulated-DEGs	96hpi
Lc01540	-7.73033	4.05e-21	Downregulated-DEGs	96hpi
Lc13302	-11.4437	3.56e-21	Downregulated-DEGs	96hpi
Lc16570	-4.34772	2.92e-21	Downregulated-DEGs	96hpi
Lc16609	-5.33184	2.23e-21	Downregulated-DEGs	96hpi
Lc33607	-5.19121	3.21e-22	Downregulated-DEGs	96hpi
Lc10464	-5.83385	1.25e-23	Downregulated-DEGs	96hpi
Lc32327	-4.8395	1.66e-24	Downregulated-DEGs	96hpi
Lc32588	-4.42074	9.94e-25	Downregulated-DEGs	96hpi
Lc14609	-4.97346	3.92e-25	Downregulated-DEGs	96hpi
Lc01498	-4.47473	4.68e-26	Downregulated-DEGs	96hpi
Lc10417	-3.82789	3.54e-27	Downregulated-DEGs	96hpi
Lc01496	-4.25806	1.22e-27	Downregulated-DEGs	96hpi
Lc16045	-6.27566	4.38e-33	Downregulated-DEGs	96hpi
Lc02544	-6.97982	1.98e-33	Downregulated-DEGs	96hpi
Lc00604	-6.66057	3.23e-37	Downregulated-DEGs	96hpi
Lc25362	-4.25634	7.46e-38	Downregulated-DEGs	96hpi
Lc00965	-6.2311	4.79e-44	Downregulated-DEGs	96hpi
Lc38119	-6.73081	8.41e-45	Downregulated-DEGs	96hpi
Lc02331	-5.01268	1.4e-50	Downregulated-DEGs	96hpi
Lc18653	3.79079	0.0495581	Upregulated-DEGs	96hpi
Lc01128	1.35148	0.0492598	Upregulated-DEGs	96hpi
Lc11209	3.08447	0.0488546	Upregulated-DEGs	96hpi
Lc36900	1.10548	0.0486102	Upregulated-DEGs	96hpi
Lc23698	1.94599	0.0484836	Upregulated-DEGs	96hpi
Lc37981	1.97738	0.0484068	Upregulated-DEGs	96hpi
Lc17900	2.39908	0.0473441	Upregulated-DEGs	96hpi
Lc24544	3.96478	0.0465025	Upregulated-DEGs	96hpi
Lc18132	2.58414	0.0456249	Upregulated-DEGs	96hpi
Lc03513	2.97642	0.0443245	Upregulated-DEGs	96hpi
Lc10757	2.21466	0.0441438	Upregulated-DEGs	96hpi
Lc35625	4.47973	0.0441059	Upregulated-DEGs	96hpi
Lc20631	5.05121	0.0423499	Upregulated-DEGs	96hpi
Lc23914	1.30503	0.0420766	Upregulated-DEGs	96hpi
Lc11660	1.70607	0.0419818	Upregulated-DEGs	96hpi
Lc30967	1.32999	0.0416118	Upregulated-DEGs	96hpi
Lc19340	2.61895	0.0415629	Upregulated-DEGs	96hpi
Lc27311	1.28117	0.0415629	Upregulated-DEGs	96hpi
Lc22384	1.60665	0.0400873	Upregulated-DEGs	96hpi
Lc06709	2.17874	0.0400047	Upregulated-DEGs	96hpi
Lc24824	1.44887	0.0399139	Upregulated-DEGs	96hpi
Lc33911	5.20337	0.0398194	Upregulated-DEGs	96hpi
Lc22646	1.49909	0.0397675	Upregulated-DEGs	96hpi
Lc06555	1.69918	0.039532	Upregulated-DEGs	96hpi
Lc24024	1.27903	0.039532	Upregulated-DEGs	96hpi
Lc36059	2.54806	0.039532	Upregulated-DEGs	96hpi
Lc08550	1.31322	0.0388118	Upregulated-DEGs	96hpi
Lc18252	1.57563	0.0376549	Upregulated-DEGs	96hpi
Lc30965	2.35647	0.0370198	Upregulated-DEGs	96hpi
Lc07932	1.64833	0.0369499	Upregulated-DEGs	96hpi
Lc19099	2.23178	0.03692	Upregulated-DEGs	96hpi
Lc05076	1.03903	0.0368908	Upregulated-DEGs	96hpi
Lc25084	1.16338	0.0365727	Upregulated-DEGs	96hpi
Lc35633	1.29484	0.0364284	Upregulated-DEGs	96hpi
Lc20315	1.86172	0.0355519	Upregulated-DEGs	96hpi
Lc34635	1.31973	0.0354274	Upregulated-DEGs	96hpi
Lc33837	3.04932	0.0351919	Upregulated-DEGs	96hpi
Lc05757	1.51199	0.0349967	Upregulated-DEGs	96hpi
Lc06918	2.11452	0.033892	Upregulated-DEGs	96hpi
Lc35787	1.14486	0.0337251	Upregulated-DEGs	96hpi
Lc04964	2.2485	0.0336497	Upregulated-DEGs	96hpi
Lc06924	2.11814	0.0333799	Upregulated-DEGs	96hpi
Lc24059	1.08046	0.0324439	Upregulated-DEGs	96hpi
Lc34186	1.39182	0.0316482	Upregulated-DEGs	96hpi
Lc12641	1.493	0.0309198	Upregulated-DEGs	96hpi
Lc22092	2.68409	0.0292346	Upregulated-DEGs	96hpi
Lc37540	1.02445	0.0292346	Upregulated-DEGs	96hpi
Lc25718	1.96384	0.0289604	Upregulated-DEGs	96hpi
Lc06628	2.51125	0.0288066	Upregulated-DEGs	96hpi
Lc27121	2.85856	0.0283438	Upregulated-DEGs	96hpi
Lc10228	1.25506	0.0272735	Upregulated-DEGs	96hpi
Lc26475	1.13489	0.0272735	Upregulated-DEGs	96hpi
Lc08563	5.42828	0.027035	Upregulated-DEGs	96hpi
Lc04687	5.24161	0.0269003	Upregulated-DEGs	96hpi
Lc19875	1.12742	0.0266376	Upregulated-DEGs	96hpi
Lc30496	1.97302	0.0260005	Upregulated-DEGs	96hpi
Lc13196	1.04242	0.0254084	Upregulated-DEGs	96hpi
Lc14862	1.4878	0.0254056	Upregulated-DEGs	96hpi
Lc29336	1.32168	0.025058	Upregulated-DEGs	96hpi
Lc13297	2.74313	0.0249865	Upregulated-DEGs	96hpi
Lc34718	5.29116	0.0238116	Upregulated-DEGs	96hpi
Lc22390	1.06301	0.0236371	Upregulated-DEGs	96hpi
Lc32283	3.37044	0.0232111	Upregulated-DEGs	96hpi
Lc08890	5.56144	0.0227231	Upregulated-DEGs	96hpi
Lc12645	2.51648	0.0223577	Upregulated-DEGs	96hpi
Lc04924	1.05919	0.0219722	Upregulated-DEGs	96hpi
Lc22906	1.11114	0.0206367	Upregulated-DEGs	96hpi
Lc22914	1.01956	0.0206367	Upregulated-DEGs	96hpi
Lc34197	1.74629	0.0206367	Upregulated-DEGs	96hpi
Lc04456	1.03586	0.0205126	Upregulated-DEGs	96hpi
Lc23550	1.64957	0.0202291	Upregulated-DEGs	96hpi
Lc35085	2.47481	0.0201397	Upregulated-DEGs	96hpi
Lc30944	2.05683	0.0194498	Upregulated-DEGs	96hpi
Lc33759	1.69183	0.0193273	Upregulated-DEGs	96hpi
Lc01403	1.09568	0.0190721	Upregulated-DEGs	96hpi
Lc37923	1.41407	0.0188575	Upregulated-DEGs	96hpi
Lc06510	1.20555	0.0182566	Upregulated-DEGs	96hpi
Lc19354	2.58701	0.0179294	Upregulated-DEGs	96hpi
Lc22865	5.38898	0.0179294	Upregulated-DEGs	96hpi
Lc37865	3.42134	0.017513	Upregulated-DEGs	96hpi
Lc12327	3.38471	0.017497	Upregulated-DEGs	96hpi
Lc19473	1.6396	0.0173145	Upregulated-DEGs	96hpi
Lc20775	1.15288	0.0173145	Upregulated-DEGs	96hpi
Lc05808	5.3793	0.0169295	Upregulated-DEGs	96hpi
Lc10069	5.34228	0.0169295	Upregulated-DEGs	96hpi
Lc26930	5.05725	0.0169295	Upregulated-DEGs	96hpi
Lc30918	5.39989	0.0169295	Upregulated-DEGs	96hpi
Lc34097	4.85858	0.016537	Upregulated-DEGs	96hpi
Lc26922	1.18396	0.0161495	Upregulated-DEGs	96hpi
Lc38803	5.42202	0.0161495	Upregulated-DEGs	96hpi
Lc00888	1.34899	0.0153351	Upregulated-DEGs	96hpi
Lc26630	5.49681	0.0151953	Upregulated-DEGs	96hpi
Lc33109	1.63058	0.0151915	Upregulated-DEGs	96hpi
Lc17267	1.00063	0.0151317	Upregulated-DEGs	96hpi
Lc07744	1.31424	0.0150062	Upregulated-DEGs	96hpi
Lc15552	1.03554	0.0150062	Upregulated-DEGs	96hpi
Lc29055	5.40213	0.0148949	Upregulated-DEGs	96hpi
Lc23954	5.40481	0.0148689	Upregulated-DEGs	96hpi
Lc32251	1.25481	0.0137377	Upregulated-DEGs	96hpi
Lc33589	1.64808	0.0135149	Upregulated-DEGs	96hpi
Lc31342	1.05131	0.0132672	Upregulated-DEGs	96hpi
Lc19212	1.51264	0.012908	Upregulated-DEGs	96hpi
Lc25042	3.07956	0.012908	Upregulated-DEGs	96hpi
Lc01230	1.11077	0.0127397	Upregulated-DEGs	96hpi
Lc27339	5.52809	0.0127172	Upregulated-DEGs	96hpi
Lc07098	1.54981	0.0119937	Upregulated-DEGs	96hpi
Lc23320	1.07064	0.0113758	Upregulated-DEGs	96hpi
Lc08139	2.49702	0.0112338	Upregulated-DEGs	96hpi
Lc09047	5.45517	0.0110683	Upregulated-DEGs	96hpi
Lc03370	1.04681	0.0110233	Upregulated-DEGs	96hpi
Lc01283	1.17512	0.0106823	Upregulated-DEGs	96hpi
Lc33604	1.59902	0.0104388	Upregulated-DEGs	96hpi
Lc10454	5.54567	0.0103521	Upregulated-DEGs	96hpi
Lc20024	1.27345	0.0101521	Upregulated-DEGs	96hpi
Lc23268	1.06491	0.0101499	Upregulated-DEGs	96hpi
Lc31086	2.37607	0.0100557	Upregulated-DEGs	96hpi
Lc21875	1.62222	0.0100382	Upregulated-DEGs	96hpi
Lc11211	1.35455	0.0100276	Upregulated-DEGs	96hpi
Lc17488	5.63333	0.00999668	Upregulated-DEGs	96hpi
Lc17613	5.58626	0.00984408	Upregulated-DEGs	96hpi
Lc08554	1.23279	0.0096809	Upregulated-DEGs	96hpi
Lc28657	1.04452	0.0096809	Upregulated-DEGs	96hpi
Lc12637	1.26856	0.00938182	Upregulated-DEGs	96hpi
Lc12248	2.96208	0.00926927	Upregulated-DEGs	96hpi
Lc19661	1.63133	0.00907239	Upregulated-DEGs	96hpi
Lc13419	1.43625	0.00900685	Upregulated-DEGs	96hpi
Lc05553	2.54223	0.00886472	Upregulated-DEGs	96hpi
Lc15176	1.238	0.0087316	Upregulated-DEGs	96hpi
Lc26673	1.6703	0.00843904	Upregulated-DEGs	96hpi
Lc05429	1.05292	0.00833515	Upregulated-DEGs	96hpi
Lc09458	2.34269	0.00810102	Upregulated-DEGs	96hpi
Lc14950	1.89233	0.00800851	Upregulated-DEGs	96hpi
Lc00835	1.48362	0.00780636	Upregulated-DEGs	96hpi
Lc15109	5.28754	0.00755027	Upregulated-DEGs	96hpi
Lc13652	1.4693	0.00740794	Upregulated-DEGs	96hpi
Lc36760	3.12194	0.00734542	Upregulated-DEGs	96hpi
Lc11619	1.12105	0.00711699	Upregulated-DEGs	96hpi
Lc01114	1.75649	0.0069703	Upregulated-DEGs	96hpi
Lc09775	1.89303	0.00690757	Upregulated-DEGs	96hpi
Lc12523	5.59799	0.00690315	Upregulated-DEGs	96hpi
Lc23270	1.2953	0.00663883	Upregulated-DEGs	96hpi
Lc10763	1.59108	0.00654632	Upregulated-DEGs	96hpi
Lc18046	1.62733	0.00647654	Upregulated-DEGs	96hpi
Lc32651	1.5186	0.00632748	Upregulated-DEGs	96hpi
Lc10652	1.9493	0.00632507	Upregulated-DEGs	96hpi
Lc25570	1.09591	0.0059152	Upregulated-DEGs	96hpi
Lc04791	1.8209	0.00585732	Upregulated-DEGs	96hpi
Lc01636	1.17198	0.00574476	Upregulated-DEGs	96hpi
Lc34060	1.51856	0.00567384	Upregulated-DEGs	96hpi
Lc09948	1.84877	0.00555146	Upregulated-DEGs	96hpi
Lc19376	1.65837	0.00549769	Upregulated-DEGs	96hpi
Lc16510	1.95339	0.00517707	Upregulated-DEGs	96hpi
Lc16358	1.06648	0.00516829	Upregulated-DEGs	96hpi
Lc30529	1.02477	0.00460588	Upregulated-DEGs	96hpi
Lc27040	1.77867	0.00448233	Upregulated-DEGs	96hpi
Lc37296	1.32478	0.00448233	Upregulated-DEGs	96hpi
Lc20460	1.62381	0.0044815	Upregulated-DEGs	96hpi
Lc00242	5.71247	0.00444601	Upregulated-DEGs	96hpi
Lc22596	5.71675	0.00444601	Upregulated-DEGs	96hpi
Lc23551	2.45679	0.00443611	Upregulated-DEGs	96hpi
Lc02378	1.25903	0.00411598	Upregulated-DEGs	96hpi
Lc21832	5.34729	0.00405518	Upregulated-DEGs	96hpi
Lc16265	1.84756	0.00377268	Upregulated-DEGs	96hpi
Lc16231	1.39274	0.00365134	Upregulated-DEGs	96hpi
Lc29520	2.59741	0.0031339	Upregulated-DEGs	96hpi
Lc30539	2.78395	0.00304814	Upregulated-DEGs	96hpi
Lc31212	2.57873	0.00302795	Upregulated-DEGs	96hpi
Lc02952	2.44909	0.0030164	Upregulated-DEGs	96hpi
Lc21158	3.21974	0.00296388	Upregulated-DEGs	96hpi
Lc23982	5.50374	0.00295039	Upregulated-DEGs	96hpi
Lc16004	1.37823	0.00290872	Upregulated-DEGs	96hpi
Lc35040	2.15213	0.00284147	Upregulated-DEGs	96hpi
Lc25751	2.60099	0.00279517	Upregulated-DEGs	96hpi
Lc16511	1.75707	0.00278555	Upregulated-DEGs	96hpi
Lc06586	6.5206	0.00274169	Upregulated-DEGs	96hpi
Lc07876	6.0401	0.00264006	Upregulated-DEGs	96hpi
Lc31518	1.9433	0.00262591	Upregulated-DEGs	96hpi
Lc00281	3.90105	0.00253798	Upregulated-DEGs	96hpi
Lc18286	1.27263	0.00244286	Upregulated-DEGs	96hpi
Lc00441	5.87261	0.00229859	Upregulated-DEGs	96hpi
Lc17974	1.07372	0.00225647	Upregulated-DEGs	96hpi
Lc31633	1.24765	0.00220169	Upregulated-DEGs	96hpi
Lc24045	1.53444	0.00197516	Upregulated-DEGs	96hpi
Lc30280	5.98508	0.00184817	Upregulated-DEGs	96hpi
Lc06820	1.75989	0.0017502	Upregulated-DEGs	96hpi
Lc22597	1.97946	0.00174868	Upregulated-DEGs	96hpi
Lc00056	1.6751	0.00173757	Upregulated-DEGs	96hpi
Lc11260	5.57472	0.00159921	Upregulated-DEGs	96hpi
Lc20466	1.16118	0.00153418	Upregulated-DEGs	96hpi
Lc31952	6.18395	0.00148561	Upregulated-DEGs	96hpi
Lc27148	1.37342	0.00138	Upregulated-DEGs	96hpi
Lc03697	1.56957	0.00137991	Upregulated-DEGs	96hpi
Lc17459	6.15703	0.00136203	Upregulated-DEGs	96hpi
Lc35117	2.30607	0.00132241	Upregulated-DEGs	96hpi
Lc20716	4.7571	0.00131741	Upregulated-DEGs	96hpi
Lc36939	3.67112	0.00130466	Upregulated-DEGs	96hpi
Lc27198	1.35267	0.00128693	Upregulated-DEGs	96hpi
Lc05705	2.23543	0.00108976	Upregulated-DEGs	96hpi
Lc22885	5.70976	0.00102983	Upregulated-DEGs	96hpi
Lc20721	6.24385	0.00099782	Upregulated-DEGs	96hpi
Lc30531	1.41351	0.00097196	Upregulated-DEGs	96hpi
Lc32699	5.85784	0.00093298	Upregulated-DEGs	96hpi
Lc06785	1.71519	0.00092181	Upregulated-DEGs	96hpi
Lc10050	2.2909	0.00089771	Upregulated-DEGs	96hpi
Lc20756	1.30213	0.00084419	Upregulated-DEGs	96hpi
Lc17885	1.61274	0.00082017	Upregulated-DEGs	96hpi
Lc33995	6.14375	0.00082017	Upregulated-DEGs	96hpi
Lc00481	1.28125	0.00080923	Upregulated-DEGs	96hpi
Lc29494	2.56074	0.00078409	Upregulated-DEGs	96hpi
Lc22445	5.76058	0.00077791	Upregulated-DEGs	96hpi
Lc12173	2.24907	0.00074855	Upregulated-DEGs	96hpi
Lc10794	1.50436	0.00068365	Upregulated-DEGs	96hpi
Lc37183	1.68196	0.00068099	Upregulated-DEGs	96hpi
Lc21288	2.47824	0.00061651	Upregulated-DEGs	96hpi
Lc28480	3.41186	0.00057189	Upregulated-DEGs	96hpi
Lc02190	2.39895	0.0005131	Upregulated-DEGs	96hpi
Lc09837	6.23479	0.0004706	Upregulated-DEGs	96hpi
Lc38855	1.34749	0.0004354	Upregulated-DEGs	96hpi
Lc08788	5.85342	0.00038861	Upregulated-DEGs	96hpi
Lc27582	2.25591	0.00036556	Upregulated-DEGs	96hpi
Lc07648	1.55941	0.00035993	Upregulated-DEGs	96hpi
Lc34822	1.39969	0.00035993	Upregulated-DEGs	96hpi
Lc04506	6.39169	0.00035178	Upregulated-DEGs	96hpi
Lc18270	1.13664	0.00034208	Upregulated-DEGs	96hpi
Lc03282	1.6612	0.00032424	Upregulated-DEGs	96hpi
Lc02731	1.58633	0.00031202	Upregulated-DEGs	96hpi
Lc18918	3.70462	0.00031202	Upregulated-DEGs	96hpi
Lc20372	2.07999	0.00030498	Upregulated-DEGs	96hpi
Lc00667	6.36841	0.00028438	Upregulated-DEGs	96hpi
Lc24898	1.44935	0.00027264	Upregulated-DEGs	96hpi
Lc22026	1.34034	0.00026865	Upregulated-DEGs	96hpi
Lc01207	1.2356	0.00023899	Upregulated-DEGs	96hpi
Lc25075	1.84551	0.00019425	Upregulated-DEGs	96hpi
Lc38654	6.81583	0.00019288	Upregulated-DEGs	96hpi
Lc30401	1.3143	0.00018771	Upregulated-DEGs	96hpi
Lc16174	1.82105	0.00017328	Upregulated-DEGs	96hpi
Lc26612	1.77641	0.00017236	Upregulated-DEGs	96hpi
Lc27435	1.55332	0.00017236	Upregulated-DEGs	96hpi
Lc30000	3.40903	0.00016489	Upregulated-DEGs	96hpi
Lc18524	5.43737	0.00015756	Upregulated-DEGs	96hpi
Lc30794	6.62423	0.00015756	Upregulated-DEGs	96hpi
Lc12496	1.99726	0.00014973	Upregulated-DEGs	96hpi
Lc13421	1.21607	0.00014965	Upregulated-DEGs	96hpi
Lc19286	6.6585	0.00014662	Upregulated-DEGs	96hpi
Lc33663	3.4945	0.00014526	Upregulated-DEGs	96hpi
Lc00525	1.91671	0.00013945	Upregulated-DEGs	96hpi
Lc25726	2.11519	0.00013183	Upregulated-DEGs	96hpi
Lc23715	6.21357	0.00012374	Upregulated-DEGs	96hpi
Lc16741	2.72811	0.0001088	Upregulated-DEGs	96hpi
Lc05879	1.51811	9.59e-05	Upregulated-DEGs	96hpi
Lc34135	4.3262	8.64e-05	Upregulated-DEGs	96hpi
Lc38911	2.33865	8.47e-05	Upregulated-DEGs	96hpi
Lc02843	6.28528	7.95e-05	Upregulated-DEGs	96hpi
Lc29709	3.10087	7.29e-05	Upregulated-DEGs	96hpi
Lc02894	2.50564	6.86e-05	Upregulated-DEGs	96hpi
Lc33637	6.84679	4.97e-05	Upregulated-DEGs	96hpi
Lc32466	1.44711	4.46e-05	Upregulated-DEGs	96hpi
Lc07948	1.81098	4.35e-05	Upregulated-DEGs	96hpi
Lc24211	2.16402	3.72e-05	Upregulated-DEGs	96hpi
Lc24397	5.80865	3.17e-05	Upregulated-DEGs	96hpi
Lc03331	2.53909	3.05e-05	Upregulated-DEGs	96hpi
Lc16508	1.7299	2.94e-05	Upregulated-DEGs	96hpi
Lc11335	3.01175	2.77e-05	Upregulated-DEGs	96hpi
Lc24608	1.62555	2.72e-05	Upregulated-DEGs	96hpi
Lc06098	6.87161	2.52e-05	Upregulated-DEGs	96hpi
Lc31167	1.74452	2.38e-05	Upregulated-DEGs	96hpi
Lc26825	3.56287	1.93e-05	Upregulated-DEGs	96hpi
Lc34209	3.1771	1.93e-05	Upregulated-DEGs	96hpi
Lc05822	2.98818	1.78e-05	Upregulated-DEGs	96hpi
Lc38935	2.11035	1.56e-05	Upregulated-DEGs	96hpi
Lc27192	2.27241	1.38e-05	Upregulated-DEGs	96hpi
Lc00289	6.75287	1.07e-05	Upregulated-DEGs	96hpi
Lc13424	6.18415	9.82e-06	Upregulated-DEGs	96hpi
Lc01759	1.72466	9.58e-06	Upregulated-DEGs	96hpi
Lc21876	5.35112	7.01e-06	Upregulated-DEGs	96hpi
Lc13511	1.5947	6.64e-06	Upregulated-DEGs	96hpi
Lc35677	1.3917	6.4e-06	Upregulated-DEGs	96hpi
Lc06926	1.9869	6.36e-06	Upregulated-DEGs	96hpi
Lc07971	7.10118	6.25e-06	Upregulated-DEGs	96hpi
Lc35789	5.35636	6.07e-06	Upregulated-DEGs	96hpi
Lc01434	1.66369	5.61e-06	Upregulated-DEGs	96hpi
Lc31360	1.47215	5.26e-06	Upregulated-DEGs	96hpi
Lc07507	2.62867	4.96e-06	Upregulated-DEGs	96hpi
Lc24637	3.353	4.78e-06	Upregulated-DEGs	96hpi
Lc30966	3.60582	4.57e-06	Upregulated-DEGs	96hpi
Lc01036	2.47624	4.46e-06	Upregulated-DEGs	96hpi
Lc00821	6.15518	4.44e-06	Upregulated-DEGs	96hpi
Lc29950	2.17732	3.71e-06	Upregulated-DEGs	96hpi
Lc14789	7.33508	3.59e-06	Upregulated-DEGs	96hpi
Lc26794	1.97412	3.42e-06	Upregulated-DEGs	96hpi
Lc24091	7.06635	3.1e-06	Upregulated-DEGs	96hpi
Lc09136	7.35337	2.94e-06	Upregulated-DEGs	96hpi
Lc17084	3.56503	2.63e-06	Upregulated-DEGs	96hpi
Lc13291	4.8422	1.98e-06	Upregulated-DEGs	96hpi
Lc34767	1.77733	1.76e-06	Upregulated-DEGs	96hpi
Lc03060	4.02532	1.59e-06	Upregulated-DEGs	96hpi
Lc16695	4.03491	1.06e-06	Upregulated-DEGs	96hpi
Lc19500	3.3805	8.06e-07	Upregulated-DEGs	96hpi
Lc09573	7.50269	6.51e-07	Upregulated-DEGs	96hpi
Lc21345	5.86568	5.94e-07	Upregulated-DEGs	96hpi
Lc34561	1.75214	5.94e-07	Upregulated-DEGs	96hpi
Lc09042	7.44254	4.93e-07	Upregulated-DEGs	96hpi
Lc23757	1.97306	4.91e-07	Upregulated-DEGs	96hpi
Lc15373	6.74496	4.28e-07	Upregulated-DEGs	96hpi
Lc23981	7.68316	4.02e-07	Upregulated-DEGs	96hpi
Lc26862	7.50954	3.31e-07	Upregulated-DEGs	96hpi
Lc15128	3.14212	2.59e-07	Upregulated-DEGs	96hpi
Lc12617	2.08459	2.39e-07	Upregulated-DEGs	96hpi
Lc15108	7.83988	2.3e-07	Upregulated-DEGs	96hpi
Lc13299	1.80971	1.71e-07	Upregulated-DEGs	96hpi
Lc34716	8.05203	1.31e-07	Upregulated-DEGs	96hpi
Lc24607	1.78386	1.25e-07	Upregulated-DEGs	96hpi
Lc32245	4.54107	1.22e-07	Upregulated-DEGs	96hpi
Lc36840	8.39944	1.06e-07	Upregulated-DEGs	96hpi
Lc00416	2.65668	1.01e-07	Upregulated-DEGs	96hpi
Lc02662	3.04223	9.02e-08	Upregulated-DEGs	96hpi
Lc22459	4.05594	6.82e-08	Upregulated-DEGs	96hpi
Lc08527	4.23126	4.52e-08	Upregulated-DEGs	96hpi
Lc01428	8.16901	2.39e-08	Upregulated-DEGs	96hpi
Lc07319	4.58517	1.18e-08	Upregulated-DEGs	96hpi
Lc15833	1.71595	1.04e-08	Upregulated-DEGs	96hpi
Lc27657	3.68418	1.04e-08	Upregulated-DEGs	96hpi
Lc13750	8.46372	8.76e-09	Upregulated-DEGs	96hpi
Lc08018	8.31338	7.31e-09	Upregulated-DEGs	96hpi
Lc09880	2.45325	5.74e-09	Upregulated-DEGs	96hpi
Lc15166	8.46521	4.15e-09	Upregulated-DEGs	96hpi
Lc19904	3.93864	1.87e-09	Upregulated-DEGs	96hpi
Lc33287	1.82625	8.63e-10	Upregulated-DEGs	96hpi
Lc15158	3.39476	6.27e-10	Upregulated-DEGs	96hpi
Lc31238	8.93853	5.42e-10	Upregulated-DEGs	96hpi
Lc27898	1.85749	3.84e-10	Upregulated-DEGs	96hpi
Lc30248	3.64207	3.61e-10	Upregulated-DEGs	96hpi
Lc34560	3.25102	1.84e-10	Upregulated-DEGs	96hpi
Lc32244	2.03887	1.8e-10	Upregulated-DEGs	96hpi
Lc37299	4.4503	1.69e-10	Upregulated-DEGs	96hpi
Lc20592	2.95692	9.2e-11	Upregulated-DEGs	96hpi
Lc01129	8.96256	8.87e-11	Upregulated-DEGs	96hpi
Lc29361	5.25842	6.95e-11	Upregulated-DEGs	96hpi
Lc35474	3.48654	6.04e-11	Upregulated-DEGs	96hpi
Lc35064	9.2875	1.25e-11	Upregulated-DEGs	96hpi
Lc06425	2.88156	3.46e-12	Upregulated-DEGs	96hpi
Lc19563	2.47897	1.47e-12	Upregulated-DEGs	96hpi
Lc09158	2.68207	6.73e-13	Upregulated-DEGs	96hpi
Lc25821	2.40544	2.3e-14	Upregulated-DEGs	96hpi
Lc10028	2.54111	1.66e-14	Upregulated-DEGs	96hpi
Lc08679	3.8886	8.01e-15	Upregulated-DEGs	96hpi
Lc29971	3.90981	1.08e-16	Upregulated-DEGs	96hpi
Lc15254	3.47981	5.75e-17	Upregulated-DEGs	96hpi
Lc35998	2.52585	4.93e-17	Upregulated-DEGs	96hpi
Lc03110	6.75063	1.49e-19	Upregulated-DEGs	96hpi
Lc26925	7.02647	1.04e-26	Upregulated-DEGs	96hpi
Lc17787	7.3201	9.31e-30	Upregulated-DEGs	96hpi
Lc37586	8.38479	3.67e-34	Upregulated-DEGs	96hpi
Lc17993	6.01959	6.8e-64	Upregulated-DEGs	96hpi
Lc00079	-1.44521	0.040162	Downregulated-DEGs	192hpi
Lc00604	-5.91882	7.88e-19	Downregulated-DEGs	192hpi
Lc00685	-6.91535	0.00031264	Downregulated-DEGs	192hpi
Lc01171	-5.15379	0.0293696	Downregulated-DEGs	192hpi
Lc01296	-2.47658	0.00043752	Downregulated-DEGs	192hpi
Lc01715	-6.21645	0.00318694	Downregulated-DEGs	192hpi
Lc01878	-1.23654	0.0237887	Downregulated-DEGs	192hpi
Lc02020	-6.39037	0.00427413	Downregulated-DEGs	192hpi
Lc02544	-2.76317	1.32e-07	Downregulated-DEGs	192hpi
Lc02741	-7.14481	6.37e-05	Downregulated-DEGs	192hpi
Lc03885	-2.45555	0.0209976	Downregulated-DEGs	192hpi
Lc03886	-3.10468	0.0488723	Downregulated-DEGs	192hpi
Lc03925	-6.16387	5.15e-05	Downregulated-DEGs	192hpi
Lc03952	-2.99825	0.00154562	Downregulated-DEGs	192hpi
Lc04175	-3.77064	5.52e-08	Downregulated-DEGs	192hpi
Lc04330	-2.53909	0.00450826	Downregulated-DEGs	192hpi
Lc04338	-2.98526	0.00553591	Downregulated-DEGs	192hpi
Lc05073	-8.30097	8.82e-15	Downregulated-DEGs	192hpi
Lc05208	-2.43455	0.0002771	Downregulated-DEGs	192hpi
Lc05370	-3.30499	9.54e-07	Downregulated-DEGs	192hpi
Lc05996	-2.58849	0.041335	Downregulated-DEGs	192hpi
Lc06190	-2.12668	4.9e-06	Downregulated-DEGs	192hpi
Lc06192	-1.93816	0.0113792	Downregulated-DEGs	192hpi
Lc06319	-3.58754	0.00015607	Downregulated-DEGs	192hpi
Lc06323	-6.35063	0.00191538	Downregulated-DEGs	192hpi
Lc06360	-2.46367	4.86e-06	Downregulated-DEGs	192hpi
Lc06683	-1.57506	0.0231401	Downregulated-DEGs	192hpi
Lc06730	-3.55226	0.0446194	Downregulated-DEGs	192hpi
Lc07034	-10.0855	5.93e-11	Downregulated-DEGs	192hpi
Lc07261	-4.01568	2.18e-05	Downregulated-DEGs	192hpi
Lc07719	-1.275	0.0175919	Downregulated-DEGs	192hpi
Lc08252	-5.22177	1.18e-22	Downregulated-DEGs	192hpi
Lc08268	-2.74246	0.0153808	Downregulated-DEGs	192hpi
Lc08269	-3.02304	0.0074142	Downregulated-DEGs	192hpi
Lc08380	-5.6349	0.0279851	Downregulated-DEGs	192hpi
Lc08720	-6.26133	0.00427413	Downregulated-DEGs	192hpi
Lc08805	-10.9776	8.1e-13	Downregulated-DEGs	192hpi
Lc09159	-4.89214	3.26e-11	Downregulated-DEGs	192hpi
Lc09303	-5.07747	0.00282744	Downregulated-DEGs	192hpi
Lc09583	-3.25481	0.00592685	Downregulated-DEGs	192hpi
Lc10073	-6.26133	2.83e-07	Downregulated-DEGs	192hpi
Lc10110	-1.48475	0.00840918	Downregulated-DEGs	192hpi
Lc10417	-4.67059	5.12e-07	Downregulated-DEGs	192hpi
Lc10738	-1.66936	0.0259923	Downregulated-DEGs	192hpi
Lc11071	-5.1394	0.00384889	Downregulated-DEGs	192hpi
Lc11471	-1.78673	0.00111709	Downregulated-DEGs	192hpi
Lc11629	-1.82158	0.00729793	Downregulated-DEGs	192hpi
Lc12139	-6.21942	0.00341464	Downregulated-DEGs	192hpi
Lc12232	-1.45198	0.0297375	Downregulated-DEGs	192hpi
Lc12374	-1.24909	0.0405924	Downregulated-DEGs	192hpi
Lc12546	-3.48844	0.0454209	Downregulated-DEGs	192hpi
Lc12736	-6.686	0.00043752	Downregulated-DEGs	192hpi
Lc12798	-2.07874	0.00020253	Downregulated-DEGs	192hpi
Lc13003	-1.85004	0.0271573	Downregulated-DEGs	192hpi
Lc13252	-2.46006	0.0417271	Downregulated-DEGs	192hpi
Lc13302	-11.9109	8.82e-15	Downregulated-DEGs	192hpi
Lc13373	-2.79694	0.00022089	Downregulated-DEGs	192hpi
Lc13782	-5.64286	0.00051948	Downregulated-DEGs	192hpi
Lc14085	-1.71127	0.0216191	Downregulated-DEGs	192hpi
Lc14313	-7.29349	8.53e-05	Downregulated-DEGs	192hpi
Lc14401	-3.2424	0.00932564	Downregulated-DEGs	192hpi
Lc14609	-3.07246	1.32e-05	Downregulated-DEGs	192hpi
Lc14730	-2.18511	0.0263747	Downregulated-DEGs	192hpi
Lc15282	-2.63652	7.17e-07	Downregulated-DEGs	192hpi
Lc15283	-2.48485	4.67e-05	Downregulated-DEGs	192hpi
Lc15380	-7.12271	5.4e-05	Downregulated-DEGs	192hpi
Lc15595	-1.90032	0.0110626	Downregulated-DEGs	192hpi
Lc15608	-7.26702	5.05e-05	Downregulated-DEGs	192hpi
Lc15616	-7.43381	2.18e-05	Downregulated-DEGs	192hpi
Lc15852	-2.92497	2.59e-11	Downregulated-DEGs	192hpi
Lc15999	-3.32429	2e-10	Downregulated-DEGs	192hpi
Lc16091	-4.44008	0.00573663	Downregulated-DEGs	192hpi
Lc16286	-1.40424	0.00156749	Downregulated-DEGs	192hpi
Lc16493	-5.30643	0.00158172	Downregulated-DEGs	192hpi
Lc16570	-2.00828	0.00932564	Downregulated-DEGs	192hpi
Lc16735	-6.79938	5.11e-18	Downregulated-DEGs	192hpi
Lc16802	-6.66309	2.5e-07	Downregulated-DEGs	192hpi
Lc17131	-1.98355	2.16e-05	Downregulated-DEGs	192hpi
Lc17199	-10.8028	8.1e-13	Downregulated-DEGs	192hpi
Lc17695	-7.55901	2.67e-06	Downregulated-DEGs	192hpi
Lc17784	-7.76577	2.07e-29	Downregulated-DEGs	192hpi
Lc17853	-7.27422	6.39e-06	Downregulated-DEGs	192hpi
Lc18175	-2.77161	0.00615343	Downregulated-DEGs	192hpi
Lc18672	-7.71356	3.54e-09	Downregulated-DEGs	192hpi
Lc18833	-5.55175	0.0454209	Downregulated-DEGs	192hpi
Lc19699	-7.1604	1.11e-05	Downregulated-DEGs	192hpi
Lc19968	-7.3864	7.97e-06	Downregulated-DEGs	192hpi
Lc20300	-1.93832	0.00039208	Downregulated-DEGs	192hpi
Lc20504	-5.69696	0.0263747	Downregulated-DEGs	192hpi
Lc21020	-6.23493	0.00316035	Downregulated-DEGs	192hpi
Lc21173	-3.25236	0.00039406	Downregulated-DEGs	192hpi
Lc21268	-7.78131	1.57e-12	Downregulated-DEGs	192hpi
Lc21269	-3.695	0.001515	Downregulated-DEGs	192hpi
Lc21487	-3.33934	1.09e-06	Downregulated-DEGs	192hpi
Lc21732	-2.95153	0.00014295	Downregulated-DEGs	192hpi
Lc21807	-5.60125	0.0294124	Downregulated-DEGs	192hpi
Lc21826	-2.15606	0.00309286	Downregulated-DEGs	192hpi
Lc21960	-3.25992	2.5e-07	Downregulated-DEGs	192hpi
Lc22019	-3.66944	2e-10	Downregulated-DEGs	192hpi
Lc22163	-2.55249	0.0218748	Downregulated-DEGs	192hpi
Lc22212	-6.6882	0.00051948	Downregulated-DEGs	192hpi
Lc22213	-6.32934	0.00237206	Downregulated-DEGs	192hpi
Lc22504	-8.13161	8.77e-13	Downregulated-DEGs	192hpi
Lc22559	-2.50444	0.0302165	Downregulated-DEGs	192hpi
Lc22787	-1.42773	0.0141929	Downregulated-DEGs	192hpi
Lc22875	-1.91487	0.0016253	Downregulated-DEGs	192hpi
Lc22902	-2.5979	3.28e-06	Downregulated-DEGs	192hpi
Lc23085	-5.44987	4.62e-05	Downregulated-DEGs	192hpi
Lc23521	-1.38147	0.0290818	Downregulated-DEGs	192hpi
Lc23927	-1.94795	0.00037251	Downregulated-DEGs	192hpi
Lc24053	-2.04152	0.00152886	Downregulated-DEGs	192hpi
Lc24118	-5.02658	1.92e-06	Downregulated-DEGs	192hpi
Lc24520	-6.39163	0.00152033	Downregulated-DEGs	192hpi
Lc24609	-3.6743	0.00016947	Downregulated-DEGs	192hpi
Lc24907	-2.03679	0.00073653	Downregulated-DEGs	192hpi
Lc25247	-3.78364	0.00108392	Downregulated-DEGs	192hpi
Lc25362	-3.97748	2.45e-17	Downregulated-DEGs	192hpi
Lc25534	-1.66016	0.0245776	Downregulated-DEGs	192hpi
Lc25926	-1.56388	0.0266759	Downregulated-DEGs	192hpi
Lc26041	-5.50585	0.041335	Downregulated-DEGs	192hpi
Lc26424	-4.77434	0.00043752	Downregulated-DEGs	192hpi
Lc26535	-5.05707	0.00057362	Downregulated-DEGs	192hpi
Lc26543	-3.06786	0.0154314	Downregulated-DEGs	192hpi
Lc26546	-2.49053	1.92e-06	Downregulated-DEGs	192hpi
Lc26731	-1.26398	0.0476346	Downregulated-DEGs	192hpi
Lc26732	-2.7384	0.00565812	Downregulated-DEGs	192hpi
Lc26737	-2.10847	0.0485742	Downregulated-DEGs	192hpi
Lc26769	-1.93497	0.0148559	Downregulated-DEGs	192hpi
Lc26778	-5.83447	0.0175919	Downregulated-DEGs	192hpi
Lc26792	-2.82458	7.35e-05	Downregulated-DEGs	192hpi
Lc26921	-1.92485	0.00526511	Downregulated-DEGs	192hpi
Lc27650	-4.99241	6.06e-09	Downregulated-DEGs	192hpi
Lc27933	-5.61422	0.00928123	Downregulated-DEGs	192hpi
Lc27936	-1.6301	0.0259868	Downregulated-DEGs	192hpi
Lc28037	-2.23237	0.00597665	Downregulated-DEGs	192hpi
Lc28631	-5.70989	0.0302165	Downregulated-DEGs	192hpi
Lc29340	-1.45983	0.00662864	Downregulated-DEGs	192hpi
Lc29357	-2.42331	0.0472557	Downregulated-DEGs	192hpi
Lc29872	-5.24771	0.0141929	Downregulated-DEGs	192hpi
Lc29963	-1.66197	0.0348279	Downregulated-DEGs	192hpi
Lc29998	-7.56364	1.47e-06	Downregulated-DEGs	192hpi
Lc30055	-4.70137	0.0255436	Downregulated-DEGs	192hpi
Lc30916	-1.83176	7.83e-05	Downregulated-DEGs	192hpi
Lc31165	-1.86321	0.0297375	Downregulated-DEGs	192hpi
Lc31256	-2.63872	0.00016826	Downregulated-DEGs	192hpi
Lc31257	-2.18364	0.0154129	Downregulated-DEGs	192hpi
Lc31777	-2.40604	0.0112484	Downregulated-DEGs	192hpi
Lc31966	-4.66966	1.15e-06	Downregulated-DEGs	192hpi
Lc32602	-1.78661	0.00987738	Downregulated-DEGs	192hpi
Lc33010	-2.84499	0.00388317	Downregulated-DEGs	192hpi
Lc33247	-1.65134	0.0302658	Downregulated-DEGs	192hpi
Lc33328	-5.83077	0.0153808	Downregulated-DEGs	192hpi
Lc33357	-1.40696	0.0160313	Downregulated-DEGs	192hpi
Lc33673	-6.12593	0.00657079	Downregulated-DEGs	192hpi
Lc33721	-1.30154	0.0169553	Downregulated-DEGs	192hpi
Lc33834	-1.79234	0.00395698	Downregulated-DEGs	192hpi
Lc34004	-2.89195	0.00413353	Downregulated-DEGs	192hpi
Lc34350	-3.19645	0.00453144	Downregulated-DEGs	192hpi
Lc34429	-3.54756	4.01e-10	Downregulated-DEGs	192hpi
Lc34430	-2.23942	0.00207663	Downregulated-DEGs	192hpi
Lc35539	-2.50518	0.0290818	Downregulated-DEGs	192hpi
Lc35615	-1.99709	0.0426331	Downregulated-DEGs	192hpi
Lc35786	-2.80261	0.0266983	Downregulated-DEGs	192hpi
Lc35937	-4.0197	6.33e-08	Downregulated-DEGs	192hpi
Lc35984	-6.76097	0.00011253	Downregulated-DEGs	192hpi
Lc36047	-6.92099	0.00014007	Downregulated-DEGs	192hpi
Lc36814	-5.90917	0.0259923	Downregulated-DEGs	192hpi
Lc36898	-2.55702	0.00878453	Downregulated-DEGs	192hpi
Lc36911	-1.46212	0.0263747	Downregulated-DEGs	192hpi
Lc37643	-5.27931	0.0293696	Downregulated-DEGs	192hpi
Lc37659	-3.58545	5.5e-05	Downregulated-DEGs	192hpi
Lc37812	-6.00271	0.00202033	Downregulated-DEGs	192hpi
Lc38417	-1.58872	0.0175919	Downregulated-DEGs	192hpi
Lc38503	-2.61489	5.37e-05	Downregulated-DEGs	192hpi
Lc38538	-1.95812	0.00039806	Downregulated-DEGs	192hpi
Lc38819	-2.60102	0.00018977	Downregulated-DEGs	192hpi
Lc00253	3.55729	5.5e-05	Upregulated-DEGs	192hpi
Lc00289	6.9451	9.53e-05	Upregulated-DEGs	192hpi
Lc00416	2.43433	0.00129673	Upregulated-DEGs	192hpi
Lc00525	2.52965	0.0011748	Upregulated-DEGs	192hpi
Lc01129	6.8211	5.9e-07	Upregulated-DEGs	192hpi
Lc01213	1.71541	0.0158736	Upregulated-DEGs	192hpi
Lc01280	2.87719	0.00573663	Upregulated-DEGs	192hpi
Lc01428	5.86473	0.00249203	Upregulated-DEGs	192hpi
Lc01434	1.40515	0.00894076	Upregulated-DEGs	192hpi
Lc02060	1.80087	0.00526511	Upregulated-DEGs	192hpi
Lc02378	1.49779	0.0225488	Upregulated-DEGs	192hpi
Lc02662	3.90014	1.56e-05	Upregulated-DEGs	192hpi
Lc02731	1.3915	0.0335831	Upregulated-DEGs	192hpi
Lc02843	4.49284	0.0263916	Upregulated-DEGs	192hpi
Lc03110	5.49748	8.6e-16	Upregulated-DEGs	192hpi
Lc04125	2.99556	0.0077362	Upregulated-DEGs	192hpi
Lc04230	1.68066	0.0302165	Upregulated-DEGs	192hpi
Lc04590	4.13471	3.58e-05	Upregulated-DEGs	192hpi
Lc06425	2.29181	0.00011192	Upregulated-DEGs	192hpi
Lc06709	4.56868	7.63e-05	Upregulated-DEGs	192hpi
Lc07319	4.07899	0.00254985	Upregulated-DEGs	192hpi
Lc07648	1.63381	0.038138	Upregulated-DEGs	192hpi
Lc07948	2.14562	3.08e-06	Upregulated-DEGs	192hpi
Lc08018	6.58593	0.00065916	Upregulated-DEGs	192hpi
Lc08139	5.96481	0.00657004	Upregulated-DEGs	192hpi
Lc08149	1.45256	0.0259868	Upregulated-DEGs	192hpi
Lc08527	3.00925	0.00876031	Upregulated-DEGs	192hpi
Lc08679	4.05773	2.65e-10	Upregulated-DEGs	192hpi
Lc09042	7.99405	3.79e-07	Upregulated-DEGs	192hpi
Lc09136	6.81841	0.00016358	Upregulated-DEGs	192hpi
Lc09158	1.87228	0.041335	Upregulated-DEGs	192hpi
Lc09573	6.05432	0.00924436	Upregulated-DEGs	192hpi
Lc09775	2.45194	0.00413353	Upregulated-DEGs	192hpi
Lc10028	2.34394	0.00565812	Upregulated-DEGs	192hpi
Lc10050	2.20023	0.0251677	Upregulated-DEGs	192hpi
Lc10109	3.119	0.0302658	Upregulated-DEGs	192hpi
Lc10454	5.50617	0.0264689	Upregulated-DEGs	192hpi
Lc10794	1.29821	0.0421146	Upregulated-DEGs	192hpi
Lc12617	2.08208	0.00055946	Upregulated-DEGs	192hpi
Lc12804	5.51736	0.0495714	Upregulated-DEGs	192hpi
Lc12820	2.21928	0.00527203	Upregulated-DEGs	192hpi
Lc13419	1.80147	0.00039208	Upregulated-DEGs	192hpi
Lc13424	4.06675	0.0299488	Upregulated-DEGs	192hpi
Lc13679	3.81859	0.00076904	Upregulated-DEGs	192hpi
Lc13750	6.66253	0.0003725	Upregulated-DEGs	192hpi
Lc14789	5.91339	0.00662864	Upregulated-DEGs	192hpi
Lc15108	6.46129	1.92e-06	Upregulated-DEGs	192hpi
Lc15109	6.49351	0.00073653	Upregulated-DEGs	192hpi
Lc15158	2.56865	0.00096143	Upregulated-DEGs	192hpi
Lc15166	4.76389	0.00105546	Upregulated-DEGs	192hpi
Lc15254	3.05233	9.47e-10	Upregulated-DEGs	192hpi
Lc15373	9.62456	2.59e-11	Upregulated-DEGs	192hpi
Lc15570	5.4784	0.00166299	Upregulated-DEGs	192hpi
Lc15833	1.51739	0.0094658	Upregulated-DEGs	192hpi
Lc17084	3.79462	0.00039676	Upregulated-DEGs	192hpi
Lc17459	5.81697	0.0169553	Upregulated-DEGs	192hpi
Lc17753	4.62885	0.00313617	Upregulated-DEGs	192hpi
Lc17787	7.40978	1.86e-39	Upregulated-DEGs	192hpi
Lc17993	5.56485	1.78e-16	Upregulated-DEGs	192hpi
Lc18653	5.38125	0.0112484	Upregulated-DEGs	192hpi
Lc18791	7.39063	7.87e-06	Upregulated-DEGs	192hpi
Lc18918	3.89501	0.002048	Upregulated-DEGs	192hpi
Lc19000	5.80203	0.0040242	Upregulated-DEGs	192hpi
Lc19099	3.56456	0.0429018	Upregulated-DEGs	192hpi
Lc19176	2.399	0.0263827	Upregulated-DEGs	192hpi
Lc19500	2.52855	0.0263476	Upregulated-DEGs	192hpi
Lc19904	3.31978	0.00267386	Upregulated-DEGs	192hpi
Lc20592	2.79618	0.00066678	Upregulated-DEGs	192hpi
Lc20716	5.36657	0.0110626	Upregulated-DEGs	192hpi
Lc21288	3.45398	0.00076904	Upregulated-DEGs	192hpi
Lc21345	5.69745	0.00388317	Upregulated-DEGs	192hpi
Lc21832	5.40844	0.00145724	Upregulated-DEGs	192hpi
Lc21876	5.75214	0.0040242	Upregulated-DEGs	192hpi
Lc22384	1.83538	0.0335831	Upregulated-DEGs	192hpi
Lc22390	1.5826	0.0302658	Upregulated-DEGs	192hpi
Lc22459	3.02999	0.00421695	Upregulated-DEGs	192hpi
Lc22885	5.18845	0.0209976	Upregulated-DEGs	192hpi
Lc23545	2.55851	0.00015607	Upregulated-DEGs	192hpi
Lc23715	5.88407	0.00840918	Upregulated-DEGs	192hpi
Lc23757	2.35977	0.0121201	Upregulated-DEGs	192hpi
Lc23981	6.15481	0.00312584	Upregulated-DEGs	192hpi
Lc24091	6.83752	0.00028826	Upregulated-DEGs	192hpi
Lc24199	2.47429	0.0279851	Upregulated-DEGs	192hpi
Lc24397	4.46112	0.00037251	Upregulated-DEGs	192hpi
Lc24528	4.11045	0.00111016	Upregulated-DEGs	192hpi
Lc24898	2.25009	5.19e-05	Upregulated-DEGs	192hpi
Lc25075	1.95752	0.00081823	Upregulated-DEGs	192hpi
Lc25084	1.52118	0.0259923	Upregulated-DEGs	192hpi
Lc25726	2.79035	0.0407924	Upregulated-DEGs	192hpi
Lc26612	1.58051	0.00565812	Upregulated-DEGs	192hpi
Lc26794	1.91162	0.0141083	Upregulated-DEGs	192hpi
Lc26825	1.7245	0.0200637	Upregulated-DEGs	192hpi
Lc26862	6.99234	9.53e-05	Upregulated-DEGs	192hpi
Lc26925	5.88668	3.34e-29	Upregulated-DEGs	192hpi
Lc27046	1.43919	0.0157712	Upregulated-DEGs	192hpi
Lc27578	1.53423	0.0302165	Upregulated-DEGs	192hpi
Lc27584	3.37541	0.00775112	Upregulated-DEGs	192hpi
Lc27657	2.76811	0.00022066	Upregulated-DEGs	192hpi
Lc27833	1.52291	0.047813	Upregulated-DEGs	192hpi
Lc28351	1.13128	0.0390763	Upregulated-DEGs	192hpi
Lc29971	3.75111	9.54e-07	Upregulated-DEGs	192hpi
Lc30248	4.09845	5.4e-05	Upregulated-DEGs	192hpi
Lc30401	1.41049	0.0126068	Upregulated-DEGs	192hpi
Lc30531	1.66082	0.0169553	Upregulated-DEGs	192hpi
Lc31212	3.34726	0.042387	Upregulated-DEGs	192hpi
Lc31238	7.16009	5.47e-05	Upregulated-DEGs	192hpi
Lc31518	1.7084	0.0221758	Upregulated-DEGs	192hpi
Lc31635	3.92477	0.0231401	Upregulated-DEGs	192hpi
Lc32190	1.46534	0.0429018	Upregulated-DEGs	192hpi
Lc32245	4.58434	0.00191538	Upregulated-DEGs	192hpi
Lc32528	3.21456	0.0206107	Upregulated-DEGs	192hpi
Lc32699	5.666	0.0247991	Upregulated-DEGs	192hpi
Lc33287	1.90889	0.0296119	Upregulated-DEGs	192hpi
Lc33515	6.15917	0.0178112	Upregulated-DEGs	192hpi
Lc33663	3.67417	0.00293988	Upregulated-DEGs	192hpi
Lc34135	5.32827	0.0446288	Upregulated-DEGs	192hpi
Lc34209	3.06584	0.00013692	Upregulated-DEGs	192hpi
Lc34716	5.20117	0.0234216	Upregulated-DEGs	192hpi
Lc35064	7.87728	2.76e-07	Upregulated-DEGs	192hpi
Lc35474	2.79182	0.00044946	Upregulated-DEGs	192hpi
Lc35789	6.27399	0.0003725	Upregulated-DEGs	192hpi
Lc35969	2.96739	0.00206829	Upregulated-DEGs	192hpi
Lc35998	2.48055	5.37e-07	Upregulated-DEGs	192hpi
Lc36840	8.89777	6.83e-09	Upregulated-DEGs	192hpi
Lc37299	3.96332	0.00032014	Upregulated-DEGs	192hpi
Lc37586	10.4985	1.01e-16	Upregulated-DEGs	192hpi
Lc38425	3.44512	0.0488723	Upregulated-DEGs	192hpi
Lc38654	6.26148	0.0017525	Upregulated-DEGs	192hpi
Lc38855	1.36521	0.0489067	Upregulated-DEGs	192hpi

## Sheet: Sheet 2
Sheet 2. Expression table (Z-score) used for hierarchical clustering analysis of DEGs and information of known Medicago truncatula orthologs for each DEG.
Gene_ID	LR-66-570_24hpi_A. lentis	LR-66-570_96hpi_A. lentis	LR-66-570_192hpi_A. lentis	LR-66-629_24hpi_A. lentis	LR-66-629_96hpi_A. lentis	LR-66-629_192hpi_A. lentis	_rowmean_	_rowstd_	Cluster	Medicago truncatula ortholog
Lc00056	0.544319	-1.022	-1.04243	1.57112	0.201254	-0.252267	63.4922	40.4685	1	Mtr_1g069570
Lc00242	-0.815486	-0.815486	-0.815486	1.32783	1.11436	0.00426956	4.13833	5.07468	1	#N/A
Lc00281	-0.695232	-0.690822	-0.846357	0.891789	1.57286	-0.232234	7.03778	8.31537	1	#N/A
Lc00289	-0.868548	-0.851067	-0.868548	0.348937	1.3824	0.85683	15.0717	17.3527	1	#N/A
Lc00441	-0.838407	-0.899881	-0.899881	0.716382	1.35943	0.562353	4.34278	4.82595	1	#N/A
Lc00481	-0.489059	-0.680278	-1.04309	1.09647	1.39017	-0.274217	287.781	140.258	1	Mtr_1g069005
Lc00525	-0.621692	-0.466418	-1.05226	0.386196	1.77179	-0.0176237	116.969	94.3491	1	Mtr_1g030810
Lc00667	-0.802081	-0.892194	-0.892194	0.679735	1.4457	0.461032	5.87444	6.58427	1	#N/A
Lc00835	-0.425802	-0.744534	-0.873381	0.679077	1.70928	-0.344641	70.5389	34.951	1	Mtr_1g051125
Lc00888	-0.85114	-1.20888	-0.577222	0.578089	1.1452	0.913959	92.63	34.5967	1	Mtr_1g105615
Lc01036	-0.711806	-0.794562	-0.985934	1.09484	1.29656	0.100895	37.1506	30.2899	1	#N/A
Lc01114	0.125873	-0.988829	-1.14404	1.50596	0.640448	-0.139412	52.0328	31.6766	1	Mtr_1g069705
Lc01198	-0.553432	-0.614594	-0.959573	1.10412	1.42069	-0.397207	19.8767	14.5516	1	#N/A
Lc01207	-0.612983	-1.0725	-1.01468	0.990551	0.885028	0.824589	576.623	234.231	1	Mtr_1g064320
Lc01230	0.00443433	-1.14509	-1.21513	1.16626	0.863607	0.325914	88.2261	31.6971	1	Mtr_1g076250
Lc01283	-0.395043	-0.785227	-1.01576	1.04676	1.42301	-0.273744	225.876	93.0757	1	Mtr_1g069005
Lc01403	0.0471076	-1.12907	-0.978166	1.62915	0.313407	0.117578	264.649	113.381	1	Mtr_1g076330
Lc01428	-0.847411	-0.857245	-0.844385	1.18169	1.18509	0.182267	22.6644	26.4387	1	#N/A
Lc01434	-0.680854	-0.972726	-1.03397	0.96005	1.09541	0.63209	255.943	135.962	1	Mtr_1g031820
Lc01475	-0.516161	-0.533874	-1.15133	1.73548	0.268871	0.197005	130.232	62.4773	1	Mtr_1g109350
Lc01759	-0.867125	-1.12753	-0.712901	0.877205	1.0246	0.805752	78.1306	38.5803	1	#N/A
Lc02175	-0.789189	-0.835059	-0.981135	1.03218	1.24177	0.331436	4.63444	4.72355	1	#N/A
Lc02190	-0.654685	-0.742777	-0.886125	1.32349	1.19487	-0.234771	41.5617	35.5311	1	#N/A
Lc02378	-0.726409	-0.669019	-1.22283	0.795294	1.25452	0.568443	139.263	68.8264	1	Mtr_1g012990
Lc02662	-0.972869	-0.771427	-0.924755	0.552741	1.22896	0.887345	31.7156	30.4141	1	Mtr_1g077160
Lc02843	-0.857556	-0.861762	-0.828107	0.361607	1.49074	0.695075	10.5422	11.8852	1	Mtr_1g063110
Lc02894	-0.930673	-0.74157	-0.862043	0.641396	1.5112	0.381689	24.2994	20.2536	1	Mtr_1g103600
Lc02952	-0.667767	-0.823564	-0.91097	1.19317	1.27214	-0.0630078	43.155	34.3608	1	#N/A
Lc03110	-0.772757	-0.864461	-0.862513	1.34188	1.04832	0.109526	214.477	242.957	1	#N/A
Lc03282	-1.24467	-0.832799	-0.538521	0.540506	0.934599	1.14089	198.503	123.194	1	#N/A
Lc03331	-0.523054	-0.859292	-0.851286	0.910062	1.54474	-0.221169	43.5717	32.8934	1	#N/A
Lc03370	-1.12417	-1.01425	-0.447826	0.701497	0.596864	1.28788	160.423	64.9571	1	Mtr_1g067040
Lc03513	-0.749426	-0.889799	-1.05876	0.770694	1.15659	0.770694	7.61389	6.53019	1	#N/A
Lc03697	-1.01244	-1.00448	-0.56295	0.988343	1.24619	0.345331	51.9644	24.717	1	#N/A
Lc04204	-0.0694396	-0.939112	-0.874308	1.78827	-0.223312	0.317903	11.1822	11.2648	1	Mtr_1g069675
Lc04506	-0.786886	-0.833373	-0.833373	0.583178	1.60694	0.263514	5.31833	6.3817	1	#N/A
Lc04687	0.321287	-1.12818	-0.929127	-0.0928459	1.64918	0.17968	2.815	2.49517	1	Mtr_1g069340
Lc04713	-0.90541	-0.998996	-0.600586	1.5314	0.521558	0.452036	3.73611	3.73987	1	Mtr_1g063260
Lc04791	-0.773851	-1.0426	-0.898715	1.07967	0.776814	0.858678	28.2178	16.1243	1	#N/A
Lc04872	-0.789967	-0.789967	-0.789967	1.49102	0.9486	-0.0697218	2.05833	2.60559	1	#N/A
Lc04924	-0.370127	-0.351796	-1.02044	0.267004	1.86425	-0.388888	124.167	54.3687	1	Mtr_1g075280
Lc04964	-0.85533	-0.65056	-0.822013	1.28334	1.2212	-0.176631	9.89611	8.90429	1	#N/A
Lc05063	-0.451916	-0.81037	-1.17999	1.51926	0.54076	0.382258	27.4606	15.5204	1	Mtr_1g069385
Lc05076	-0.474375	-0.90917	-1.06045	1.19062	1.18381	0.0695645	251.759	91.5298	1	Mtr_1g067200
Lc05429	-0.899402	-0.824729	-0.97676	0.659501	1.15901	0.882383	190.46	73.2524	1	Mtr_0053s0020
Lc05553	-0.495073	-0.947008	-0.896239	1.21767	1.24742	-0.126766	29.1233	21.4043	1	Mtr_6g004790
Lc05808	-0.856587	-0.856587	-0.856587	1.12766	1.21467	0.227427	3.21611	3.75456	1	#N/A
Lc05822	0.601505	-1.19982	-1.08234	1.28011	0.592853	-0.192305	31.8233	21.9616	1	Mtr_3g050670
Lc05879	-0.637308	-0.701165	-1.03628	0.693698	1.59357	0.0874857	157.919	84.6678	1	Mtr_6g005210
Lc05910	-0.943198	-0.809409	-0.754233	1.37858	0.146159	0.982098	9.49889	6.82666	1	Mtr_6g011870
Lc06098	-0.758124	-0.791524	-0.791524	0.578241	1.68268	0.0802469	7.03056	8.8823	1	#N/A
Lc06555	-0.716723	-1.13941	-0.834841	0.748427	0.822595	1.11995	19.2278	9.70776	1	#N/A
Lc06586	-0.639018	-0.639018	-0.568706	0.425566	1.86577	-0.444599	4.51389	7.0638	1	Mtr_2g103650
Lc06628	-0.90161	-0.848789	-0.354959	1.81628	0.14425	0.144826	18.2133	17.3541	1	Mtr_6g083200
Lc06709	0.134447	-1.05209	-1.3984	0.924766	0.476008	0.915273	30.2217	20.3673	1	Mtr_0288s0020
Lc06918	-0.849652	-0.8751	-0.746966	1.5349	0.185914	0.75091	17.6406	14.9323	1	#N/A
Lc06924	-0.346798	-1.25576	-0.822838	0.82395	1.37715	0.224301	10915.9	5374.45	1	Mtr_2g013140
Lc06926	-0.241291	-0.552225	-0.862145	0.357266	1.85812	-0.559724	44.0528	32.8902	1	Mtr_1g072060
Lc07053	-0.0159568	-0.664741	-0.728662	1.9487	-0.0646719	-0.474667	10.7656	11.8375	1	Mtr_1088s0010
Lc07319	-0.643669	-0.862618	-0.917326	0.614268	1.60678	0.202567	28.1411	28.7587	1	#N/A
Lc07507	-0.621555	-0.732358	-0.842348	1.16889	1.37209	-0.344721	64.02	57.3991	1	#N/A
Lc07526	-0.692413	-0.312114	-1.41538	1.15848	1.00633	0.255093	42.2744	18.5117	1	Mtr_2g035450
Lc07648	-0.849611	-0.870809	-1.00956	0.99139	0.925996	0.812596	84.6489	48.1187	1	Mtr_2g035620
Lc07678	-0.449054	-0.430507	-1.13532	1.69263	0.612324	-0.290075	12.0511	8.80616	1	#N/A
Lc07876	-0.720787	-0.720787	-0.720787	0.398107	1.81127	-0.0470152	3.55167	4.92748	1	#N/A
Lc07971	-0.683104	-0.829091	-0.73922	1.62654	0.791328	-0.166451	13.1	15.8004	1	#N/A
Lc08018	-0.812102	-0.823061	-0.823061	1.04757	1.37363	0.0370219	22.2811	27.071	1	#N/A
Lc08139	-0.0499342	-0.910374	-1.19764	1.57226	0.505966	0.0797211	14.5639	12.1604	1	Mtr_1g061740
Lc08527	-0.802558	-0.753082	-0.785678	0.670917	1.64952	0.020882	73.3606	83.1391	1	Mtr_6g012220
Lc08550	0.864306	-1.50039	-0.60777	0.797166	0.893116	-0.446433	40.6633	13.3055	1	Mtr_6g007210
Lc08563	-0.832077	-0.832077	-0.832077	1.00123	1.38113	0.113873	2.935	3.52732	1	#N/A
Lc08679	-0.890356	-0.901906	-0.936713	0.811049	1.0574	0.860527	66.5606	64.0686	1	#N/A
Lc08753	-0.784174	-0.784174	-0.784174	1.68447	0.551535	0.116516	2.21722	2.82746	1	#N/A
Lc08840	-0.668154	-0.883036	-0.429095	1.77224	0.566211	-0.358162	56.8461	20.8177	1	Mtr_2g036740
Lc08890	-0.73343	-0.827307	-0.827307	0.704224	1.60991	0.0739093	3.08444	3.7283	1	#N/A
Lc09136	-0.86294	-0.878137	-0.878137	1.39761	0.693272	0.528328	17.1428	19.5218	1	Mtr_6g082830
Lc09438	-0.98406	-0.919532	-0.618632	1.12153	0.169037	1.23165	4.97333	4.75242	1	#N/A
Lc09573	-0.84174	-0.84174	-0.84174	0.765764	1.48808	0.271378	12.1622	14.4489	1	Mtr_0019s0100
Lc09750	-1.12052	-0.514091	-0.960197	0.721902	0.560189	1.31271	15.6928	11.9553	1	Mtr_6g072470
Lc09775	0.0630643	-1.05846	-1.36367	1.07183	0.782894	0.504338	65.2233	37.8978	1	Mtr_2g096210
Lc09948	-1.07508	-0.858154	-0.692617	0.415387	1.02636	1.1841	24.5489	15.8273	1	#N/A
Lc10028	-0.892936	-0.830849	-0.906177	1.29793	0.910373	0.421658	127.246	107.752	1	Mtr_6g488030
Lc10050	-0.676021	-0.988811	-1.04203	0.851246	1.05653	0.799092	37.3039	24.9902	1	Mtr_2g059620
Lc10454	-0.789291	-0.941786	-0.941786	1.19987	0.53831	0.934685	5.59944	5.94556	1	Mtr_6g087040
Lc10652	0.814352	-1.10613	-0.94099	0.932977	0.959977	-0.660191	34.16	19.1359	1	Mtr_2g009190
Lc10757	-0.752487	-1.13302	-0.40534	1.43565	-0.101061	0.956252	25.8467	18.2727	1	Mtr_5g012810
Lc10763	-0.768163	-0.880141	-0.752253	0.51072	1.66005	0.22979	46.515	21.9984	1	Mtr_3g064750
Lc10794	0.869015	-1.34433	-1.15825	0.834384	0.198931	0.600243	256.806	119.159	1	Mtr_3g070460
Lc11209	-0.84712	-0.860989	-0.940555	0.623752	1.34203	0.682879	5.315	4.56645	1	#N/A
Lc11260	-0.848132	-0.830834	-0.882728	0.86129	1.40862	0.291779	6.63389	7.51521	1	#N/A
Lc11335	-0.762122	-0.82622	-0.948472	0.847029	1.43302	0.256766	20.3133	17.9411	1	Mtr_8g080290
Lc11619	-0.188713	-1.22533	-0.917297	0.042751	1.12346	1.16513	236.808	76.1386	1	Mtr_3g069670
Lc11660	-0.759292	-0.540484	-0.998897	1.07631	1.39477	-0.17241	20.5061	15.3864	1	#N/A
Lc11951	-0.793175	-0.219332	-1.17625	0.964429	1.40576	-0.181431	57.2217	23.7464	1	Mtr_3g086100
Lc12248	0.514814	-1.23779	-1.29139	0.376195	0.98011	0.658053	11.2128	7.21404	1	#N/A
Lc12327	-0.856284	-0.733479	-0.884868	1.15624	1.2674	0.0509924	5.91222	6.29723	1	Mtr_3g073140
Lc12496	-0.306095	-0.923979	-1.10392	1.09621	1.27699	-0.0392034	46.145	28.1013	1	Mtr_5g082610
Lc12523	-0.79093	-0.953803	-0.766899	0.813773	1.47061	0.227251	3.57222	3.74524	1	#N/A
Lc12617	-1.00104	-0.776988	-0.9205	0.800002	1.17806	0.720466	85.6094	63.2006	1	Mtr_3g079170
Lc12641	-0.509626	-0.74815	-1.02053	0.725912	1.615	-0.0626055	46.51	23.5336	1	Mtr_3g086600
Lc12645	-0.764223	-0.730425	-0.909594	1.43414	0.998754	-0.02865	9.89944	9.17198	1	#N/A
Lc12820	-0.54516	-0.777264	-1.19458	1.17588	0.229174	1.11195	41.5533	23.8829	1	Mtr_3g067725
Lc13196	-0.606585	-0.421683	-1.24294	0.754462	1.52969	-0.0129501	89.3689	41.3554	1	Mtr_3g073000
Lc13291	-0.59109	-0.902815	-0.867194	1.00433	1.43813	-0.0813595	19.5017	19.9321	1	Mtr_1g112760
Lc13297	-0.868977	-0.760714	-1.01165	1.08103	1.13852	0.421795	8.71611	7.94356	1	#N/A
Lc13421	-0.73903	-0.80398	-1.1032	0.961076	1.19391	0.491221	624.413	276.93	1	Mtr_3g082680
Lc13424	-0.788472	-0.832097	-0.808474	0.618742	1.61609	0.194215	16.6889	19.3313	1	#N/A
Lc13511	-0.79115	-0.757439	-0.938665	0.596793	1.5682	0.322257	852.116	454.754	1	Mtr_3g077590
Lc13566	-0.617193	-1.00485	-0.809218	1.57456	0.195628	0.661066	30.79	15.7271	1	Mtr_3g074320
Lc13652	-0.215237	-0.785157	-1.32734	1.10804	1.1593	0.0603886	57.4083	31.6009	1	Mtr_3g070560
Lc13717	-0.881078	-0.0453476	-0.870801	0.824462	1.5612	-0.588437	5.72611	6.16227	1	#N/A
Lc13750	-0.804992	-0.804992	-0.804992	0.782624	1.56155	0.0707992	22.6328	28.1155	1	Mtr_3g076560
Lc13945	-1.15818	-1.00477	-0.400641	1.0352	1.11698	0.411417	8.18	5.25824	1	#N/A
Lc14668	-0.765563	-0.735013	-0.762104	1.39077	-0.263513	1.13542	5.24389	5.78297	1	Mtr_3g084620
Lc14789	-0.844675	-0.844675	-0.844675	0.78547	1.47173	0.27683	11.0489	13.0806	1	#N/A
Lc14862	-0.283239	-0.812185	-1.14652	1.01789	1.37372	-0.149672	61.6678	31.944	1	#N/A
Lc15128	-0.966553	-1.01008	-0.641204	0.614398	1.35527	0.648177	30.7861	23.585	1	Mtr_8g087400
Lc15158	-0.694701	-0.820099	-0.887122	0.989456	1.44152	-0.0290529	125.049	119.858	1	#N/A
Lc15166	-0.828228	-0.899449	-0.858704	0.99627	1.30046	0.289645	26.8578	29.8603	1	Mtr_4g088625
Lc15176	-0.928488	-0.740993	-0.925421	0.759649	1.40306	0.432193	87.4717	39.1299	1	#N/A
Lc15254	-0.915818	-0.928955	-0.845849	0.67723	0.786074	1.22732	142.652	130.676	1	Mtr_4g089040
Lc15833	-0.798098	-0.939196	-0.947637	0.557442	1.13115	0.996335	178.999	98.7257	1	Mtr_3g072850
Lc16174	-0.962945	-0.534197	-0.871182	0.432932	1.66344	0.271956	32.1583	23.5025	1	Mtr_4g087895
Lc16231	0.013461	-1.04294	-0.951221	1.43343	0.907201	-0.35993	90.6894	41.3953	1	Mtr_8g093100
Lc16265	-1.10519	-0.812805	-0.755851	0.884884	1.18029	0.608679	32.8978	21.0109	1	Mtr_4g094360
Lc16508	-0.562544	-0.669414	-1.01987	0.852419	1.5627	-0.163292	302.005	191.324	1	Mtr_0294s0010
Lc16510	-0.677744	-0.583266	-0.871897	0.610986	1.7379	-0.215982	38.4933	28.8605	1	#N/A
Lc16511	-0.525344	-0.785306	-1.1108	0.708597	1.52888	0.183979	33.7011	19.8875	1	#N/A
Lc16741	-0.635597	-0.846321	-0.870991	0.861682	1.54146	-0.0502373	62.205	50.1287	1	#N/A
Lc17084	-0.682869	-0.974367	-1.03717	0.827817	1.13479	0.731802	25.7222	22.1842	1	#N/A
Lc17459	-0.780568	-0.809076	-0.838232	0.281355	1.64358	0.502939	8.625	10.2895	1	Mtr_8g092460
Lc17488	-0.893087	-0.893087	-0.893087	1.15881	0.993102	0.527351	4.36556	4.88816	1	Mtr_4g010250
Lc17613	-0.862955	-0.862955	-0.862955	0.937086	1.33756	0.31422	3.44056	3.98695	1	Mtr_8g077780
Lc17628	-0.774439	-0.774439	-0.774439	1.41958	1.07523	-0.171493	1.89667	2.44909	1	#N/A
Lc17885	-0.516811	-0.581394	-0.850939	0.337973	1.86828	-0.257107	369.398	211.047	1	#N/A
Lc17993	-0.816301	-0.812417	-0.828061	0.631833	1.592	0.232943	415.99	490.077	1	#N/A
Lc18046	-0.285031	-1.47192	-0.722713	0.760231	1.15444	0.564994	33.5922	12.4977	1	Mtr_1g107385
Lc18252	0.403118	-1.19014	-1.1044	1.4491	0.178522	0.2638	40.1567	21.3419	1	Mtr_8g093540
Lc18491	-0.971977	-0.584219	-1.06492	1.1427	0.438143	1.04027	10.0406	6.67083	1	Mtr_2g023590
Lc18524	-0.862659	-0.844563	-0.828348	1.22112	1.1579	0.156552	12.5861	14.1842	1	#N/A
Lc18918	-0.740391	-0.932387	-0.933908	1.38184	0.45322	0.77163	18.2528	17.535	1	Mtr_2g076230
Lc19286	-0.676072	-0.676072	-0.676072	0.689393	1.73179	-0.392967	5.35722	7.92404	1	#N/A
Lc19340	-0.333023	-1.32591	-0.938275	0.855843	0.902829	0.838533	9.52556	5.39169	1	#N/A
Lc19354	-1.03708	-1.01746	-0.53199	0.721781	0.516089	1.34867	13.0083	9.85295	1	#N/A
Lc19376	-0.524077	-0.624599	-1.13013	0.842499	1.52955	-0.0932466	34.5089	21.6868	1	Mtr_4g057650
Lc19473	-0.2869	-0.546512	-1.01683	1.46676	1.01641	-0.632921	32.6572	26.0389	1	Mtr_8g101300
Lc19500	-0.760237	-0.888587	-0.852638	0.315654	1.54949	0.636314	26.1156	23.0878	1	Mtr_8g098430
Lc19661	0.219616	-1.21117	-1.03026	1.07449	1.11404	-0.16671	83.6844	37.2569	1	Mtr_1g055005
Lc19875	-0.57108	-0.735496	-0.739392	1.565	0.955089	-0.474122	62.1106	29.9443	1	Mtr_5g078170
Lc19904	-0.851719	-0.869878	-0.887456	0.942245	1.30951	0.357295	29.0022	28.6349	1	#N/A
Lc20315	-0.800556	-0.712758	-0.968802	1.00026	1.37891	0.102946	12.7061	8.61832	1	#N/A
Lc20372	0.0161452	-0.803876	-1.2742	0.807617	1.4306	-0.176277	29.6572	20.1987	1	Mtr_5g012080
Lc20460	-0.83865	-0.60802	-0.949341	1.21731	1.24097	-0.0622694	72.7178	49.748	1	Mtr_5g086010
Lc20466	-0.571012	-0.677031	-1.18268	0.970557	1.36602	0.0941491	210.277	92.7194	1	Mtr_5g087520
Lc20564	-0.35742	-0.542447	-1.12013	1.46394	0.994131	-0.438065	733.979	356.993	1	Mtr_5g018860
Lc20592	-0.315963	-0.923362	-1.05006	1.42129	0.957539	-0.08945	68.8272	57.8038	1	Mtr_5g080720
Lc20631	-0.827507	-0.827507	-0.827507	1.08682	1.32655	0.069151	2.39333	2.89222	1	#N/A
Lc20716	-0.851542	-0.88051	-0.943232	1.03316	1.13266	0.509464	12.8217	13.2329	1	#N/A
Lc20721	-0.699693	-0.894089	-0.894089	0.610045	1.56196	0.31587	5.19722	5.81287	1	#N/A
Lc20756	-0.0850319	-1.18988	-0.998632	1.324	0.908299	0.0412413	444.005	173.249	1	Mtr_5g085850
Lc20759	-0.879912	-0.650863	-0.670976	0.757027	1.65382	-0.209093	31.3189	14.0873	1	#N/A
Lc21345	-0.826487	-0.811771	-0.835072	1.06648	1.34903	0.0578216	23.0583	27.1813	1	Mtr_6g026900
Lc21832	-0.744848	-0.74459	-0.723154	1.67442	-0.188811	0.726985	19.5239	25.8136	1	#N/A
Lc21876	-0.817776	-0.850493	-0.868523	1.40741	0.907493	0.221893	20.4067	22.924	1	#N/A
Lc22026	-0.360619	-1.14624	-1.10732	0.797769	1.0562	0.76021	179.741	70.7334	1	Mtr_5g018390
Lc22092	-0.573264	-0.857508	-0.921895	1.19658	1.28021	-0.124128	10.3772	8.49037	1	#N/A
Lc22384	-0.11306	-0.819264	-1.32478	0.945523	1.29094	0.0206419	90.0322	50.7597	1	Mtr_5g010030
Lc22390	-0.528509	-0.6657	-1.3903	0.852166	1.10895	0.623397	169.027	76.5109	1	Mtr_5g044120
Lc22445	-0.675126	-0.674701	-0.71298	0.491955	1.8113	-0.240448	5.58778	7.83722	1	#N/A
Lc22459	-0.860081	-0.94159	-0.889345	0.808857	1.22146	0.660701	23.4622	21.7563	1	Mtr_4g078330
Lc22596	-0.458364	-0.872014	-0.78049	0.494555	1.77498	-0.15867	3.23944	3.7149	1	#N/A
Lc22597	-0.633955	-0.70597	-1.16393	0.949963	1.34053	0.213369	22.8811	16.617	1	#N/A
Lc22639	-0.124198	-0.813936	-0.795493	1.90925	-0.20744	0.031818	31.9656	26.7493	1	Mtr_5g089720
Lc22646	-0.155931	-0.760189	-0.930593	1.15529	1.33517	-0.64375	68.2322	37.6164	1	Mtr_0482s0010
Lc22865	-0.816398	-0.934681	-0.79081	1.22387	0.175253	1.14276	6.45333	6.90431	1	Mtr_2g012390
Lc22885	-0.887957	-0.917607	-0.914062	1.09186	0.90622	0.721549	9.79389	10.3427	1	Mtr_2g012390
Lc22914	0.845586	-0.90081	-1.17821	1.31274	0.38398	-0.463285	378.234	180.919	1	Mtr_5g015790
Lc23270	-0.104973	-1.26049	-0.976596	1.39555	0.632785	0.313729	88.4556	35.4588	1	Mtr_5g020120
Lc23550	-0.711375	-0.611696	-1.13075	0.910563	1.41242	0.130832	38.9306	25.9833	1	#N/A
Lc23551	-0.439593	-0.924653	-1.11618	0.539742	1.48584	0.45484	14.4661	10.1293	1	#N/A
Lc23552	-1.00847	-0.518541	-0.91531	1.13007	1.26369	0.0485619	17.7172	9.80421	1	#N/A
Lc23715	-0.844806	-0.848326	-0.871205	1.18313	1.16704	0.214166	11.5506	13.2581	1	Mtr_6g022190
Lc23787	-0.465695	-0.806543	-1.04514	1.65113	0.118504	0.547736	9.96667	8.41038	1	#N/A
Lc23954	-0.884614	-0.884614	-0.884614	1.24515	0.938619	0.47007	3.87667	4.38233	1	#N/A
Lc23981	-0.838859	-0.838859	-0.838859	1.00232	1.3645	0.149749	14.6767	17.496	1	#N/A
Lc23982	-0.834082	-0.791492	-0.783536	0.909276	1.4957	0.00413414	5.94056	7.12227	1	#N/A
Lc24059	-0.692074	-0.876472	-1.06348	1.20273	0.99199	0.437304	66.3289	26.826	1	#N/A
Lc24081	-0.698138	-0.698138	-0.698138	1.87432	0.12617	0.0939262	1.66	2.37775	1	#N/A
Lc24091	-0.830657	-0.863834	-0.878349	0.647012	1.47246	0.453371	18.3556	20.8978	1	#N/A
Lc24397	-0.660211	-0.846094	-0.816237	1.73434	0.270988	0.317211	29.1233	33.6054	1	Mtr_5g090140
Lc24544	-0.706596	-1.01217	-0.818727	0.424985	1.50007	0.61244	4.54833	3.89426	1	Mtr_0105s0030
Lc24608	-1.0596	-0.863785	-0.678314	0.540457	1.38738	0.67386	146.627	77.3347	1	Mtr_7g111980
Lc24824	-0.534183	-0.153194	-0.854207	0.247886	1.88443	-0.590737	463.583	355.233	1	Mtr_7g072575
Lc24899	-0.502941	-0.594935	-1.13405	1.72599	0.24942	0.256513	77.4617	45.1114	1	Mtr_4g024020
Lc25042	-0.591469	-0.906279	-0.94064	0.983592	1.40502	0.0497733	7.87833	6.59657	1	#N/A
Lc25075	-0.524307	-0.845751	-1.10672	1.36964	0.938401	0.168728	295.879	197.422	1	Mtr_7g108310
Lc25084	-0.922091	-0.679957	-1.00609	0.360571	1.02531	1.22226	299.259	151.308	1	#N/A
Lc25718	-0.816716	-0.486068	-0.744361	0.463028	1.81028	-0.226158	10.2717	8.24644	1	Mtr_4g117680
Lc25726	-0.871383	-0.700156	-1.04293	0.665642	1.37488	0.573947	40.5472	31.5176	1	Mtr_7g077400
Lc25751	-0.804043	-0.90468	-0.545248	1.52981	-0.201504	0.925668	32.4406	31.2345	1	Mtr_7g113880
Lc25821	-0.875629	-0.736055	-0.81289	0.486779	1.64574	0.292056	169.031	132.187	1	#N/A
Lc26541	-1.48069	-0.862766	-0.0932733	0.65553	0.751959	1.02924	92.8528	36.0887	1	Mtr_5g011540
Lc26612	-0.757201	-0.836846	-1.03736	0.887603	1.2854	0.458404	986.472	588.988	1	#N/A
Lc26630	-0.767899	-0.767899	-0.767899	0.989769	1.49008	-0.176148	2.91111	3.79101	1	#N/A
Lc26673	-0.406044	-0.634041	-0.80285	0.599417	1.77417	-0.530649	80.9267	48.714	1	#N/A
Lc26794	-0.972492	-0.747351	-0.931465	0.677094	1.31944	0.654777	84.0178	59.1482	1	Mtr_7g117900
Lc26862	-0.831958	-0.831722	-0.842467	0.734701	1.5172	0.254242	23.7828	28.2299	1	#N/A
Lc26922	-0.190628	-1.01851	-1.06266	1.46944	0.00375343	0.798605	100.294	55.8008	1	Mtr_7g107680
Lc26930	-0.794944	-0.925764	-0.97891	0.982219	1.09669	0.620713	5.58722	5.7076	1	Mtr_7g102820
Lc27121	0.406623	-1.14429	-1.29666	0.705921	1.1455	0.182905	8.20833	5.51289	1	Mtr_7g110900
Lc27148	-0.886484	-0.751493	-0.810567	0.762584	1.54641	0.139552	86.0383	40.5704	1	Mtr_7g112100
Lc27192	-1.08969	-0.87829	-0.69252	0.556986	1.19139	0.91212	87.3767	62.1739	1	#N/A
Lc27198	-0.333565	-0.629953	-1.10561	0.823904	1.57535	-0.330123	132.634	66.8269	1	Mtr_7g110260
Lc27339	-0.774341	-0.774341	-0.774341	0.813271	1.59157	-0.0818137	2.82889	3.65328	1	Mtr_7g051430
Lc27582	0.527085	-1.52312	-0.850715	1.11388	0.0755138	0.657362	47.0617	24.2561	1	Mtr_7g112960
Lc27730	-0.724012	-0.556535	-0.495022	1.9619	0.0720644	-0.258399	12.7517	7.42391	1	Mtr_7g072630
Lc27731	-1.19585	-0.327267	-1.00521	1.30543	0.627323	0.595576	36.1678	19.8445	1	Mtr_7g022840
Lc27833	0.314687	-0.829144	-1.3959	1.47034	0.275899	0.164112	295.737	139.82	1	Mtr_7g006540
Lc28351	0.15498	-0.811607	-1.42905	1.42142	0.4626	0.201651	11622.6	4581.56	1	Mtr_4g132110
Lc28479	-0.961384	-0.969821	0.202295	1.66072	0.442729	-0.374536	9.72111	6.3219	1	#N/A
Lc28480	-0.778952	-0.798889	-0.857228	1.46378	0.936104	0.035189	19.6256	20.3978	1	#N/A
Lc28548	-0.800307	-0.829718	-0.816709	1.41454	0.0311073	1.00109	6.66333	5.89357	1	Mtr_8g077300
Lc29017	-0.542485	0.0540598	-1.11236	1.72188	0.43606	-0.55715	89.7967	68.8743	1	Mtr_8g014330
Lc29055	-0.810255	-0.810255	-0.810255	1.34106	1.10978	-0.0200757	3.36333	4.15095	1	#N/A
Lc29336	-0.742887	-0.36388	-1.17999	0.620944	1.59129	0.0745208	28.5617	17.9592	1	Mtr_4g115990
Lc29361	-0.963492	-0.939338	-0.441967	0.535424	1.63626	0.173115	43.6872	43.6093	1	Mtr_4g122950
Lc29520	-0.737306	-0.954195	-0.612617	0.308065	1.73409	0.261965	11.2178	7.5922	1	Mtr_0070s0020
Lc29709	-0.82993	-0.747582	-0.88549	1.20814	1.22798	0.0268871	16.7517	16.7986	1	Mtr_4g057650
Lc29971	-0.873488	-0.91358	-0.910095	1.2039	0.676527	0.816739	232.332	226.729	1	Mtr_4g121930
Lc30000	-0.868141	-0.843769	-0.870475	0.842041	1.39611	0.344232	13.8278	12.8563	1	Mtr_7g076707
Lc30248	-0.931924	-0.819128	-0.906901	1.1323	1.0728	0.452853	34.2483	34.9009	1	#N/A
Lc30280	-0.809485	-0.863654	-0.863654	1.11441	1.25866	0.163723	4.73	5.47673	1	#N/A
Lc30401	-0.635924	-0.982628	-1.07616	1.04131	0.724857	0.928541	211.991	102.037	1	Mtr_4g118510
Lc30496	-0.456282	-0.537942	-0.832002	0.458687	1.83805	-0.47051	21.7122	16.1645	1	#N/A
Lc30529	-0.721836	-0.372695	-1.24386	0.51282	1.56987	0.255705	1498.43	693.904	1	Mtr_8g005285
Lc30531	-0.637793	-0.942731	-1.11068	1.04507	0.713967	0.932168	70.0178	36.8162	1	#N/A
Lc30539	-0.87734	-0.976218	-0.841028	0.657237	0.841773	1.19558	23.2683	17.9007	1	Mtr_4g128690
Lc30794	-0.766629	-0.904237	-0.84744	1.18924	1.20258	0.12649	7.90722	8.74463	1	Mtr_8g446550
Lc30918	-0.768022	-0.833829	-0.833829	1.32344	1.12602	-0.01378	3.29444	3.95099	1	Mtr_4g131740
Lc30966	-0.67443	-0.881992	-0.82823	0.944741	1.47892	-0.0390116	23.955	22.2583	1	#N/A
Lc31086	0.152455	-1.31746	-0.963597	1.35313	0.688492	0.0869832	114.756	63.8948	1	Mtr_4g114080
Lc31167	-0.303051	-0.76795	-1.20451	1.1782	1.21099	-0.113684	262.257	164.76	1	Mtr_4g129510
Lc31212	-0.657618	-0.647815	-0.979462	0.683546	1.64895	-0.0475993	27.7033	25.8407	1	Mtr_4g114580
Lc31238	-0.779218	-0.812001	-0.812001	0.713507	1.599	0.0907119	31.1261	38.3326	1	#N/A
Lc31342	-0.266507	-1.36664	-0.901072	0.713686	1.11377	0.706765	489.091	135.347	1	#N/A
Lc31360	-1.0138	-1.38909	0.0613153	0.411671	0.905202	1.0247	580.39	220.5	1	Mtr_4g101820
Lc31952	-0.709941	-0.709941	-0.709941	1.81909	0.410903	-0.100167	8.63111	12.1575	1	#N/A
Lc32245	-0.683956	-0.781174	-0.8174	1.64668	0.730306	-0.094457	33.6267	39.8418	1	Mtr_4g127660
Lc32251	-0.283538	-1.19732	-1.08046	1.05125	0.563532	0.946534	92.3911	37.6238	1	Mtr_4g116900
Lc32283	0.748011	-1.03856	-1.00777	1.50757	0.0560407	-0.265291	15.9033	13.859	1	Mtr_4g126770
Lc32466	-0.821544	-0.853159	-0.892505	1.45762	0.728519	0.381064	348.288	201.379	1	Mtr_3g074250
Lc32528	-0.71031	-0.809622	-1.05118	0.453067	0.680441	1.43761	11.7983	8.92803	1	Mtr_7g109250
Lc32651	-0.596193	-1.11672	-0.937006	1.21772	0.7905	0.641696	61.7283	29.0091	1	#N/A
Lc32699	-0.863584	-0.854251	-0.893248	1.0529	1.22855	0.329635	8.93333	10.001	1	#N/A
Lc33418	-0.551621	-0.958411	-1.12925	1.21821	0.774486	0.646585	9.51222	7.21912	1	#N/A
Lc33604	0.160741	-0.968671	-0.724372	1.0634	1.2999	-0.831	44.6839	22.2269	1	#N/A
Lc33637	-0.871118	-0.871118	-0.835484	0.925268	1.35672	0.29573	8.31167	9.54138	1	#N/A
Lc33663	-0.834588	-0.940957	-0.952114	1.01515	0.770618	0.941887	19.7533	17.925	1	Mtr_6g068850
Lc33759	0.0133722	-0.789661	-1.02328	1.14166	1.28009	-0.622193	133.454	80.9306	1	Mtr_2g006740
Lc33837	0.325075	-1.10097	-0.975759	1.31662	0.889072	-0.454034	8.62833	6.22934	1	Mtr_7g110900
Lc33995	-0.856329	-0.856329	-0.856329	0.924626	1.36679	0.277565	5.11278	5.97058	1	#N/A
Lc34060	-0.568805	-0.496797	-1.13509	0.657715	1.64277	-0.0997897	58.8178	36.1538	1	#N/A
Lc34097	-0.897674	-0.896545	-0.890334	1.23303	0.835006	0.616516	5.59667	5.90415	1	#N/A
Lc34135	-0.737614	-0.700947	-0.826227	0.762921	1.63753	-0.135661	11.7172	14.1816	1	Mtr_7g091660
Lc34197	-0.951841	-0.883561	-0.735276	0.355827	1.41831	0.796544	17.6006	9.66606	1	#N/A
Lc34716	-0.77569	-0.790327	-0.773552	0.593794	1.67876	0.0670187	16.0183	20.268	1	#N/A
Lc34718	-0.714042	-0.984782	-0.876909	0.942126	1.33131	0.302291	3.10389	3.15185	1	#N/A
Lc34822	-0.937606	-0.901861	-0.842073	0.529284	1.10938	1.04288	370.174	178.857	1	Mtr_8g090235
Lc35040	-0.671618	-0.665011	-0.877534	1.00225	1.49976	-0.287842	38.3911	30.7731	1	#N/A
Lc35064	-0.845831	-0.906994	-0.902304	1.32953	0.690392	0.635207	65.7417	72.483	1	Mtr_8g091530
Lc35085	-0.537127	-0.78292	-0.95889	0.976783	1.48088	-0.178728	10.3594	8.25897	1	#N/A
Lc35104	-0.827701	-0.827701	-0.827701	1.4076	0.976517	0.0989828	2.69444	3.25533	1	#N/A
Lc35117	-0.639503	-1.01975	-0.722417	1.59018	0.089672	0.701823	40.3367	31.0762	1	Mtr_7g101250
Lc35474	-0.844884	-0.923675	-0.904123	0.989188	1.1734	0.510097	51.01	45.6907	1	Mtr_7g094810
Lc35633	-0.550812	-0.899733	-1.19024	1.19071	0.750042	0.700036	47.4878	23.7972	1	Mtr_2g082410
Lc35677	-0.262694	-0.499483	-1.13034	0.792897	1.59158	-0.491966	298.467	171.165	1	Mtr_3g107330
Lc35787	-0.230381	-0.759973	-0.798611	0.567716	1.76465	-0.543404	64.5056	23.8108	1	Mtr_6g086510
Lc35789	-0.862325	-0.892723	-0.916428	1.28241	0.766203	0.622858	22.2472	23.905	1	Mtr_1g050690
Lc35899	-0.815083	-0.911425	-0.637998	1.64576	0.103376	0.615365	3.31111	3.63289	1	#N/A
Lc35975	-0.300959	-0.815354	-0.89525	1.84426	0.201646	-0.0343458	19.4406	18.9413	1	#N/A
Lc36059	-0.381692	-0.792072	-0.807271	1.68883	0.729375	-0.437169	9.54167	8.77235	1	Mtr_3g086360
Lc36760	-0.916537	-0.895652	-0.914971	1.05299	0.90914	0.765029	14.4222	12.7679	1	#N/A
Lc36840	-0.791488	-0.795477	-0.795477	1.59194	0.033824	0.756678	59.1611	74.3719	1	Mtr_8g091590
Lc36900	-0.303071	-0.77597	-1.27713	0.776895	1.43165	0.147625	168.631	66.0607	1	Mtr_2g060550
Lc37168	-0.865957	-0.957944	-0.187937	1.42288	1.03581	-0.446845	6.17889	6.45016	1	Mtr_8g045555
Lc37176	-0.888065	-0.811585	-0.80234	1.31557	1.08025	0.106176	3.52222	3.96618	1	#N/A
Lc37183	-0.896431	-0.793162	-0.949681	0.943865	1.25839	0.437019	86.885	51.5805	1	Mtr_2g007640
Lc37540	0.585354	-0.835832	-0.788806	0.741846	1.31961	-1.02217	95.0422	33.9529	1	Mtr_2g027410
Lc37865	-0.904981	-0.893275	-0.876249	0.989227	1.17173	0.513547	6.88944	6.26471	1	#N/A
Lc37923	0.564426	-1.31103	-0.764574	1.44835	-0.341663	0.404493	167.593	89.7667	1	Mtr_2g073650
Lc37981	-0.567191	-0.547682	-0.904696	0.987675	1.52885	-0.496959	10.3656	8.54307	1	Mtr_8g089870
Lc38317	-0.651125	-0.832133	-0.925018	1.5035	0.875532	0.0292418	3.88389	4.19871	1	#N/A
Lc38855	-1.1889	-0.764559	-0.71338	0.683868	0.819283	1.16369	201.704	116.259	1	Mtr_7g115690
Lc38911	-0.581688	-0.800133	-0.883942	1.3518	1.16234	-0.248372	160.831	128.347	1	Mtr_7g061020
Lc00416	-0.797357	-0.752095	-0.826439	-0.0416727	1.51824	0.899325	35.5839	30.4889	2	#N/A
Lc00821	-0.960053	-0.977884	-0.333649	-0.0130464	1.58996	0.694668	19.0606	18.694	2	Mtr_1g073210
Lc01129	-0.736334	-0.735736	-0.730534	-0.123914	1.73821	0.588312	53.5756	72.4067	2	Mtr_1g107235
Lc01256	-1.4432	0.042398	-0.451833	-0.400787	1.20291	1.05052	172.558	71.0463	2	Mtr_0017s0230
Lc01367	-1.29905	-0.5417	-0.563924	0.352571	1.5114	0.540702	83.6706	34.4973	2	Mtr_1g073660
Lc01591	-1.24508	0.400364	-0.258947	-0.804082	1.56874	0.339002	131.632	95.9335	2	Mtr_7g021670
Lc01636	-1.13942	-0.4342	-0.182889	-0.392052	1.78768	0.360876	249.349	116.257	2	Mtr_1g035690
Lc02731	-1.0267	-0.331383	-0.675749	-0.242189	1.74243	0.533587	602.896	454.255	2	Mtr_1g063110
Lc03060	-0.840306	-0.742568	-0.679571	-0.182197	1.58241	0.862231	25.3911	28.7845	2	Mtr_0417s0020
Lc03280	-0.986978	-0.624056	-0.905735	0.161893	1.08486	1.27002	18.4578	13.0882	2	Mtr_1g108840
Lc04243	-1.3393	-0.00448361	-0.412632	-0.570739	1.19846	1.12869	110.689	55.5109	2	Mtr_0017s0230
Lc05015	-1.43679	-0.106128	-0.150238	-0.572607	1.19242	1.07335	235.958	107.836	2	Mtr_0017s0230
Lc05319	-1.18516	0.304667	-0.508422	-0.567867	1.68801	0.268773	175.994	102.896	2	Mtr_2g462000
Lc05705	-0.919046	-0.851248	-0.776653	0.23003	1.37126	0.945654	27.9439	19.1255	2	Mtr_1g082730
Lc05757	-0.951479	-0.49663	0.114027	-0.85536	1.6891	0.500341	110.699	67.0699	2	Mtr_2g033820
Lc06425	-0.776219	-0.564558	-0.741073	0.112091	1.87286	0.0968956	366.178	393.981	2	#N/A
Lc06510	-1.21917	-0.509386	-0.364902	-0.326924	1.00405	1.41633	83.7489	51.1705	2	Mtr_6g004230
Lc06820	-0.963546	-0.360208	-0.477818	-0.502351	1.78723	0.516693	33.4961	27.0384	2	#N/A
Lc07744	-0.939713	-0.301447	-0.105256	-0.913912	1.68928	0.571051	99.5856	62.9152	2	Mtr_6g004610
Lc07932	-0.992255	-0.577595	0.238148	-0.742226	1.71653	0.357401	61.39	37.3157	2	Mtr_2g042570
Lc07948	-1.02923	-0.615631	-0.845364	0.117881	1.28395	1.08839	157.582	118.326	2	Mtr_2g010280
Lc08145	-1.11494	-0.361808	-0.611915	0.238817	1.78619	0.0636489	1792.8	749.32	2	Mtr_2g008360
Lc08554	-1.11158	-0.323225	-0.50174	-0.542251	1.38422	1.09457	113.118	75.2881	2	Mtr_2g034250
Lc09042	-0.839265	-0.829426	-0.839265	0.102638	1.20466	1.20066	25.8756	30.8312	2	#N/A
Lc09047	-0.055019	-0.977424	-0.776485	-0.634871	1.3793	1.0645	3.405	3.48365	2	Mtr_2g033920
Lc09158	-0.714452	-0.478264	-0.664381	-0.13562	1.94913	0.0435835	211.931	233.868	2	#N/A
Lc09458	-1.11191	-0.617239	0.323954	-0.757679	1.50842	0.654462	315.376	279.004	2	Mtr_2g034480
Lc09837	-0.683451	-0.683451	-0.683451	-0.178656	1.85021	0.378798	3.76389	5.50718	2	#N/A
Lc09880	-1.1589	-0.834448	0.211357	-0.517725	1.19225	1.10747	134.693	106.549	2	Mtr_6g053550
Lc10069	-0.730471	-0.90265	-0.797487	0.00773258	1.41197	1.01091	2.91833	3.23307	2	#N/A
Lc11211	-1.09577	-0.254274	0.124937	-1.03607	1.34168	0.919503	1721.72	1352.7	2	Mtr_3g026690
Lc12637	-1.04637	-0.714849	-0.364373	-0.372747	1.22149	1.27685	76.2822	37.8153	2	Mtr_3g078160
Lc12983	-1.23864	-0.504964	-0.0986054	-0.560554	1.19169	1.21107	76.2878	41.794	2	Mtr_3g105595
Lc13299	-1.01933	-0.539475	-0.8303	0.326249	1.64233	0.420533	393.464	285.945	2	Mtr_3g086650
Lc13419	-1.04936	-0.431787	-0.853656	-0.0495327	1.45551	0.928823	154.494	105.262	2	Mtr_2g064495
Lc14939	-1.47346	-0.695478	-0.16472	0.213546	0.948078	1.17203	130.562	42.1221	2	#N/A
Lc14950	-0.827655	-0.577977	-0.840997	0.209333	1.77843	0.258864	151.275	108.687	2	Mtr_4g088835
Lc15552	-0.873229	-0.149872	-0.416021	-0.491954	1.94925	-0.0181779	89.14	43.4594	2	Mtr_4g080777
Lc16004	-1.08705	-0.745378	-0.744176	0.296778	1.03492	1.24491	81.0778	44.3503	2	#N/A
Lc16358	-1.14891	-0.126858	-0.790104	-0.220389	1.57764	0.708614	77.8889	48.0767	2	Mtr_3g011050
Lc16444	-0.341149	0.768941	0.482716	-1.39454	1.24138	-0.757345	290.888	137.98	2	Mtr_8g092460
Lc16695	-0.830124	-0.702965	-0.630326	-0.39021	1.33452	1.21911	16.9517	20.4206	2	Mtr_4g017280
Lc17091	-1.20855	0.0179213	-0.521142	-0.581705	1.53346	0.760012	264.337	182.619	2	Mtr_4g028830
Lc17267	-0.850092	-0.878968	-0.293502	-0.494889	1.20914	1.30831	1542.78	529.379	2	Mtr_4g094695
Lc18164	-1.29694	-0.639437	-0.574822	0.274173	1.09268	1.14435	281.634	127.472	2	#N/A
Lc18270	-0.717428	-0.0733629	-0.580165	-0.457873	1.97775	-0.148922	872.916	505.917	2	Mtr_4g021580
Lc18286	-0.857617	-0.472142	-0.564365	-0.126158	1.92293	0.097348	3634.95	1746.14	2	Mtr_8g088110
Lc18653	-0.713942	-0.715818	-0.820911	-0.282311	1.17622	1.35676	7.65056	8.88105	2	#N/A
Lc19099	-0.838677	-0.430013	-0.860042	-0.262764	1.66658	0.724919	34.8994	35.4162	2	Mtr_4g094275
Lc19212	-0.91025	0.000605196	-0.416202	-0.615398	1.9021	0.0391476	65.4411	64.2583	2	Mtr_4g087480
Lc19563	-0.898247	-0.785388	-0.751428	0.0372616	1.45925	0.938556	313.562	249.9	2	Mtr_4g065087
Lc20024	-0.76309	-0.215026	-0.33491	-0.640146	1.962	-0.00882481	280.965	165.631	2	Mtr_5g033690
Lc20775	-0.657579	-0.30446	-1.0586	-0.2051	1.7591	0.466644	387.421	198.101	2	Mtr_0036s0220
Lc20960	-1.37619	-0.313617	-0.606819	0.0160308	1.27945	1.00114	229.576	118.348	2	Mtr_5g019050
Lc21288	-0.910988	-0.729892	-0.847413	0.159752	0.862049	1.46649	241.216	226.087	2	Mtr_5g086570
Lc21875	-0.730805	-0.578874	-0.99298	-0.159901	1.44003	1.02253	23.6589	15.7528	2	Mtr_5g077370
Lc22906	-1.23852	-0.536752	-0.375636	-0.218214	0.882164	1.48696	93.3322	55.0326	2	Mtr_4g024820
Lc22961	-1.19562	-0.199876	-0.777324	-0.1426	0.821994	1.49342	335.017	179.364	2	Mtr_3g045020
Lc23268	-1.01113	-0.471364	-0.445923	-0.23129	1.845	0.314706	1086.61	441.683	2	#N/A
Lc23320	-0.790828	-0.456731	-0.742694	-0.21676	1.85582	0.351191	381.506	152.56	2	Mtr_5g017510
Lc23541	-1.22654	-0.267617	-0.359259	-0.572839	1.10497	1.32128	817.344	440.881	2	Mtr_5g013030
Lc23698	-0.687055	-0.408562	-0.709649	0.264373	1.9107	-0.369808	24.9333	21.2453	2	#N/A
Lc23757	-0.693892	-0.668436	-0.696649	-0.446135	0.899317	1.6058	296.803	247.877	2	Mtr_5g020020
Lc23914	-1.09041	-0.412002	-0.732591	0.111082	1.70877	0.415152	70.9744	40.5608	2	Mtr_5g010740
Lc24045	-1.04259	-0.559924	-0.473616	-0.272987	1.69489	0.654223	381.426	223.696	2	Mtr_5g085400
Lc24211	-1.08869	-0.692143	-0.303731	-0.380773	1.40516	1.06018	96.2839	74.9805	2	#N/A
Lc24499	-1.3284	-0.146151	-0.334955	-0.466807	1.52097	0.755342	1849.07	948.337	2	Mtr_7g074870
Lc24532	-1.3553	0.0217122	-0.309377	-0.537587	1.53781	0.642743	783.663	404.714	2	Mtr_7g074820
Lc24607	-1.00991	-0.653539	-0.674578	0.133915	1.67255	0.531566	567.833	363.141	2	Mtr_7g111980
Lc24637	-1.14734	-1.02569	-0.15132	0.363806	1.50681	0.453731	18.8667	14.6048	2	Mtr_7g115290
Lc25507	-1.30116	0.866695	-0.0588141	-1.0224	1.18118	0.334492	281.482	186.038	2	#N/A
Lc25570	-0.769622	-0.142797	-0.807267	-0.164016	1.92535	-0.0416489	204.707	109.18	2	Mtr_7g022470
Lc26475	-1.20233	-0.315193	-0.463922	-0.472762	1.27599	1.17821	286.999	177.974	2	#N/A
Lc26799	-1.40362	-0.0167146	0.0205495	-0.754531	1.34106	0.813251	122.586	59.396	2	#N/A
Lc26825	-0.734203	-0.537514	-0.425904	-0.622848	1.83492	0.48555	128.887	170.116	2	Mtr_7g406880
Lc27038	-1.53474	-0.177115	-0.367891	-0.102067	0.881976	1.29983	356.663	154.702	2	Mtr_7g102460
Lc27040	-1.08675	-0.698736	-0.544791	-0.122469	1.1523	1.30044	47.1778	33.3237	2	Mtr_1g078490
Lc27657	-0.891992	-0.83724	-0.73206	0.0293354	1.28453	1.14742	58.96	57.8368	2	Mtr_7g117190
Lc27898	-0.932981	-0.56997	-0.841388	0.0358283	1.6184	0.690116	175.113	126.901	2	Mtr_1g047920
Lc27971	-1.27928	-0.173553	-0.289676	-0.594962	1.45468	0.882797	630.658	361.399	2	Mtr_7g074870
Lc28657	-1.0462	-0.601724	-0.659003	0.0218568	1.64146	0.64361	200.733	76.5845	2	Mtr_4g121930
Lc29494	-0.602961	-0.389663	-0.747237	0.0984031	1.95417	-0.312709	30.1994	35.3026	2	Mtr_4g123537
Lc30944	-0.593364	-0.425078	-0.209749	-0.483255	2.02302	-0.311575	315.427	270.037	2	Mtr_8g013055
Lc30965	-0.922561	-0.504427	-0.903352	0.0173478	1.60545	0.707537	7.44056	7.46172	2	Mtr_8g005010
Lc30967	-1.02082	-0.716806	-0.573463	-0.143694	1.42941	1.02537	26.7578	12.6968	2	Mtr_8g005060
Lc31518	-0.88586	-0.900633	-0.80002	0.272412	1.07851	1.23559	88.2033	55.9569	2	Mtr_4g114250
Lc31633	-1.16813	-0.719491	-0.462491	0.0145064	1.4646	0.871003	216.303	97.1983	2	Mtr_4g122220
Lc32244	-0.893879	-0.452679	-0.427204	-0.487807	1.84432	0.417252	152.714	130.19	2	Mtr_0137s0070
Lc33287	-0.935323	-0.52182	-0.834991	-0.0343576	1.63664	0.689854	232.361	173.292	2	Mtr_1g047870
Lc33589	-1.05429	-0.835103	-0.71848	0.352431	1.06798	1.18746	25.9644	15.1771	2	Mtr_7g091550
Lc33911	-0.485655	-0.485655	-0.485655	-0.360568	2.02919	-0.211655	1.35889	2.79805	2	#N/A
Lc34186	-0.336506	-0.220688	-0.88608	-0.195439	1.97522	-0.336506	40.8961	26.5357	2	Mtr_2g068880
Lc34209	-0.790042	-0.581784	-0.659981	-0.459832	1.62411	0.86753	139.734	166.076	2	#N/A
Lc34560	-0.875475	-0.670451	-0.619538	0.121803	1.82716	0.216505	48.4578	51.0021	2	Mtr_1g069545
Lc34561	-1.03708	-0.425319	-0.268263	-0.528188	1.77805	0.480806	260.291	195.621	2	Mtr_3g464030
Lc34635	-0.611987	-0.338689	-0.253301	-0.280338	2.02013	-0.535812	641.932	338.3	2	Mtr_8g090200
Lc34767	-0.975729	-0.61725	-0.405453	-0.0914763	1.85438	0.23553	179.731	112.057	2	Mtr_3g464030
Lc35421	-1.31523	0.00942657	-0.237998	-0.461093	1.70638	0.298514	1156.94	669.267	2	Mtr_3g073780
Lc35625	-0.589289	-0.492667	-0.589289	-0.328091	1.98872	0.0106178	1.85	3.13938	2	Mtr_1g014060
Lc35998	-0.879075	-0.760543	-0.865815	0.162411	1.42441	0.918616	178.928	148.566	2	Mtr_8g095130
Lc36939	-0.743479	-0.654225	-0.681001	-0.172777	1.82967	0.421814	10.9039	12.6978	2	Mtr_8g092510
Lc37296	-1.12425	-0.256184	0.10078	-0.763892	1.72487	0.318679	194.741	127.567	2	Mtr_7g079320
Lc37299	-0.786337	-0.721647	-0.750102	-0.065685	1.70685	0.61692	26.0578	31.2772	2	#N/A
Lc37586	-0.858622	-0.856425	-0.86116	0.24775	1.25219	1.07627	767.836	890.445	2	Mtr_2g016200
Lc38390	-0.995211	-0.512677	-0.758045	-0.131885	0.824794	1.57302	134.188	106.086	2	Mtr_3g045020
Lc38391	-1.29912	-0.0494336	-0.784242	-0.0620756	0.721805	1.47307	97.8561	44.5603	2	Mtr_3g045020
Lc38654	-0.6518	-0.633005	-0.6518	-0.394866	1.82748	0.503987	10.5194	16.1391	2	#N/A
Lc38803	-0.786138	-0.786138	-0.672226	0.131492	1.78534	0.327675	2.48444	3.16031	2	#N/A
Lc38935	-1.11791	-0.707456	-0.258248	-0.277171	1.58016	0.780618	210.011	153.433	2	#N/A
Lc01777	0.569274	-0.363759	-0.361734	1.74671	-1.01537	-0.575119	238.351	199.218	3	Mtr_1918s0010
Lc01814	-0.58743	-1.23888	0.221755	0.978043	-0.666061	1.29257	21.3511	13.9894	3	Mtr_1g103080
Lc02771	0.647781	-0.356621	-0.353537	1.70712	-0.997507	-0.64724	480.911	383.688	3	Mtr_1918s0010
Lc08362	-0.259165	-0.726551	-0.499269	1.91401	-0.661847	0.232821	44.5344	50.95	3	#N/A
Lc09636	-0.452073	-0.725318	-0.644151	1.54542	-0.706972	0.98309	13.2611	11.9917	3	#N/A
Lc09785	0.863874	-0.849776	-0.655086	1.33794	-1.07975	0.382794	208.909	181.023	3	Mtr_6g027920
Lc11838	0.488754	0.1296	0.741341	-0.000661223	-1.95843	0.599399	82.8667	30.247	3	Mtr_3g083910
Lc15167	-0.826797	-0.976188	0.775036	1.13378	-0.910741	0.804914	20.4994	16.4	3	Mtr_2g095800
Lc15436	0.54283	-0.378327	0.00829384	0.757439	-1.79849	0.868253	216.82	67.9219	3	Mtr_4g022350
Lc15570	-0.69987	-0.687974	-0.679693	1.72234	-0.351257	0.696449	20.2622	28.5799	3	Mtr_4g088155
Lc16201	-0.81059	-0.713892	0.607153	1.12598	-1.14717	0.93853	13.4683	8.9626	3	Mtr_4g078535
Lc18013	-0.681529	0.890426	0.91742	0.322587	-1.65914	0.210234	31.9883	13.7069	3	Mtr_4g087090
Lc19201	-0.378478	0.131133	0.758555	1.32277	-1.56224	-0.271735	54.7656	27.1056	3	Mtr_4g120970
Lc19535	0.0252705	-0.885771	-0.657127	1.86038	-0.534154	0.191405	19.5006	17.9172	3	Mtr_4g014440
Lc20175	0.141103	-0.811624	0.936465	1.10663	-1.48559	0.113022	150.421	99.2379	3	Mtr_5g035560
Lc20469	-0.617202	0.401587	0.592973	1.31173	-1.53701	-0.152077	16.1778	8.62135	3	Mtr_4g120940
Lc22934	-0.454503	0.297611	0.530202	0.346659	-1.78202	1.06206	984.062	283.875	3	Mtr_5g063670
Lc23342	-0.77584	-0.801951	-0.0627275	1.56789	-0.766836	0.839468	3.57222	3.70208	3	Mtr_3g065250
Lc23967	-0.189973	-0.605396	-0.562395	1.97982	-0.600814	-0.0212416	100.874	139.689	3	#N/A
Lc24341	-0.465949	-1.1963	-0.167952	1.62266	-0.474581	0.682128	13.645	8.88152	3	Mtr_5g021130
Lc25765	-0.0966454	-0.676518	-0.608126	1.85899	-0.783464	0.305758	16.6994	17.2049	3	Mtr_7g110610
Lc25946	-0.354213	-0.334642	-0.0736415	1.96352	-0.9009	-0.300129	48.1794	41.0472	3	Mtr_7g059010
Lc26474	-0.298746	0.127483	-0.157883	1.89898	-0.909939	-0.659896	15.375	15.5706	3	Mtr_7g093010
Lc26918	-0.0380472	-0.169638	0.70537	0.293586	-1.82269	1.03142	168.036	49.5729	3	Mtr_7g009930
Lc27609	-0.666417	-0.666001	-0.622928	1.82516	-0.373438	0.503628	10.9722	16.0193	3	Mtr_7g103410
Lc27923	-0.233817	-0.801408	-0.561575	1.68887	-0.798093	0.706021	135.259	117.637	3	Mtr_7g062250
Lc29856	-1.07579	0.725977	0.027136	0.464721	-1.31377	1.17173	59.9228	35.5207	3	Mtr_8g015910
Lc31516	-0.872255	-0.146871	-0.798218	1.75797	-0.464391	0.523764	144.656	48.039	3	Mtr_4g114550
Lc31877	-1.41116	0.292746	-0.647707	1.18374	-0.391666	0.974045	45.015	27.8341	3	#N/A
Lc32274	-0.555662	-0.555662	-0.555662	1.99981	-0.264138	-0.0686847	2.79556	5.03104	3	Mtr_0433s0010
Lc33315	-1.61694	0.498285	-0.283651	1.29153	-0.381985	0.492763	30.6761	12.6779	3	Mtr_1g112150
Lc36078	0.262352	-0.421746	0.362265	1.36574	-1.65796	0.0893419	3928.76	1356.68	3	Mtr_3g111980
Lc37852	-0.441702	0.386738	0.745006	0.469076	-1.84615	0.687029	107.494	46.1108	3	Mtr_2g095060
Lc00079	-0.610774	-0.358951	1.88825	-0.526524	-0.733856	0.341859	1510.31	1997.69	4	Mtr_1g062590
Lc00293	-0.877949	0.908364	1.4203	-0.706382	-0.924815	0.180484	34.825	24.1111	4	Mtr_1g075540
Lc00351	-0.941341	0.00924229	1.67624	-0.834054	-0.504735	0.594647	917.342	892.094	4	Mtr_1g080820
Lc00626	-1.32535	-0.00969883	0.942757	-0.723944	-0.218886	1.33512	215.144	112.786	4	Mtr_1g030660
Lc00965	-0.821775	1.22084	1.25318	-0.760391	-0.825309	-0.0665505	1429.43	1673.24	4	Mtr_1g098320
Lc00968	-0.568108	-0.418915	1.68934	-0.748684	-0.713801	0.760169	200.407	233.255	4	Mtr_1g090770
Lc01145	-0.00311215	0.0255712	1.72151	-0.758203	-1.1911	0.205335	530.041	267.054	4	Mtr_1g032490
Lc01296	-0.237511	-0.00226678	1.95464	-0.380811	-0.876913	-0.457138	163.782	155.385	4	Mtr_1g077000
Lc01298	-0.88169	0.286857	1.65073	-0.945543	-0.562766	0.452415	215.293	154.99	4	Mtr_1g077030
Lc01496	-0.913256	0.737967	1.23802	-0.907308	-0.869352	0.713933	617.562	642.849	4	#N/A
Lc01498	-0.913744	0.753396	1.21022	-0.90322	-0.881495	0.734844	723.639	753.208	4	Mtr_5g097900
Lc01540	-0.840803	1.536	0.615846	-0.727089	-0.945938	0.361986	308.962	322.475	4	Mtr_1g094130
Lc01588	0.12399	0.357012	1.15605	-1.71239	-0.503448	0.578786	802.754	235.901	4	Mtr_1g095950
Lc01878	-0.650151	0.163839	1.80415	-0.851494	-0.713649	0.247304	335.549	277.801	4	Mtr_1g068950
Lc01911	-0.733451	-0.243763	1.70655	-0.707677	-0.714134	0.692475	367.484	498.684	4	Mtr_1g076830
Lc02011	-0.657058	-0.406958	1.78749	-0.646628	-0.665502	0.588654	458.313	642.703	4	Mtr_1g101120
Lc02272	-0.696734	0.264651	1.89811	-0.635882	-0.630481	-0.199658	12.9	18.515	4	Mtr_1g067460
Lc02331	-0.748827	-0.0212277	1.75342	-0.745837	-0.743199	0.505668	1313.65	1713.46	4	Mtr_1g080800
Lc02544	-0.549328	-0.169144	2.00141	-0.558022	-0.574392	-0.150527	3539.54	6126.96	4	Mtr_1g062340
Lc02597	-0.586904	-0.50434	1.50526	-0.682597	-0.769416	1.038	60.6956	72.872	4	Mtr_1g006600
Lc02650	-0.728257	-0.300731	1.69159	-0.668277	-0.728978	0.73465	12885.4	15983.1	4	Mtr_1g099290
Lc02703	-0.774131	1.35177	0.968406	-0.853633	-0.923798	0.231386	14.7839	11.7817	4	Mtr_1g074230
Lc02865	-0.309848	0.0377038	1.76979	-0.748846	-1.05605	0.307258	11.7794	11.1542	4	Mtr_1g062880
Lc02890	-0.841871	0.20309	1.43909	-0.770378	-0.905218	0.87529	25.425	20.0486	4	Mtr_1g090150
Lc03391	-0.562582	0.320019	1.73842	-0.814607	-0.916543	0.235298	2120.24	1840.23	4	Mtr_1g077890
Lc03529	-0.665325	-0.490826	1.65122	-0.659261	-0.673486	0.837681	305.335	440.309	4	Mtr_1g028300
Lc03925	-0.303613	0.898113	1.58602	-0.738972	-0.738972	-0.702571	15.2256	20.6037	4	Mtr_1g067640
Lc04106	-0.39456	0.108428	1.78761	-0.761273	-0.996013	0.255807	218.561	147.127	4	Mtr_1g062500
Lc04109	-0.922502	-0.513717	1.54925	-0.634882	-0.426704	0.948555	1410.34	1287.7	4	Mtr_1g072420
Lc04175	0.498039	-0.297948	1.81474	-0.704063	-0.742333	-0.56844	152.194	194.756	4	Mtr_1g062350
Lc04282	-0.610983	0.596371	1.73042	-0.801931	-0.785585	-0.128289	11.8	13.4592	4	Mtr_1g069200
Lc04496	-0.779653	-0.176155	1.68015	-0.74959	-0.685945	0.71119	436.653	538.765	4	Mtr_1g075380
Lc04534	-0.967947	0.471011	1.39678	-0.86624	-0.771551	0.737944	45.5167	45.1299	4	#N/A
Lc04629	-0.931176	0.589682	0.826009	-1.00764	-0.726041	1.24917	34.0983	30.7765	4	Mtr_1g043350
Lc04823	-0.608809	-0.130117	1.84726	-0.698702	-0.765163	0.355533	1389.35	1189.67	4	Mtr_3g110050
Lc05247	-0.685049	-0.0920657	1.8731	-0.685049	-0.685049	0.274112	15.6961	22.9124	4	Mtr_2g024010
Lc05320	-0.99635	-0.285964	1.29078	-0.809247	-0.400825	1.20161	248.93	222.907	4	Mtr_2g461970
Lc05337	-0.950535	-0.263052	1.57097	-0.849601	-0.352381	0.844601	1730.83	1695.03	4	Mtr_2g034440
Lc05370	-0.451405	-0.4203	2.02961	-0.481415	-0.479099	-0.197392	281.774	578.58	4	Mtr_6g084640
Lc05416	-0.519178	-0.369531	1.96671	-0.511737	-0.672841	0.106576	19.3656	28.222	4	#N/A
Lc05563	-0.360616	0.358184	0.970318	-1.13129	-1.03789	1.20129	36.2606	25.1252	4	Mtr_2g038040
Lc05628	-0.405714	-0.258076	1.42713	0.227205	-1.54167	0.551114	962.316	354.132	4	Mtr_2g090660
Lc05789	-0.879597	0.873669	1.35714	-0.825137	-0.896268	0.370196	5.86944	5.99833	4	#N/A
Lc05982	-0.791494	-0.0201096	1.44776	-0.785049	-0.833776	0.982664	25.0267	25.8583	4	Mtr_2g090755
Lc06052	0.294176	-0.63984	0.767702	-0.497065	-1.31615	1.39118	74.2506	43.2148	4	Mtr_2g022700
Lc06165	-0.904442	0.367256	1.73755	-0.419619	-0.913431	0.132691	26.37	23.3625	4	Mtr_6g022210
Lc06190	0.257881	-0.865926	1.7608	0.121766	-0.995174	-0.279351	213.321	212.124	4	Mtr_6g023910
Lc06192	-0.433451	-0.596551	1.96715	-0.402904	-0.642305	0.10806	16.2867	24.7702	4	Mtr_6g023610
Lc06338	-0.7533	0.0526134	0.779838	-0.790748	-0.857288	1.56888	44.9767	43.0816	4	Mtr_6g086170
Lc06595	-1.14429	0.597709	0.88667	-0.725614	-0.793734	1.17925	545.533	386.476	4	Mtr_2g035170
Lc06767	-0.77782	-0.295975	1.56285	-0.612976	-0.798702	0.922626	1582.41	1403.45	4	Mtr_2g028980
Lc06768	-0.759416	-0.258163	1.63186	-0.612375	-0.812948	0.811043	134.293	120.738	4	Mtr_2g028980
Lc06894	0.0857038	0.872712	1.09147	-0.89939	-1.46097	0.310468	8.17167	4.99783	4	Mtr_6g034880
Lc06915	-0.691868	0.181688	1.83755	-0.740428	-0.735756	0.148814	2705.65	3591.49	4	Mtr_2g013010
Lc07056	-1.01584	1.48463	0.755709	-1.0454	-0.294431	0.11533	39.9294	27.5201	4	Mtr_1088s0010
Lc07473	-1.3351	1.32729	0.623292	-0.797208	-0.36481	0.546534	384.517	234.807	4	Mtr_2g089120
Lc07640	-0.897862	-0.0335753	1.43854	-0.836414	-0.662844	0.99216	243.899	252.732	4	Mtr_2g098070
Lc07653	-1.07132	1.14655	0.950293	-0.601414	-0.981142	0.557031	500.839	225.363	4	Mtr_6g028090
Lc07719	-0.786707	0.702041	1.58364	-0.784361	-0.862161	0.147548	2720.53	2466.28	4	Mtr_2g035130
Lc07908	-1.02854	0.42462	1.2921	-0.791967	-0.802415	0.906196	1176.36	976.62	4	Mtr_2g035105
Lc08054	-0.444484	0.395277	1.75876	-0.768016	-0.980604	0.0390692	28.5783	25.8089	4	Mtr_2g035100
Lc08079	-0.488681	0.86291	1.58451	-0.955586	-0.713255	-0.289893	1083.81	702.456	4	#N/A
Lc08268	-0.492273	-0.479608	2.01157	-0.485293	-0.491729	-0.0626669	87.7167	177.659	4	#N/A
Lc08269	-0.474338	-0.479812	2.02245	-0.474153	-0.460068	-0.134084	26.0033	54.1949	4	Mtr_2g079430
Lc08365	-0.939101	0.830855	1.45142	-0.701087	-0.879381	0.237292	21.0106	19.2566	4	Mtr_6g015785
Lc08891	-0.824902	0.313582	1.64661	-0.788768	-0.816568	0.470049	54.6156	58.3934	4	Mtr_6g078290
Lc08999	-0.819367	-0.0260175	1.6334	-0.696188	-0.811118	0.719294	43.9711	48.0872	4	#N/A
Lc09053	-0.222168	0.792323	1.51925	-1.05389	-0.946652	-0.0888597	98.3583	43.6081	4	Mtr_6g086485
Lc09154	-0.62301	0.41542	1.5008	-0.886653	-1.01509	0.60854	98.0733	83.851	4	#N/A
Lc09303	-0.425815	-0.220523	2.03132	-0.47682	-0.499134	-0.409026	7.82889	15.6849	4	Mtr_2g010640
Lc09371	-0.827034	0.180876	1.67557	-0.840897	-0.706995	0.518482	64.1772	54.3435	4	Mtr_6g033330
Lc09468	-0.279397	-0.657787	1.50596	-0.625283	-0.927979	0.984488	1029.11	981.634	4	Mtr_2g025780
Lc09473	0.0989465	-0.50097	1.19714	-0.343194	-1.46818	1.01625	13.8311	9.08459	4	Mtr_6g015975
Lc09705	-0.302288	-0.363675	1.27342	-0.700823	-1.10641	1.19977	58.61	41.5939	4	Mtr_2g015480
Lc10110	-0.642736	-0.35557	1.87921	-0.646536	-0.608894	0.374526	5080.75	7775.91	4	Mtr_2g010600
Lc10111	-0.732742	0.311788	1.85527	-0.703348	-0.650074	-0.0808961	700.401	887.49	4	Mtr_2g010590
Lc10425	-0.906856	0.352709	1.47801	-0.982166	-0.642545	0.70085	551.624	392.379	4	Mtr_4g018800
Lc10464	-0.817403	0.372404	1.54289	-0.775305	-0.922712	0.600122	225.147	237.618	4	Mtr_2g099950
Lc10641	-0.718854	0.0868148	1.32372	-0.621906	-1.11523	1.04545	85.3683	67.596	4	Mtr_6g037610
Lc10804	-0.837245	0.17672	1.53411	-0.805467	-0.82879	0.760668	9.83278	11.4337	4	#N/A
Lc10863	-0.638618	0.564696	1.5603	-0.850232	-0.993912	0.357767	4.24278	4.26877	4	Mtr_4g088900
Lc10870	-0.539453	0.560169	1.6461	-0.611284	-1.14211	0.086577	237.796	147.011	4	#N/A
Lc10872	0.236773	0.371135	1.6823	-0.683993	-1.13344	-0.472774	153.911	103.526	4	Mtr_3g082130
Lc11629	-0.637657	-0.191652	1.93842	-0.616609	-0.632063	0.139559	3195.66	4604.65	4	Mtr_3g118390
Lc11686	-0.375346	-0.237865	1.7483	-0.729176	-0.955255	0.549343	593.467	498.395	4	Mtr_3g088590
Lc12162	-0.908898	0.640706	1.21862	-0.896116	-0.885604	0.831293	51.2822	55.81	4	Mtr_3g090150
Lc12173	-0.727559	-0.670345	1.86936	-0.458163	-0.404643	0.391355	306.931	415.981	4	Mtr_0891s0010
Lc12232	-0.321505	0.147992	1.80355	-0.835283	-0.948933	0.154179	60.6183	58.1899	4	Mtr_3g085890
Lc12313	-1.00638	0.15502	1.23431	-0.86055	-0.651442	1.12904	100.03	83.7526	4	#N/A
Lc12374	0.290439	0.0112699	1.80513	-0.86905	-0.879398	-0.358388	370.071	154.936	4	Mtr_3g072110
Lc12505	-1.27578	1.06998	0.918446	-0.924216	-0.39791	0.609478	68.8144	36.7783	4	Mtr_1g071130
Lc12623	-0.456617	0.830753	1.45805	-1.17935	-0.757391	0.104553	394.694	283.645	4	Mtr_3g078800
Lc12640	-0.85152	-0.504578	1.5366	-0.655503	-0.509719	0.984715	111.829	116.062	4	Mtr_3g116380
Lc12739	0.201608	0.265284	0.472638	-0.413877	-1.73866	1.213	816.273	361.412	4	Mtr_3g070860
Lc13003	-0.638186	-0.191174	1.94099	-0.633237	-0.608877	0.130488	528.988	817.048	4	Mtr_3g466180
Lc13107	-0.638859	1.28001	1.25849	-0.925734	-0.625501	-0.348409	173.861	88.5867	4	Mtr_3g082210
Lc13203	-0.139951	0.168553	0.882118	-0.49238	-1.59552	1.17718	637.802	204.06	4	Mtr_3g093980
Lc13214	-0.333318	-0.452826	1.16402	-0.615734	-1.08968	1.32754	2664.81	2145.41	4	#N/A
Lc13229	-1.00338	0.312715	1.27273	-0.833359	-0.754561	1.00586	109.118	96.0264	4	Mtr_3g087950
Lc13249	0.229565	-0.0132734	1.40786	-0.426926	-1.61501	0.417787	29.14	15.3188	4	Mtr_3g090120
Lc13252	-0.221286	-0.116054	1.9744	-0.655807	-0.743418	-0.237833	57.2533	74.5341	4	Mtr_3g077280
Lc13262	-0.791498	0.395587	1.46325	-0.825538	-0.947096	0.705298	1928.75	1588.74	4	#N/A
Lc13356	-0.6619	-0.320342	1.83677	-0.642695	-0.676026	0.464192	14.1978	21.0018	4	Mtr_3g450310
Lc13527	-0.533977	0.66406	1.60163	-0.826934	-1.00716	0.102379	23.6089	18.5693	4	Mtr_3g086590
Lc13855	0.310376	-0.488505	1.21077	0.0571079	-1.68549	0.595742	694.501	314.765	4	Mtr_3g110330
Lc13860	-0.813476	0.45837	1.4288	-0.703469	-1.05783	0.687605	698.376	559.266	4	Mtr_3g016200
Lc14006	-0.835901	-0.381307	1.6076	-0.755479	-0.500867	0.865952	3902.81	4523.57	4	Mtr_3g467100
Lc14386	-0.858204	0.0242488	1.49615	-0.657141	-0.89488	0.889828	49.43	32.9914	4	Mtr_3g088815
Lc14401	-0.463668	-0.463668	2.02737	-0.463668	-0.463668	-0.172699	4.515	9.73758	4	Mtr_3g096890
Lc14542	0.198039	-0.619544	1.548	-1.34985	-0.296746	0.520095	209.534	76.3429	4	Mtr_3g084990
Lc14771	-0.904403	-0.0683688	1.57029	-0.695887	-0.732635	0.831008	44.0511	43.9934	4	Mtr_3g079560
Lc14902	-0.935126	0.274708	1.3116	-0.833159	-0.808752	0.990727	25.4411	22.262	4	Mtr_4g083070
Lc14993	-0.738519	0.987766	1.19383	-0.710926	-1.16615	0.433995	49.3839	24.5228	4	Mtr_8g092010
Lc15031	-0.829076	0.43692	1.5931	-0.829076	-0.829076	0.457211	20.1572	24.3129	4	Mtr_4g088160
Lc15186	-0.964178	0.476701	1.31799	-0.834052	-0.837984	0.841523	266.64	271.274	4	Mtr_0794s0020
Lc15282	-0.49923	-0.474287	2.00918	-0.495983	-0.490519	-0.0491588	42.0322	84.1942	4	Mtr_4g011230
Lc15283	-0.507011	-0.471751	2.00298	-0.505648	-0.502507	-0.0160659	85.9078	168.749	4	Mtr_4g011230
Lc15290	-0.734478	-0.179861	1.74418	-0.712956	-0.718326	0.601442	394.134	384.247	4	Mtr_4g091170
Lc15415	-0.817685	-0.179577	1.26231	-0.777854	-0.735862	1.24866	1179.59	1391.3	4	Mtr_4g019225
Lc15595	-0.559421	0.68127	1.71975	-0.907659	-0.518976	-0.414964	260.167	199.529	4	#N/A
Lc15786	-0.848147	0.279686	1.48433	-0.837555	-0.843715	0.765403	75.865	88.7484	4	Mtr_4g025690
Lc15852	-0.602988	0.169903	1.94979	-0.554618	-0.614184	-0.347903	91.7489	122.665	4	Mtr_3g011050
Lc15868	-0.479147	1.15285	1.35297	-0.909822	-0.840712	-0.276138	24.9711	18.5213	4	Mtr_0902s0010
Lc15967	-0.697496	-0.172314	1.75545	-0.695442	-0.766098	0.575899	148.966	134.69	4	Mtr_1g107295
Lc16045	-0.862141	0.418155	1.47302	-0.859684	-0.845817	0.676468	1446.54	1675.46	4	Mtr_4g088160
Lc16098	-1.20214	0.644801	1.30304	-0.600059	-0.804426	0.658792	141.839	90.7679	4	Mtr_4g051622
Lc16193	-0.821009	-0.0133381	1.60578	-0.742997	-0.787129	0.758692	105.869	117.374	4	Mtr_4g085100
Lc16280	-0.649536	-0.351356	1.73964	-0.581036	-0.813115	0.655408	72.5878	84.77	4	Mtr_4g019690
Lc16286	-0.5456	0.439904	1.79065	-0.971274	-0.58524	-0.128442	4070.99	2661.94	4	Mtr_1g066390
Lc16467	-0.604123	-0.392226	1.84138	-0.646241	-0.670851	0.47206	61.5128	86.8192	4	Mtr_4g050140
Lc16469	-0.197251	0.489931	1.65841	-0.794497	-1.15738	0.000784965	22.1717	14.8627	4	#N/A
Lc16570	-0.122861	0.503268	1.72492	-0.903488	-0.930897	-0.270943	435.287	432.823	4	Mtr_4g088400
Lc16609	-0.907775	0.855058	1.2887	-0.881734	-0.864098	0.509846	606.662	666.643	4	Mtr_4g035330
Lc16802	-0.496023	-0.0381301	2.0072	-0.494861	-0.502498	-0.475685	20.1778	40.1549	4	Mtr_4g086690
Lc16835	-1.06078	0.735345	1.13379	-1.01826	-0.598494	0.808393	89.5428	59.7323	4	#N/A
Lc16956	-1.08531	0.871288	1.22761	-0.801687	-0.773329	0.56142	221.783	105.905	4	Mtr_4g087110
Lc17081	-0.649264	-0.321855	1.86602	-0.642975	-0.649264	0.39734	59.8744	92.2189	4	Mtr_2g098790
Lc17131	-0.528774	-0.532706	1.95886	-0.528737	-0.539261	0.170614	49.365	91.542	4	Mtr_4g017650
Lc17195	-0.766413	-0.279654	1.63027	-0.695707	-0.714442	0.825945	39.0894	46.4364	4	Mtr_4g054020
Lc17271	0.377498	-0.566155	1.34803	-0.716	-1.24853	0.805158	561.851	372.609	4	Mtr_4g068550
Lc17397	-0.522872	0.185038	1.03106	-0.984099	-0.998794	1.28966	865.164	413.73	4	Mtr_4g485640
Lc17454	-0.537529	0.535644	0.637545	-0.788591	-1.22433	1.37726	132.689	98.4619	4	Mtr_4g054920
Lc17585	-0.874896	0.315333	1.53094	-0.863463	-0.775052	0.667137	162.904	134.109	4	Mtr_2g450040
Lc17720	-0.860243	0.124353	1.70832	-0.747029	-0.722091	0.496691	5593.48	5321.37	4	Mtr_4g076430
Lc17767	-0.902321	0.882346	1.37692	-0.877647	-0.799219	0.319915	14.2094	15.1307	4	Mtr_0219s0070
Lc17784	-0.465382	-0.123625	2.02101	-0.481721	-0.481721	-0.46856	132.873	275.829	4	Mtr_8g096920
Lc17785	-0.70327	-0.454072	1.07915	-0.699482	-0.693523	1.47119	1419.11	1967.41	4	Mtr_8g096910
Lc17817	-0.61165	-0.319926	1.92006	-0.620879	-0.621887	0.25428	286.797	459.452	4	Mtr_4g091150
Lc18009	-0.612337	-0.604413	1.72261	-0.598221	-0.635805	0.728164	492.851	769.834	4	Mtr_4g027800
Lc18104	0.0810135	-0.0752844	0.807031	-0.775677	-1.38494	1.34786	778.172	340.951	4	Mtr_3g084520
Lc18121	-0.462273	0.472083	1.32064	-0.754712	-1.30866	0.732916	343.116	157.777	4	Mtr_4g094518
Lc18443	-0.951753	0.316668	1.16769	-0.846575	-0.808524	1.12249	225.016	192.024	4	#N/A
Lc18444	-0.831743	0.625143	0.611794	-0.553455	-1.19587	1.34413	21.8572	17.979	4	Mtr_4g029550
Lc18625	-0.867285	0.190505	1.26167	-0.853855	-0.828449	1.09741	68.6361	64.2881	4	#N/A
Lc19225	-0.304762	0.122437	1.82164	-0.196311	-1.21854	-0.224466	91.6839	42.3846	4	Mtr_4g091590
Lc19238	-0.843354	-0.0334224	1.52041	-0.826281	-0.707605	0.890255	141.361	154.82	4	Mtr_4g060950
Lc19598	0.244923	0.329332	1.31628	-0.320765	-1.72403	0.154251	60.0489	25.55	4	Mtr_5g024880
Lc19671	-0.95353	-0.576122	1.40756	-0.731749	-0.235522	1.08936	5177.88	4904.33	4	Mtr_5g010635
Lc19672	-0.92741	-0.00193105	1.34662	-0.867017	-0.633523	1.08326	1104.32	1063.04	4	Mtr_5g010640
Lc19847	-0.833358	1.35742	0.864047	-0.97412	-0.790836	0.376845	255.422	238.156	4	Mtr_1g097910
Lc19866	-0.781373	-0.155447	1.56371	-0.672402	-0.833672	0.879181	451.265	394.722	4	Mtr_5g016440
Lc20020	-0.631255	0.593248	1.71937	-0.756223	-0.845671	-0.0794668	182.058	215.282	4	Mtr_5g084460
Lc20130	-0.711284	0.189905	0.900519	-0.409943	-1.30341	1.33422	251.534	115.318	4	Mtr_5g092910
Lc20253	-0.940929	0.345301	1.09281	-0.833585	-0.844157	1.18056	1792.02	1710.14	4	Mtr_1g097935
Lc20343	-0.798077	0.349453	1.53554	-0.959453	-0.75453	0.62707	1053.16	728.568	4	Mtr_5g017470
Lc20446	-0.546377	0.550714	1.30554	-1.01399	-1.04844	0.752551	45.1778	35.6063	4	Mtr_5g040940
Lc20517	-0.718082	0.0488664	1.78521	-0.627859	-0.869229	0.381094	40.2367	31.5145	4	Mtr_5g091390
Lc20711	-0.629719	0.117915	1.60795	-0.821718	-0.9407	0.666276	11.1556	11.4584	4	Mtr_3g052700
Lc21027	-1.06118	1.33981	0.746968	-0.977018	-0.55584	0.507259	74.88	46.9319	4	Mtr_5g015190
Lc21132	-0.741642	0.549705	1.64958	-0.865844	-0.796843	0.205047	8.94556	9.66174	4	Mtr_1g021610
Lc21338	-0.725568	0.0819252	1.77153	-0.763896	-0.764552	0.400563	183.609	233.682	4	Mtr_5g024020
Lc21347	-0.615463	-0.116968	1.53251	-0.347603	-1.23513	0.782661	336.429	192.613	4	Mtr_5g021390
Lc21758	-0.574718	-0.165579	1.36188	-0.811914	-0.932027	1.12236	355.757	250.82	4	Mtr_5g024520
Lc21826	-0.348207	-0.331455	2.01303	-0.453961	-0.68855	-0.190855	92.7767	104.267	4	Mtr_5g081960
Lc22054	-0.890153	0.632815	0.70194	-0.855535	-0.912138	1.32307	260.006	269.417	4	Mtr_1g022440
Lc22176	-0.821781	0.43718	1.27232	-0.675596	-1.11498	0.902851	72.2944	56.5492	4	Mtr_5g012390
Lc22292	-0.655641	-0.111963	1.74937	-0.756847	-0.782984	0.558069	94.0606	87.742	4	Mtr_5g083500
Lc22346	-0.934925	0.631083	1.23739	-0.950656	-0.79538	0.812483	87.2306	81.7897	4	Mtr_5g076170
Lc22508	-0.0683399	0.619561	1.07251	-0.987504	-1.38667	0.750446	115.24	69.6031	4	Mtr_5g024880
Lc22559	0.321401	-0.7107	1.8591	-0.185252	-0.837231	-0.447314	12.8394	12.5924	4	Mtr_5g006950
Lc22600	0.610643	-0.608624	1.66899	-0.19578	-1.15276	-0.322466	431.673	277.877	4	Mtr_5g055000
Lc22781	-0.886884	0.971217	1.13384	-0.888629	-0.919961	0.590419	73.89	78.3004	4	#N/A
Lc22787	-0.685367	1.023	1.45064	-1.05054	-0.326377	-0.41136	200.096	112.649	4	Mtr_0271s0050
Lc22875	0.0335041	-0.0931073	1.88172	-0.448474	-1.07718	-0.296462	52.9689	42.9135	4	Mtr_5g082850
Lc23055	-0.574635	0.0955511	1.87869	-0.769808	-0.727363	0.0975617	35.3894	44.7637	4	Mtr_5g013050
Lc23176	0.236928	-0.825437	1.13266	-0.80368	-0.94262	1.20215	109.297	102.802	4	Mtr_5g005670
Lc23763	-0.575616	1.12452	1.37471	-1.0698	-0.478435	-0.375386	1247.93	819.158	4	Mtr_5g085330
Lc23777	-0.63438	-0.380476	1.16693	-0.668638	-0.862114	1.37868	287.817	306.205	4	Mtr_4g115300
Lc23944	-0.510365	0.0418698	1.76224	-0.605634	-1.06126	0.373151	26.8739	22.3577	4	Mtr_4g128870
Lc24053	-0.264969	-0.537369	1.98819	-0.100264	-0.753548	-0.332038	68.9617	58.9943	4	Mtr_5g010420
Lc24180	0.251343	0.765621	0.629399	-0.757825	-1.66604	0.777504	608.006	166.616	4	Mtr_5g053950
Lc24254	-0.314753	0.362878	1.75762	-0.730797	-1.07049	-0.00445705	142.197	62.8218	4	Mtr_5g020840
Lc24256	-0.956233	0.513809	0.857443	-0.915748	-0.779793	1.28052	1512	1474.39	4	Mtr_3g116840
Lc24257	-0.856494	0.632608	1.06427	-0.835341	-1.01142	1.00638	1048.56	753.055	4	Mtr_5g020740
Lc24303	-1.29378	-0.754947	1.54341	0.0331288	-0.1255	0.597683	24.83	17.105	4	Mtr_5g027870
Lc24550	-1.14739	0.848691	1.19837	-0.868175	-0.637402	0.6059	198.125	136.18	4	Mtr_7g014510
Lc24551	-0.775045	0.456664	1.65859	-0.820709	-0.8216	0.302104	62.6611	74.7498	4	Mtr_1g076940
Lc24707	-0.567336	0.701663	1.70041	-0.913018	-0.595043	-0.326679	22.2067	22.9787	4	#N/A
Lc24808	-1.07277	0.419268	0.845307	-0.687514	-0.839183	1.33489	671.784	332.411	4	Mtr_0078s0010
Lc25247	-0.458539	-0.43446	2.03504	-0.430446	-0.458539	-0.253059	5.71278	12.4586	4	Mtr_1g084670
Lc25363	-0.599735	0.0431903	1.62805	-0.557687	-1.1358	0.621978	206.983	137.621	4	Mtr_7g114970
Lc25926	-0.671395	-0.443975	1.93679	-0.534898	-0.513253	0.22673	202.899	254.096	4	Mtr_7g086340
Lc26015	-0.782852	0.441384	1.64405	-0.839597	-0.813439	0.350453	864.309	627.725	4	#N/A
Lc26069	-0.728187	-0.243603	1.66236	-0.728187	-0.728187	0.765805	18.5183	25.4308	4	Mtr_7g085930
Lc26445	-0.974092	0.100989	1.35906	-0.870513	-0.633	1.01756	115.921	96.9633	4	Mtr_7g028415
Lc26487	-0.835826	0.453865	1.5516	-0.798546	-0.886048	0.514952	68.2111	69.0269	4	Mtr_7g074730
Lc26587	-0.29066	0.237526	0.997959	-0.861452	-1.29021	1.20683	535.537	361.684	4	Mtr_4g069020
Lc26643	-0.584501	1.31302	1.0469	-1.30782	-0.330253	-0.137344	1748.92	957.949	4	Mtr_7g108745
Lc26732	-0.649473	-0.579305	1.98272	-0.516694	-0.028397	-0.208854	12.3294	18.527	4	Mtr_5g092600
Lc26737	-0.00619794	-0.7075	1.93996	-0.630577	-0.581503	-0.0141789	13.8883	19.6302	4	Mtr_7g113650
Lc26744	-0.660838	-0.0150803	1.57167	-0.799291	-0.899523	0.803061	33.0689	34.1872	4	Mtr_1g069930
Lc26766	-0.858977	0.313056	1.53766	-0.974021	-0.661119	0.643405	195.525	161.446	4	Mtr_7g105970
Lc26987	-0.672604	-0.111741	1.89025	-0.672604	-0.672604	0.239299	11.7644	17.4909	4	Mtr_7g033300
Lc27390	-0.912427	0.772977	1.28252	-0.886484	-0.87205	0.615459	83.0722	87.7574	4	Mtr_7g079080
Lc27645	-0.757981	-0.265302	1.33884	-0.72547	-0.783038	1.19295	142.879	178.399	4	Mtr_7g013850
Lc27814	-0.823591	0.181466	1.65935	-0.805884	-0.762767	0.551431	485.578	553.998	4	Mtr_2g018590
Lc27936	-0.522686	-0.412002	1.96088	-0.630681	-0.541277	0.145762	1112.07	1284.17	4	Mtr_7g091880
Lc27937	-1.13885	0.473284	1.09174	-1.00965	-0.449034	1.03252	633.931	483.9	4	Mtr_7g013240
Lc27965	-1.17723	1.03586	1.03125	-0.892552	-0.582184	0.584855	58.0561	30.3617	4	Mtr_7g065260
Lc28037	-0.629766	-0.0540292	1.95804	-0.586715	-0.648709	-0.0388178	15.445	23.2282	4	Mtr_7g093140
Lc28204	-0.799161	0.109552	1.6392	-0.759099	-0.825993	0.635498	79.0078	89.4452	4	Mtr_7g013850
Lc28306	-0.00708575	-0.509995	1.77976	-0.338616	-1.17991	0.255844	64.8761	40.3784	4	Mtr_7g028885
Lc28313	-1.05109	0.68655	1.11549	-0.996197	-0.63799	0.883235	789.437	600.286	4	Mtr_6g055200
Lc28416	-0.753991	-0.304136	1.30091	-0.707143	-0.777465	1.24182	58.6522	65.8879	4	Mtr_8g024050
Lc28503	-0.906565	0.182146	1.40011	-0.865033	-0.747482	0.936822	287.412	277.695	4	Mtr_8g031390
Lc28819	-0.653591	-0.273565	1.6933	-0.751921	-0.736915	0.72269	502.778	551.779	4	Mtr_8g059170
Lc29340	-0.810585	1.17101	1.30467	-0.872537	-0.707828	-0.0847324	148.964	143.445	4	Mtr_1051s0010
Lc29357	-0.445216	-0.517878	2.01312	-0.432378	-0.536011	-0.0816402	15.8561	25.185	4	Mtr_3g015110
Lc29455	-1.0721	1.14009	0.893514	-0.807015	-0.815222	0.660735	23.7978	19.0882	4	Mtr_4g104540
Lc29716	-0.963564	0.173863	1.43135	-0.867106	-0.666778	0.89223	210.289	205.03	4	Mtr_4g095050
Lc29766	-0.565204	0.213126	1.70459	-0.856715	-0.908434	0.412633	1678.48	843.01	4	Mtr_4g124660
Lc29796	-0.901037	0.0681989	1.0655	-0.633081	-0.932758	1.33318	648.645	541.382	4	Mtr_8g024160
Lc29872	-0.343892	-0.183023	2.02464	-0.51325	-0.469151	-0.515321	9.77333	16.1	4	Mtr_4g116950
Lc30072	-0.927001	0.75392	0.894941	-0.0720023	-1.4552	0.80534	110.337	43.5634	4	Mtr_4g105630
Lc30077	-0.787253	0.177297	1.66992	-0.80273	-0.792963	0.53573	59.2222	70.6409	4	Mtr_8g022770
Lc30225	-1.0061	0.982274	1.30025	-0.865569	-0.704751	0.293901	80.4422	72.7948	4	Mtr_8g027345
Lc30356	-0.878974	0.372119	1.34319	-0.868314	-0.858737	0.890716	54.1467	61.6021	4	Mtr_4g124795
Lc30399	-0.468892	0.0789031	1.78172	-0.253063	-1.23531	0.0966443	79.5089	48.8504	4	Mtr_4g118570
Lc30403	-0.845291	1.34013	1.13	-0.951721	-0.53696	-0.136158	199.918	175.515	4	Mtr_4g118470
Lc30433	-0.970971	0.724907	1.20799	-0.930791	-0.79198	0.760847	437.767	415.142	4	Mtr_5g056720
Lc30434	0.454192	-0.821111	1.37755	-0.0808694	-1.40909	0.479334	117.643	75.8356	4	Mtr_8g028720
Lc30860	-0.630401	-0.321654	1.76259	-0.676832	-0.747058	0.613353	297.632	351.627	4	#N/A
Lc31042	-0.851663	0.461555	1.53508	-0.658369	-1.00269	0.51609	256.508	170.104	4	Mtr_5g035580
Lc31165	-0.562439	0.0125002	1.9493	-0.626989	-0.696296	-0.0760776	92.85	95.9985	4	Mtr_4g129580
Lc31256	0.232175	-0.615235	1.91264	-0.620021	-0.690716	-0.218839	73.6028	106.56	4	Mtr_4g129780
Lc31257	0.481465	-0.82222	1.76899	-0.293851	-0.908544	-0.225844	32.2411	35.4866	4	Mtr_4g129760
Lc31751	0.00634534	0.919236	0.527523	-0.577639	-1.69467	0.819207	2407.28	866.953	4	Mtr_4g095450
Lc31777	-0.449571	-0.542063	2.01211	-0.255054	-0.603498	-0.16192	115.367	166.464	4	Mtr_4g123950
Lc31966	-0.449397	-0.313443	2.03824	-0.470999	-0.400948	-0.403453	21.8089	42.5879	4	Mtr_4g128400
Lc31969	-0.668468	0.0913147	1.83752	-0.783326	-0.708074	0.231037	12.1733	15.1491	4	#N/A
Lc32137	-0.88372	0.601563	1.32868	-0.830263	-0.938508	0.722253	376.246	365.345	4	Mtr_4g099260
Lc32327	-0.509098	-0.00325723	1.80223	-0.722553	-0.919961	0.352636	386.92	405.253	4	Mtr_1157s0010
Lc32344	-0.462819	0.00810345	1.59519	-0.499054	-1.26578	0.624361	45.775	25.2979	4	Mtr_7g087430
Lc32588	-0.765164	0.468411	1.64937	-0.852268	-0.808371	0.308025	1002.39	1146.94	4	Mtr_7g093870
Lc32602	-0.261549	-0.767178	1.80605	0.386668	-0.938538	-0.225457	117.501	97.4364	4	Mtr_8g088830
Lc32809	-0.706578	0.68487	1.10784	-0.484291	-1.39379	0.791953	543.548	240.56	4	Mtr_7g106830
Lc32942	-0.771969	-0.138216	1.46584	-0.773789	-0.78919	1.00732	161.247	194.145	4	Mtr_0190s0020
Lc32960	-0.52714	-0.0632928	1.76797	-0.463042	-1.10649	0.391996	415.777	281.601	4	Mtr_4g076430
Lc32961	-0.889416	0.0997746	1.66431	-0.766924	-0.700047	0.592304	456.672	434.83	4	Mtr_4g076430
Lc33010	-0.0656769	0.193955	1.88964	-0.699583	-0.779442	-0.538888	36.4772	37.566	4	Mtr_7g014200
Lc33025	-0.825172	0.243818	1.73895	-0.583779	-0.891172	0.317354	11.7889	12.8283	4	Mtr_7g092750
Lc33193	-0.863632	1.27289	1.04127	-0.741963	-0.965878	0.257307	115.569	87.8608	4	Mtr_0608s0010
Lc33279	-0.858417	0.948542	1.39821	-0.770668	-0.886543	0.168878	79.3056	87.9396	4	Mtr_3g058610
Lc33332	-0.597529	-0.164969	1.70691	-0.809161	-0.788151	0.652899	78.7022	82.8169	4	Mtr_3g086610
Lc33333	-0.597186	-0.019745	1.95884	-0.620081	-0.644574	-0.0772495	8.07056	12.5208	4	Mtr_8g089825
Lc33340	-0.505483	1.09965	1.43799	-0.768154	-0.830183	-0.433813	18.6394	18.3246	4	Mtr_7g013850
Lc33354	-0.868355	0.340367	1.28197	-0.816112	-0.922533	0.984666	284.006	251.643	4	Mtr_2g072980
Lc33357	0.352919	0.010646	1.75102	-0.784659	-1.05817	-0.271756	133.901	75.7194	4	Mtr_6g004430
Lc33481	-0.867853	0.121573	1.70296	-0.757335	-0.707355	0.508012	1210.48	1157.6	4	Mtr_4g076440
Lc33511	-0.895561	1.66042	0.567472	-0.849426	-0.616179	0.133277	137.395	102.381	4	#N/A
Lc33522	-0.782536	0.450756	1.73554	-0.843855	-0.66951	0.109603	83.4294	78.7135	4	Mtr_8g098995
Lc33607	-0.850768	0.276047	0.743786	-0.831721	-0.838171	1.50083	276.566	317.798	4	Mtr_3g083130
Lc33721	-0.856667	1.04364	1.36414	-0.904365	-0.70353	0.0567806	4546.17	4170.47	4	#N/A
Lc33738	-0.581427	-0.0917018	1.58652	-0.498068	-1.15692	0.741594	345.424	180.264	4	Mtr_7g087410
Lc33852	-0.703282	-0.222307	1.76373	-0.711968	-0.707433	0.581255	40.4861	52.1926	4	Mtr_6g452730
Lc33854	-0.922434	0.458534	1.31131	-0.970989	-0.734727	0.85831	281.353	194.417	4	Mtr_7g090180
Lc34025	-0.0960045	0.789708	1.41009	-0.451262	-1.46255	-0.189984	28.9833	16.4576	4	#N/A
Lc34036	-0.750935	0.424586	1.41963	-0.763283	-1.06038	0.730382	1644.57	1193.24	4	Mtr_8g091320
Lc34065	-0.711931	-0.1709	1.83909	-0.708417	-0.64791	0.40007	132.019	180.255	4	Mtr_3g101260
Lc34254	-0.19656	-0.550179	1.66323	-0.231967	-1.23787	0.553344	38.0128	29.8438	4	Mtr_8g070015
Lc34399	-0.562664	0.361846	1.61843	-0.77955	-1.068	0.429941	132.59	120.125	4	Mtr_6g029460
Lc34516	0.16494	-0.710311	1.66723	-0.445532	-1.13233	0.456004	260.206	184.519	4	Mtr_4g120825
Lc34576	0.731374	-0.639894	1.57539	-0.112328	-1.19731	-0.35723	220.091	160.132	4	Mtr_4g124470
Lc34844	-0.459026	-0.331333	1.4375	-0.512831	-1.14907	1.01476	838.384	521.642	4	Mtr_3g062600
Lc35068	0.00710873	0.0406853	1.86473	-0.7541	-0.954345	-0.204075	598.597	323.936	4	Mtr_7g094710
Lc35284	0.886426	-0.75739	1.37744	-0.136057	-1.312	-0.0584243	814.184	509.453	4	Mtr_4g070080
Lc35324	-0.94838	0.853316	0.940156	-0.837256	-0.949303	0.941467	76.7456	68.6316	4	Mtr_0685s0030
Lc35539	-0.474944	-0.520974	2.00877	-0.420061	-0.536908	-0.0558861	10.1089	18.828	4	Mtr_6g045273
Lc35701	-0.732198	-0.00851642	1.24717	-0.688308	-1.00864	1.19049	157.099	88.3261	4	Mtr_8g064720
Lc35937	-0.286411	-0.293385	2.02997	-0.541681	-0.504374	-0.404118	63.655	109.452	4	Mtr_8g089200
Lc36112	-0.875093	-0.0120682	1.73126	-0.734502	-0.642721	0.533123	7294.88	6278.46	4	Mtr_4g076255
Lc36483	-1.21652	0.64871	1.08352	-0.335925	-1.03758	0.857794	52.3661	26.4328	4	#N/A
Lc36685	-0.251071	-0.267234	1.83624	-0.0793439	-1.21947	-0.0191232	126.238	91.7735	4	Mtr_4g080360
Lc36910	-0.406903	0.605958	1.57154	-0.576415	-1.28709	0.0929073	188.127	85.5991	4	#N/A
Lc36911	-0.629754	1.16423	1.36085	-0.991985	-0.496355	-0.406993	1926.59	1139.38	4	Mtr_0332s0020
Lc37465	-0.136215	0.525263	1.60165	-1.07297	-0.991738	0.0740095	458.414	199.644	4	Mtr_5g076240
Lc37805	-0.747909	-0.059307	1.75708	-0.740747	-0.728745	0.51963	162.521	216.903	4	Mtr_7g029030
Lc38119	-0.810635	0.247378	1.585	-0.812853	-0.841637	0.632749	1296.67	1520.53	4	Mtr_4g025730
Lc38417	-0.621389	-0.336335	1.89707	-0.633839	-0.628921	0.323417	55.91	85.4108	4	Mtr_3g020970
Lc38503	-0.509817	-0.368307	2.01146	-0.54205	-0.507581	-0.0837041	19.6683	35.7808	4	Mtr_7g093140
Lc38513	-0.550045	-0.19522	1.55118	-0.533138	-1.11917	0.846394	97.0872	48.7001	4	Mtr_7g087410
Lc38647	-0.970213	1.17568	0.941496	-0.901605	-0.810814	0.565461	117.074	89.1053	4	#N/A
Lc38811	-0.576633	-0.377844	1.95573	-0.581405	-0.57984	0.159991	26.2978	44.7039	4	Mtr_4g097380
Lc38888	-0.763145	-0.143981	1.61919	-0.737965	-0.771326	0.79723	449.39	552.04	4	Mtr_6g452730
Lc00145	1.45825	0.477392	0.648211	-0.861284	-0.861284	-0.861284	3.19333	3.70764	5	#N/A
Lc00604	0.561746	1.55352	0.40058	-0.816746	-0.848909	-0.850193	199.623	228.419	5	Mtr_1g069110
Lc00685	1.2348	1.08471	0.265824	-0.86178	-0.86178	-0.86178	17.1678	19.9213	5	Mtr_1g099470
Lc00811	1.12238	-0.0612092	0.636766	-1.66457	-0.545682	0.512318	27.3928	8.75867	5	#N/A
Lc00942	-0.413928	1.87504	0.360154	-0.820444	-0.568386	-0.432433	19.8022	22.3362	5	#N/A
Lc01171	1.3027	0.702709	0.66102	-0.851417	-0.897835	-0.917175	7.45667	7.7557	5	#N/A
Lc01205	1.47813	0.587112	0.351873	-0.291114	-1.09395	-1.03205	46.0939	24.2306	5	Mtr_1g069015
Lc01640	1.54152	0.595406	0.385381	-0.84077	-0.84077	-0.84077	2.80222	3.33292	5	#N/A
Lc01715	1.51987	0.658193	0.351635	-0.843233	-0.843233	-0.843233	9.49889	11.2648	5	#N/A
Lc02020	1.14741	0.838292	0.726778	-0.90416	-0.90416	-0.90416	8.29722	9.17672	5	Mtr_1g029540
Lc02209	1.72375	0.501562	0.0772144	-0.75241	-0.732543	-0.817572	3.42944	4.19467	5	#N/A
Lc02741	0.678276	1.24783	0.759955	-0.879984	-0.903039	-0.903039	13.7094	15.1815	5	#N/A
Lc03633	1.06972	1.00297	0.635855	-0.902851	-0.902851	-0.902851	4.32833	4.79407	5	#N/A
Lc03634	1.51714	0.656326	0.341591	-1.00263	-0.725586	-0.786837	8.91	7.07474	5	#N/A
Lc03728	0.727267	1.58553	-0.0541617	-0.76071	-0.392835	-1.10509	31.1133	20.4327	5	Mtr_1g069155
Lc03729	0.535689	1.64109	0.0417565	-0.982712	-0.237949	-0.997879	42.2222	22.8574	5	Mtr_1g069155
Lc03924	0.277455	1.32299	0.475096	-0.892473	-1.4432	0.260139	50.6433	16.7475	5	#N/A
Lc03952	1.50758	0.634255	0.395701	-0.728245	-0.929416	-0.879877	39.6989	36.4697	5	Mtr_1g076570
Lc04330	0.255144	0.905521	1.38452	-0.956761	-0.896909	-0.691517	21.4244	17.9332	5	Mtr_1g074410
Lc04370	1.36949	1.04409	0.0550139	-0.822867	-0.822867	-0.822867	2.34333	2.84777	5	#N/A
Lc04672	1.18382	1.29337	-0.0773259	-0.799955	-0.799955	-0.799955	2.89667	3.62104	5	#N/A
Lc04761	1.65937	0.628192	0.0666488	-0.784736	-0.784736	-0.784736	6.48889	8.26888	5	#N/A
Lc05073	0.159836	0.965388	1.39035	-0.841275	-0.841275	-0.833021	112.121	133.275	5	Mtr_1g067150
Lc05208	0.937751	1.00552	0.787629	-0.951499	-0.87078	-0.90862	100.765	75.4056	5	Mtr_2g061030
Lc05262	-0.40608	1.83315	0.395063	-0.944796	-0.295325	-0.582009	44.6894	25.0101	5	#N/A
Lc05379	1.54043	0.922976	-0.306325	-0.519432	-0.63092	-1.00673	17.3217	12.4976	5	#N/A
Lc05410	1.50856	0.791319	0.0721697	-0.452086	-1.11057	-0.809391	22.4228	13.9563	5	Mtr_2g005710
Lc05674	1.35871	0.860314	0.362727	-0.720303	-0.806533	-1.05492	19.6744	12.2927	5	#N/A
Lc05777	0.545264	0.976586	0.832551	-1.09209	-1.36138	0.0990677	18.5011	12.7747	5	Mtr_6g034870
Lc05830	0.347016	0.688023	1.16095	-0.262959	-1.71517	-0.217861	32953.9	10346.4	5	Mtr_6g006990
Lc05868	1.07106	1.1189	-0.576682	0.423963	-0.93672	-1.10052	22.4617	12.332	5	Mtr_6g088670
Lc05882	-0.300929	1.3838	1.09298	-0.365229	-1.02227	-0.788352	10.3111	9.02022	5	Mtr_6g006950
Lc05996	0.527356	1.26058	0.875575	-0.918743	-0.870329	-0.874439	41.6161	33.255	5	Mtr_6g007980
Lc05997	0.399328	1.35923	0.839404	-1.02314	-0.759303	-0.815521	16.9828	12.7478	5	Mtr_6g007980
Lc06319	1.60319	0.621027	0.221254	-0.803236	-0.793807	-0.848429	31.18	32.5268	5	#N/A
Lc06323	1.20526	0.755881	0.738888	-0.900008	-0.900008	-0.900008	7.94444	8.82708	5	#N/A
Lc06358	0.897158	1.40378	0.246782	-0.849239	-0.849239	-0.849239	5.71056	6.72432	5	Mtr_3g058160
Lc06360	0.553938	1.38043	0.683209	-0.877756	-0.734203	-1.00562	1516.29	1069.02	5	Mtr_0475s0020
Lc06546	0.674109	1.32512	-0.907433	0.658046	-0.907943	-0.841904	119.603	117.657	5	Mtr_2g084080
Lc06683	-0.299696	1.17581	1.34908	-0.612077	-0.680268	-0.932855	176.345	75.8157	5	Mtr_7g100540
Lc06730	1.17538	0.71589	0.801635	-0.865976	-0.764081	-1.06284	10.9539	8.66909	5	#N/A
Lc06866	0.736099	0.779913	1.00323	-0.586267	-1.52841	-0.404562	159.422	60.4825	5	Mtr_2g056190
Lc07034	0.502441	1.02267	1.14847	-0.891197	-0.891197	-0.891197	89.9933	100.98	5	Mtr_1g026550
Lc07261	0.511258	0.345037	1.60647	-0.735574	-0.919106	-0.808083	48.2228	47.9482	5	#N/A
Lc07262	-0.151025	1.75839	-0.442763	0.0289407	-1.29538	0.101842	40.6794	24.7825	5	#N/A
Lc07455	1.67055	0.691057	-0.0873695	-0.75808	-0.75808	-0.75808	1.75944	2.32092	5	#N/A
Lc07559	1.37644	0.433307	0.800126	-0.91357	-0.893503	-0.802802	4.06722	4.15282	5	Mtr_2g032690
Lc07826	0.936685	0.873396	0.531827	0.0187189	-1.56132	-0.799308	88.5861	35.2882	5	Mtr_6g092540
Lc07878	1.22607	1.06305	0.294112	-0.702901	-0.844493	-1.03583	78.3317	39.1971	5	Mtr_1g069905
Lc07934	1.09866	1.13115	0.416829	-0.836458	-0.933943	-0.876236	5.55667	5.94969	5	#N/A
Lc07985	1.41942	0.728924	0.446317	-0.809968	-0.837142	-0.947553	20.0522	11.6534	5	Mtr_3g112050
Lc07987	0.1214	0.719135	1.56592	-1.02832	-0.755835	-0.622303	135.394	62.7312	5	Mtr_1g073160
Lc08109	0.52399	1.10819	1.04345	-0.98356	-0.915351	-0.776722	20.5656	10.5558	5	Mtr_5g085270
Lc08130	0.425328	1.16051	1.0416	-0.917578	-1.05939	-0.650469	619.822	293.949	5	Mtr_2g008100
Lc08239	0.00684073	0.927164	1.43856	-1.04518	-0.884477	-0.44291	282.328	105.496	5	Mtr_2g009810
Lc08252	-0.396348	1.26616	1.29485	-0.748982	-0.712583	-0.703101	148.463	194.054	5	Mtr_2g435490
Lc08322	-0.239209	1.69287	0.665748	-1.00806	-0.556795	-0.55456	86.3733	50.6949	5	#N/A
Lc08380	1.6233	0.343664	0.487883	-0.818283	-0.818283	-0.818283	5.655	6.91082	5	#N/A
Lc08410	0.652073	0.835067	1.19799	-1.01471	-0.928753	-0.741671	179.681	88.0721	5	#N/A
Lc08685	1.6736	0.498219	0.205868	-0.76364	-0.700339	-0.913703	44.19	24.0122	5	Mtr_0366s0020
Lc08720	0.572801	1.19377	0.918494	-0.895021	-0.895021	-0.895021	6.52444	7.28971	5	#N/A
Lc08805	-0.14406	0.975002	1.49285	-0.774598	-0.774598	-0.774598	130.558	168.549	5	Mtr_2g036460
Lc09155	1.6692	0.450122	0.18097	-0.834437	-0.410638	-1.05522	14.2967	10.1306	5	#N/A
Lc09159	0.761785	1.37922	0.478528	-0.890206	-0.883111	-0.846218	94.9578	105.711	5	#N/A
Lc09310	1.23733	0.59867	0.720426	-0.643837	-1.37348	-0.539112	66.5422	22.3124	5	Mtr_6g009440
Lc09423	-0.575416	1.90123	-0.238771	0.269489	-0.725637	-0.630897	11.1389	14.1791	5	Mtr_2g025520
Lc09432	0.00651008	1.01807	1.39245	-1.02826	-0.656334	-0.73244	326.572	160.435	5	Mtr_0009s0240
Lc09483	1.03524	0.939278	0.748949	-0.978334	-0.821405	-0.923727	6.15111	6.28733	5	#N/A
Lc09583	-0.352087	1.44567	1.0849	-0.602628	-0.74183	-0.834024	66.4083	60.4159	5	#N/A
Lc10073	0.812061	1.20094	0.685741	-0.914084	-0.888667	-0.895987	60.2133	65.5739	5	#N/A
Lc10162	1.46229	0.44409	0.670979	-0.859121	-0.859121	-0.859121	2.56222	2.98238	5	#N/A
Lc10263	0.809261	1.16476	0.660934	-0.515263	-0.919178	-1.20051	21.8878	10.8769	5	#N/A
Lc10417	1.00572	1.19582	0.450949	-0.826709	-0.862858	-0.96292	144.016	140.713	5	Mtr_2g450830
Lc10655	0.249533	1.21649	1.08876	-1.08906	-0.811106	-0.654619	77.3928	41.0256	5	#N/A
Lc10738	0.965293	0.712288	-0.229337	-0.426067	0.673037	-1.69521	121.696	49.3402	5	Mtr_6g007760
Lc10810	1.2526	0.937204	0.46021	-0.883337	-0.883337	-0.883337	3.77167	4.26979	5	#N/A
Lc10899	0.304562	1.72735	0.21444	-0.676133	-1.09136	-0.478852	3652.17	2102.89	5	Mtr_3g479470
Lc11010	1.63233	0.310963	0.499577	-0.814291	-0.814291	-0.814291	2.53278	3.11041	5	#N/A
Lc11071	1.47119	0.781078	0.27625	-0.821859	-0.760036	-0.946623	17.655	17.9005	5	Mtr_8g104850
Lc11085	0.525683	1.63656	-0.0199927	-0.243249	-0.647294	-1.25171	139.532	60.4388	5	Mtr_3g095340
Lc11649	1.4103	0.804766	0.268485	-0.484286	-0.828922	-1.17034	31.0233	14.4887	5	Mtr_3g081440
Lc11805	1.1331	1.09504	0.403344	-0.915662	-1.00593	-0.709894	29.7422	15.3247	5	#N/A
Lc11916	-0.679155	1.63078	0.746467	-0.15514	-1.00351	-0.539436	36.3767	24.8593	5	Mtr_3g084780
Lc12139	1.12268	0.918251	0.669297	-0.903409	-0.903409	-0.903409	7.77778	8.60936	5	#N/A
Lc12209	1.60812	0.52387	0.334401	-0.82213	-0.82213	-0.82213	2.50222	3.04359	5	#N/A
Lc12324	1.2749	1.24659	-0.220738	-0.734211	-0.729118	-0.837415	52.6522	22.2537	5	Mtr_3g083680
Lc12546	0.218627	0.60237	1.61034	-0.822597	-0.691484	-0.917253	6.25722	5.21182	5	#N/A
Lc12736	1.23527	0.745923	0.706701	-0.856029	-0.85419	-0.977676	10.6356	10.8784	5	#N/A
Lc12791	0.726237	0.928626	1.05545	-0.743293	-1.05129	-0.915729	92.8472	36.6126	5	Mtr_3g088570
Lc12798	0.440059	1.03481	1.16579	-0.808294	-0.767319	-1.06505	187.977	98.4337	5	Mtr_3g088510
Lc13113	0.474793	1.05451	1.01893	-1.10571	-1.14631	-0.296205	12.7889	7.9637	5	#N/A
Lc13302	0.15854	1.62405	0.630088	-0.804627	-0.803812	-0.804235	704.888	876.044	5	#N/A
Lc13373	1.02938	0.974137	0.709513	-0.825605	-1.05603	-0.83139	96.2528	84.1195	5	Mtr_3g072690
Lc13620	-0.599556	1.72721	0.378742	-0.697457	-0.996163	0.187227	5.00333	4.66456	5	Mtr_3g107393
Lc13782	0.96311	1.40007	0.141978	-0.840296	-0.838152	-0.826715	27.7356	32.6419	5	Mtr_3g072530
Lc13865	0.0430272	0.672341	0.23164	-1.90658	0.925333	0.0342365	78.6472	25.7847	5	Mtr_3g078240
Lc13866	0.440004	1.32483	0.712846	-1.20416	-0.261178	-1.01235	20.6722	12.6691	5	Mtr_3g078250
Lc13940	1.41712	0.99085	-0.272757	-0.725293	-0.24912	-1.1608	63.8028	36.8073	5	Mtr_3g086350
Lc13969	0.0223014	1.83699	0.0598881	-0.736699	-1.02687	-0.155609	16.6067	13.3026	5	Mtr_3g111920
Lc13976	0.739898	1.42073	0.399918	-0.883459	-0.629556	-1.04753	14.3083	11.5399	5	#N/A
Lc14022	0.0938942	1.05335	0.688352	-0.341316	-1.78994	0.295659	678.744	209.799	5	Mtr_3g072190
Lc14313	1.33856	0.727755	0.582697	-0.883004	-0.883004	-0.883004	17.7139	20.0609	5	#N/A
Lc14441	0.50041	1.26092	0.838574	-0.50113	-1.08752	-1.01125	5.395	4.63286	5	#N/A
Lc14609	0.744017	0.771226	1.1805	-0.829293	-1.05262	-0.813831	544.247	488.935	5	Mtr_3g086880
Lc14730	1.30188	0.506434	0.839592	-0.92085	-0.816752	-0.910308	22.5967	15.178	5	#N/A
Lc15204	-0.588773	1.64567	0.778757	-0.647399	-0.920905	-0.267346	12.5361	13.0771	5	Mtr_4g090580
Lc15208	-0.642876	1.82524	0.45256	-0.381428	-0.87096	-0.382538	352.435	399.442	5	Mtr_4g029550
Lc15359	0.141797	1.85954	-0.136821	-0.761762	-0.154542	-0.948214	47.3389	34.6113	5	Mtr_4g094390
Lc15378	1.37749	0.887865	0.202112	-0.723828	-0.533226	-1.21042	48.8856	24.134	5	#N/A
Lc15380	1.14309	0.320238	1.14797	-0.870433	-0.870433	-0.870433	10.6806	12.2704	5	#N/A
Lc15413	1.60268	0.438861	0.437053	-0.826198	-0.826198	-0.826198	6.09333	7.37515	5	#N/A
Lc15583	1.23315	-0.663576	1.3461	-0.663576	-0.663576	-0.588523	3.03556	4.57454	5	Mtr_4g093910
Lc15608	1.38515	0.866946	0.329356	-0.860483	-0.860483	-0.860483	20.5628	23.8968	5	#N/A
Lc15616	0.532272	1.41371	0.666127	-0.870704	-0.870704	-0.870704	17.975	20.6442	5	Mtr_1g038270
Lc15855	0.117734	1.88312	-0.0975678	-0.745369	-0.259163	-0.89875	25.8056	21.1021	5	Mtr_3g069753
Lc15999	1.41659	0.559508	0.635877	-0.837395	-0.894283	-0.880295	226.427	209.945	5	Mtr_4g121877
Lc16091	1.23214	0.945563	0.480103	-0.851164	-0.883381	-0.923258	14.77	14.7954	5	#N/A
Lc16493	1.408	0.654896	0.553242	-0.890774	-0.844738	-0.880627	16.3489	17.7399	5	Mtr_4g093040
Lc16499	0.122077	0.758373	1.41281	-1.42604	-0.387209	-0.480005	298.074	122.564	5	#N/A
Lc16735	0.582618	0.776093	1.30273	-0.888468	-0.891663	-0.881307	167.826	185.727	5	Mtr_2g016200
Lc16767	1.22979	0.999316	0.232171	-0.761684	-0.39669	-1.3029	41.4972	21.2606	5	Mtr_4g008840
Lc17170	0.351824	1.61839	0.464604	-0.603373	-0.913272	-0.918176	6.585	6.7979	5	Mtr_4g017410
Lc17199	0.385908	1.48833	0.679619	-0.850767	-0.850737	-0.852354	187.992	220.557	5	Mtr_1g038270
Lc17509	0.680735	1.48852	0.361318	-0.869853	-0.995772	-0.664947	41.3461	23.0837	5	Mtr_4g007380
Lc17535	0.287444	1.86815	-0.159016	-0.616599	-0.876749	-0.503227	138.622	88.7053	5	Mtr_5g017200
Lc17695	0.953399	1.23373	0.468002	-0.886025	-0.88462	-0.884487	44.45	49.8217	5	Mtr_4g089110
Lc17762	1.25478	-0.172168	1.24853	-0.895028	-0.669241	-0.766874	19.6872	17.5829	5	Mtr_4g091550
Lc17853	1.02372	0.859858	0.84981	-0.912343	-0.910687	-0.910356	27.8489	30.1884	5	Mtr_4g006570
Lc17858	0.731664	1.20985	0.70781	-1.20618	-0.764852	-0.678287	278.407	116.406	5	Mtr_4g073230
Lc17859	0.198046	1.6417	0.345432	-1.25415	-0.200953	-0.730079	424.694	164.737	5	Mtr_4g073220
Lc18029	0.657407	1.25162	0.745946	-0.655219	-0.910442	-1.08931	378.381	124.427	5	Mtr_8g093800
Lc18175	0.34172	0.138025	1.75533	-0.481195	-0.795116	-0.958765	60.2367	41.3692	5	Mtr_8g030920
Lc18319	0.810787	1.37631	0.2768	-0.542911	-0.619951	-1.30103	29.1306	15.7494	5	Mtr_8g099570
Lc18331	-0.0731352	1.75283	0.533159	-0.727857	-0.795382	-0.689615	168.071	143.995	5	Mtr_2g023590
Lc18386	0.407205	1.21745	-0.0983954	-1.31443	0.786315	-0.998144	71.9911	27.4855	5	Mtr_6g017205
Lc18567	1.57739	0.635284	0.261214	-0.824628	-0.824628	-0.824628	3.17444	3.84955	5	Mtr_4g132540
Lc18672	0.994861	0.711559	1.01629	-0.912526	-0.907443	-0.902739	64.0233	70.1605	5	#N/A
Lc18833	0.310935	1.08849	1.19823	-0.789035	-0.793289	-1.01532	3.97833	3.91829	5	#N/A
Lc19014	1.13697	1.21905	0.186652	-0.937738	-0.704681	-0.900251	520.072	227.812	5	Mtr_4g015080
Lc19496	1.13935	0.372873	0.855125	-0.828838	-1.46249	-0.076019	215.894	96.9202	5	Mtr_0902s0010
Lc19512	1.45415	0.465426	0.415711	-1.06019	-1.16627	-0.108824	45.7189	25.0762	5	Mtr_4g090545
Lc19644	0.741721	1.20665	0.751297	-0.899889	-0.899889	-0.899889	2.81944	3.1331	5	#N/A
Lc19699	1.23401	0.933674	0.491592	-0.87045	-0.838791	-0.950033	33.2917	34.6392	5	#N/A
Lc19968	0.915679	0.758787	1.05211	-0.895537	-0.899819	-0.931221	26.4628	28.0235	5	#N/A
Lc20177	0.0196956	1.46182	0.927501	-1.01588	-0.695442	-0.697699	48.6683	29.5328	5	Mtr_5g021220
Lc20300	0.094496	1.5052	0.782184	-0.70071	-0.51697	-1.1642	121.479	61.1372	5	Mtr_5g089340
Lc20322	0.535688	1.63548	0.260221	-0.810461	-0.810461	-0.810461	2.59889	3.20668	5	Mtr_5g073830
Lc20388	1.17849	1.07395	0.36091	-0.828223	-0.737242	-1.04788	50.3978	21.3966	5	Mtr_5g006600
Lc20395	0.150822	0.920682	1.37068	-0.872374	-1.14382	-0.425995	141.868	112.289	5	#N/A
Lc20504	1.62398	0.472018	0.359843	-0.818615	-0.818615	-0.818615	6.59222	8.0529	5	#N/A
Lc20519	0.547332	1.61251	0.286518	-0.690969	-0.878452	-0.87694	4.25	4.40927	5	#N/A
Lc21020	1.28877	0.933283	0.406391	-0.876148	-0.876148	-0.876148	9.21778	10.5208	5	#N/A
Lc21123	1.41252	0.835798	0.322154	-0.856824	-0.856824	-0.856824	1.90167	2.21944	5	#N/A
Lc21173	1.04992	1.15115	0.455686	-0.8875	-0.80697	-0.962292	37.6378	32.5346	5	Mtr_5g026040
Lc21268	1.4255	0.730811	0.437432	-0.865724	-0.865011	-0.863011	146.327	168.314	5	#N/A
Lc21269	1.5204	0.635066	0.378784	-0.8353	-0.831531	-0.867421	38.0761	38.9155	5	#N/A
Lc21487	-0.359168	1.16009	1.38132	-0.852759	-0.60921	-0.720278	76.3361	77.5203	5	#N/A
Lc21547	0.0882467	1.24351	0.93651	-0.828696	-1.37014	-0.0694303	1211.45	626.048	5	Mtr_5g074970
Lc21561	0.18002	1.10094	1.23971	-1.0983	-0.731217	-0.691154	69.9417	37.857	5	Mtr_0009s0240
Lc21732	1.14637	0.995318	0.539992	-0.935686	-0.916864	-0.829126	37.3178	35.0664	5	#N/A
Lc21807	1.096	1.15331	0.371059	-0.709261	-0.925851	-0.985255	6.24722	6.34071	5	#N/A
Lc21960	0.248306	1.57983	0.616941	-0.836048	-0.619595	-0.989436	28706.4	23542.5	5	Mtr_5g084460
Lc21961	-0.214196	1.91787	0.202017	-0.673986	-0.721415	-0.510288	489.416	623.118	5	Mtr_5g084470
Lc21973	1.4396	1.02134	-0.0887483	-0.767688	-0.80225	-0.80225	5.29833	5.69025	5	#N/A
Lc22019	0.791423	1.2833	0.582522	-0.951731	-0.735926	-0.969583	75.7261	67.5921	5	Mtr_5g018300
Lc22163	0.167993	0.6004	1.62069	-0.892075	-0.933338	-0.563675	17.5806	15.672	5	Mtr_1g042670
Lc22212	1.06696	0.833061	0.828051	-0.902887	-0.889423	-0.935765	9.96167	10.6455	5	#N/A
Lc22213	1.09908	0.908855	0.709854	-0.905929	-0.905929	-0.905929	8.255	9.1122	5	#N/A
Lc22214	1.16315	1.26286	0.0250384	-0.936435	-0.63961	-0.875003	31.7639	17.4177	5	#N/A
Lc22504	-0.109272	1.26435	1.22514	-0.796	-0.796	-0.788215	110.082	138.294	5	Mtr_3g464010
Lc22878	1.07795	1.34152	-0.327531	-0.15583	-1.09566	-0.840441	206.339	71.442	5	Mtr_2g058580
Lc22902	0.762591	0.876678	1.08132	-0.844027	-0.999547	-0.877016	135.389	101.852	5	Mtr_2g084605
Lc22903	1.36361	0.588703	0.681369	-0.804923	-0.844984	-0.98378	8.44722	8.2375	5	#N/A
Lc22959	1.04424	1.24383	0.246544	-0.993207	-0.518491	-1.02292	28.7	14.6965	5	Mtr_5g086040
Lc23085	0.829817	1.04362	0.857607	-0.927804	-0.909091	-0.894149	22.4528	23.8694	5	Mtr_5g009100
Lc23261	1.65552	-0.00896179	0.676414	-0.730453	-0.796262	-0.796262	3.30722	4.15344	5	#N/A
Lc23521	0.961993	0.891982	0.880767	-0.828967	-0.955575	-0.950199	132.063	57.6581	5	Mtr_5g083840
Lc23629	0.897861	0.959355	0.844711	-1.17334	-0.677897	-0.85069	288.729	90.6865	5	Mtr_0071s0010
Lc23678	1.19017	1.1368	-0.0261989	-0.654393	-1.32667	-0.319704	9.18722	5.74663	5	Mtr_1g069905
Lc23927	-0.411757	1.55059	0.87386	-1.05789	-0.268213	-0.686589	200.679	151.753	5	Mtr_5g006450
Lc24118	1.15539	1.00163	0.520882	-0.883435	-0.895403	-0.899057	34.6289	36.4851	5	#N/A
Lc24119	0.300145	1.7132	0.345835	-0.786394	-0.786394	-0.786394	2.35222	2.99115	5	#N/A
Lc24379	1.11923	1.44444	-0.661276	-0.527861	-0.699998	-0.674535	37.3733	44.2478	5	Mtr_5g017260
Lc24520	1.28963	0.822261	0.548723	-0.886873	-0.886873	-0.886873	9.27278	10.4556	5	#N/A
Lc24552	1.70046	0.657026	-0.220081	-0.497594	-0.685283	-0.954525	32.5167	14.5098	5	#N/A
Lc24609	0.321448	1.10534	1.1813	-0.956012	-0.805917	-0.846154	28.3022	27.3381	5	Mtr_7g111980
Lc24907	0.543125	0.96199	1.17155	-0.781424	-0.963056	-0.932184	518.025	290.881	5	Mtr_7g006100
Lc24957	0.862397	0.696091	0.95167	-0.212971	-1.45039	-0.846794	509.596	147.339	5	Mtr_7g108830
Lc25106	1.21097	0.963634	0.0170692	-0.349825	-1.54785	-0.293999	774.133	232.81	5	Mtr_7g024320
Lc25251	0.600488	0.973479	1.11936	-0.817541	-1.01249	-0.863294	17.4428	10.0539	5	Mtr_1g069405
Lc25304	0.718052	1.41229	0.381833	-1.12484	-0.452404	-0.93493	6.885	5.8097	5	#N/A
Lc25329	0.86851	0.30434	1.20309	-0.462517	-1.53166	-0.381762	176.821	77.3112	5	Mtr_7g113408
Lc25362	1.01519	0.582501	1.09788	-0.912309	-0.926338	-0.856927	487.145	482.108	5	Mtr_6g035180
Lc25534	0.421664	1.56976	0.461435	-0.910439	-0.519487	-1.02293	185.648	103.508	5	Mtr_7g067460
Lc25536	0.901905	1.25779	0.496644	-0.916663	-0.916663	-0.82301	3.58889	3.91517	5	Mtr_1g032040
Lc25555	1.62597	0.853165	-0.363151	-0.679073	-0.679945	-0.756964	9.025	11.4691	5	Mtr_2g031380
Lc25787	0.98071	1.5357	-0.613781	-0.488442	-0.527404	-0.886781	177.835	99.7559	5	Mtr_4g054360
Lc25822	1.1445	0.955789	0.593796	-0.842382	-0.925849	-0.925849	3.40167	3.6741	5	#N/A
Lc26039	0.887085	1.27697	0.487935	-0.883996	-0.883996	-0.883996	3.81667	4.31751	5	#N/A
Lc26041	1.54997	0.725948	0.187128	-0.755582	-0.794843	-0.912625	6.74111	7.38651	5	#N/A
Lc26424	0.49878	1.16177	1.01068	-0.860825	-0.91647	-0.89393	18.4383	18.9295	5	#N/A
Lc26535	1.18163	1.08174	0.36374	-0.897111	-0.862501	-0.867501	23.0733	25.3294	5	Mtr_1g072550
Lc26543	0.815782	0.771848	1.11393	-1.00804	-0.692241	-1.00128	11.825	8.87696	5	#N/A
Lc26546	0.563036	0.867526	1.24288	-0.917376	-0.844927	-0.911135	85.5761	58.7539	5	Mtr_1g077190
Lc26731	1.42939	0.712659	0.422597	-0.629218	-0.940175	-0.995253	252.249	110.39	5	#N/A
Lc26769	0.818472	1.31909	0.464468	-0.872919	-0.622174	-1.10693	101.693	56.9768	5	#N/A
Lc26778	0.392784	0.341317	1.672	-0.751118	-0.827489	-0.827489	3.32278	4.01549	5	#N/A
Lc26792	0.920446	1.01639	0.794484	-0.945264	-0.891996	-0.89406	121.574	98.4951	5	Mtr_7g117900
Lc26839	0.127228	1.60599	0.54203	-1.20081	-0.323161	-0.751281	111.754	46.5524	5	Mtr_7g091550
Lc26921	1.42775	0.890472	0.0984454	-0.857676	-0.456964	-1.10203	1424.13	869.845	5	Mtr_3g113870
Lc27156	-0.0489868	1.78046	0.274051	-1.10835	-0.202065	-0.695112	140.646	66.7414	5	Mtr_7g116330
Lc27315	0.717608	1.14424	0.815091	-0.78591	-1.17546	-0.71557	11.3394	8.71955	5	Mtr_7g009960
Lc27502	1.02597	0.529823	0.645711	0.188114	-1.61861	-0.77101	18465.4	5253.22	5	Mtr_7g007120
Lc27627	0.725703	0.961803	0.872953	-0.364993	-1.44629	-0.749174	59.6156	28.0249	5	Mtr_1g060360
Lc27650	1.04066	0.869319	0.821337	-0.90622	-0.914834	-0.910258	48.3439	49.5324	5	#N/A
Lc27695	1.57363	0.444885	0.343308	-0.417962	-1.24019	-0.703669	191.606	63.4334	5	Mtr_7g092470
Lc27921	1.73696	0.122174	0.445132	-0.76809	-0.76809	-0.76809	3.90833	5.08838	5	#N/A
Lc27933	-0.224752	1.14791	1.3701	-0.796915	-0.74993	-0.746417	6.04944	7.59108	5	Mtr_7g006630
Lc28073	-0.575127	1.62883	0.849332	-0.875121	-0.49616	-0.531754	191.461	104.135	5	Mtr_0491s0010
Lc28347	0.937366	1.09709	0.534449	-0.351124	-1.26626	-0.951525	19.5283	13.4188	5	Mtr_4g013305
Lc28348	0.850279	1.53441	-0.0526514	-0.728025	-0.574634	-1.02938	309.768	180.453	5	Mtr_6g084140
Lc28698	0.796084	1.61683	-0.785797	-0.611309	-0.157902	-0.857907	845.033	815.376	5	Mtr_8g018430
Lc29224	1.64043	0.812826	-0.292281	-0.765084	-0.657666	-0.73823	3.40722	4.09614	5	#N/A
Lc29377	1.26662	0.625923	0.413609	-1.04519	0.057043	-1.31801	349.928	167.739	5	Mtr_4g128580
Lc29963	-0.19634	1.20572	1.2959	-0.955406	-0.627642	-0.722226	745.788	390.128	5	#N/A
Lc29998	0.878476	1.13004	0.704948	-0.907302	-0.907302	-0.898859	36.8961	40.6658	5	Mtr_3g019220
Lc30046	-0.0874551	1.64368	0.69262	-0.948738	-0.468791	-0.831314	2340.59	1114.97	5	#N/A
Lc30055	1.65721	0.524396	0.223042	-0.781885	-0.832626	-0.790135	13.4556	16.1604	5	#N/A
Lc30056	1.61608	0.58207	0.244908	-0.814352	-0.814352	-0.814352	3.97722	4.88391	5	#N/A
Lc30139	0.592227	1.18952	0.711547	-1.48883	-0.561079	-0.443389	247.471	81.7967	5	Mtr_4g122710
Lc30187	0.239776	1.81006	-0.640323	-0.212082	-0.101587	-1.09584	82.0494	50.9526	5	Mtr_3g114300
Lc30343	0.129452	1.78879	-0.702264	-0.0310556	-0.050549	-1.13437	2350.97	1388.67	5	Mtr_3g114300
Lc30589	0.558645	1.67837	0.117772	-0.849005	-0.716547	-0.78923	19.7011	11.878	5	Mtr_2g065550
Lc30590	0.828901	1.42054	-0.382909	0.183977	-1.10346	-0.947045	10.6994	9.69624	5	Mtr_8g006010
Lc30592	0.511503	1.81002	-0.72755	-0.301897	-0.586884	-0.70519	45.9967	53.8153	5	Mtr_8g006010
Lc30916	1.149	1.00432	0.451905	-0.66159	-0.706912	-1.23673	369.151	181.372	5	Mtr_4g126050
Lc30974	1.32411	1.07281	0.0512953	-0.567803	-0.902956	-0.977463	49.4778	25.3218	5	Mtr_4g134730
Lc31188	-0.796502	1.7701	0.341765	-0.987192	-0.372813	0.0446437	356.537	222.49	5	#N/A
Lc31223	1.64345	0.325622	0.222412	-0.451065	-0.408923	-1.3315	56.2528	24.8363	5	#N/A
Lc31306	0.0190611	1.87152	0.197106	-0.744513	-0.702013	-0.641159	23.42	23.6083	5	Mtr_1g055145
Lc31429	0.225572	1.49394	-0.322976	-0.171373	-1.56994	0.344771	9.79722	5.76067	5	Mtr_4g103670
Lc31675	1.60937	0.680336	0.0694653	-0.592556	-0.759468	-1.00714	17.8206	13.6199	5	#N/A
Lc31687	0.00897332	1.75601	0.45528	-0.848458	-0.841214	-0.530595	15453.8	7673.86	5	Mtr_4g115670
Lc31872	1.11063	1.10182	0.435677	-0.942386	-0.753399	-0.952348	63.7444	23.088	5	Mtr_3g048470
Lc31937	1.10856	1.06845	0.496654	-0.891223	-0.891223	-0.891223	4.88889	5.4856	5	#N/A
Lc32042	-0.885009	1.70296	0.395382	-1.02043	-0.320597	0.1277	287.453	176.951	5	#N/A
Lc32276	-0.374014	1.56864	0.739237	-1.07485	-0.834947	-0.0240655	464.121	209.336	5	Mtr_4g126910
Lc32314	1.24364	1.16715	0.0259451	-0.780852	-0.593663	-1.06221	12.9217	8.67215	5	#N/A
Lc32402	1.55145	0.659542	0.126646	-0.950256	-0.321834	-1.06555	71.0211	23.1002	5	Mtr_8g089575
Lc33105	0.438306	0.961011	1.11263	-0.352767	-1.38856	-0.770624	349.561	112.606	5	Mtr_8g094600
Lc33107	-0.249174	1.69035	0.615661	-0.937506	-0.872894	-0.246438	601.31	469.057	5	Mtr_3g096920
Lc33132	-0.893953	1.7617	0.409196	-0.916529	-0.291689	-0.0687222	129.852	82.5385	5	#N/A
Lc33247	0.184036	1.68473	0.477043	-0.682838	-0.671418	-0.991552	1394.78	738.742	5	#N/A
Lc33320	0.732432	1.51563	0.2569	-0.911521	-0.799271	-0.794169	5.955	6.53303	5	Mtr_2g007790
Lc33328	1.66771	0.685106	-0.0649329	-0.758724	-0.751607	-0.77755	11.2894	14.5193	5	#N/A
Lc33673	0.581619	0.250023	1.61171	-0.816759	-0.737148	-0.889446	4.28278	4.8151	5	Mtr_6g015940
Lc33834	0.800911	1.27689	0.566071	-1.05515	-0.667277	-0.921441	414.368	255.124	5	#N/A
Lc34004	1.14877	0.779736	0.784342	-0.955624	-0.881375	-0.875848	21.3694	18.0923	5	Mtr_8g091930
Lc34350	1.65722	0.478522	0.204616	-0.456796	-0.951708	-0.931856	31.5394	29.049	5	Mtr_7g101465
Lc34429	0.129936	1.80473	0.278767	-0.725626	-0.657136	-0.830667	251.162	263.834	5	#N/A
Lc34430	0.15385	1.81267	0.241413	-0.775457	-0.666573	-0.765906	233.051	213.256	5	Mtr_8g099365
Lc34590	1.16173	0.645859	0.894323	-0.900637	-0.900637	-0.900637	2.69444	2.99171	5	#N/A
Lc34986	1.29228	1.10951	0.0963238	-0.882831	-0.753851	-0.861426	5.94167	6.07326	5	#N/A
Lc35222	0.791772	0.993426	0.833606	-1.38999	-0.568333	-0.660484	45.8067	17.2903	5	Mtr_4g073230
Lc35470	1.1958	-0.0525051	1.27134	-0.741152	-0.810017	-0.863464	8.18722	6.48615	5	#N/A
Lc35535	0.0264818	1.91448	-0.71496	-0.437924	0.00632838	-0.794406	20.0156	22.8249	5	#N/A
Lc35615	0.443283	0.429926	1.56976	-0.891963	-1.0549	-0.496101	49.6022	36.4352	5	Mtr_3g068000
Lc35984	1.45671	0.675804	0.448301	-0.864381	-0.864381	-0.852054	25.7094	29.7432	5	#N/A
Lc36033	1.25685	1.06632	0.250528	-0.918953	-0.886321	-0.768426	3.18333	3.16665	5	#N/A
Lc36047	1.74231	0.527504	-0.0211106	-0.741715	-0.753495	-0.753495	22.3872	29.7112	5	#N/A
Lc36068	0.379576	1.52509	0.6236	-0.766741	-0.910668	-0.850853	2688.86	1584.71	5	Mtr_3g479460
Lc36261	0.596182	1.09897	0.93883	-1.06029	-1.09746	-0.476232	58.1833	37.4047	5	Mtr_7g096320
Lc36407	1.47535	0.63723	0.454867	-0.791073	-0.946582	-0.829794	5.54556	5.33733	5	#N/A
Lc36779	0.802093	0.753125	1.15597	-0.926145	-0.926145	-0.858896	4.72833	5.10539	5	#N/A
Lc36814	1.01291	0.974139	0.739551	-0.908868	-0.908868	-0.908868	6.25056	6.8773	5	#N/A
Lc36885	1.25994	1.11485	0.156015	-0.885109	-0.885109	-0.760585	5.44944	6.15681	5	Mtr_1g032050
Lc36898	1.17936	1.08987	0.337356	-0.84536	-0.735888	-1.02534	83.4311	62.8779	5	#N/A
Lc36941	0.311148	1.1002	1.10281	-1.23158	-0.379309	-0.903265	20.7033	12.8128	5	#N/A
Lc37173	-0.382706	1.32279	1.23498	-0.69233	-0.742509	-0.740228	5.05389	5.8458	5	Mtr_3g452660
Lc37235	1.30922	0.0631519	1.09128	-0.609197	-0.94184	-0.912618	19.3556	13.6883	5	Mtr_5g019940
Lc37242	1.69571	0.349783	0.335022	-0.806663	-0.806663	-0.767188	7.83333	9.71079	5	#N/A
Lc37647	1.70216	0.582993	-0.0347704	-0.623235	-0.656482	-0.970662	23.3144	16.0417	5	#N/A
Lc37659	-0.194154	1.91871	0.1989	-0.567757	-0.676503	-0.679193	45.7122	59.466	5	Mtr_8g092140
Lc37812	0.938694	1.19108	0.551229	-0.901709	-0.901709	-0.877588	13.7072	15.2014	5	#N/A
Lc38188	1.27192	0.604853	0.788235	-0.819247	-1.02408	-0.821678	1045.59	472.982	5	Mtr_7g107420
Lc38333	-0.078313	1.50039	0.92846	-0.629677	-0.902313	-0.818542	3.94944	4.37702	5	Mtr_8g093980
Lc38516	0.293567	1.44305	0.768443	-1.11581	-0.570401	-0.818853	23.9167	15.7375	5	#N/A
Lc38518	0.366398	1.54109	0.433213	-1.19978	-0.244287	-0.896635	147.042	69.8451	5	Mtr_4g073220
Lc38538	0.272086	1.80566	-0.202554	-0.582041	-0.17242	-1.12073	479.41	322.778	5	Mtr_8g099365
Lc38780	0.956195	1.19589	0.474296	-0.619775	-0.874446	-1.13216	472.836	165.193	5	Mtr_3g105050
Lc38819	1.50339	0.618989	0.416684	-0.779662	-0.762603	-0.996798	51.2572	38.8851	5	#N/A
Lc38883	-0.323034	1.67426	0.643216	-0.877435	-0.936011	-0.180999	39.8489	25.7214	5	Mtr_7g100335
Lc00045	1.7356	-0.492072	-0.675813	0.679942	-0.779029	-0.468632	794.184	838.463	6	Mtr_5g098420
Lc00083	1.05528	-0.505403	-0.000682051	1.02709	-1.60475	0.0284679	662.151	324.186	6	Mtr_1g094780
Lc00204	1.80139	-0.33706	-0.305769	0.459416	-0.927084	-0.690895	41.4089	40.8006	6	Mtr_1g096000
Lc00841	1.96351	-0.265101	0.0745807	-0.507149	-0.705127	-0.560711	3.46667	4.91637	6	Mtr_1g107380
Lc00842	1.96845	-0.149246	-0.29759	-0.105605	-0.726737	-0.689267	132.366	128.014	6	Mtr_1g107315
Lc01213	1.36036	-0.751311	-0.865525	1.18506	-0.477028	-0.451554	213.997	209.491	6	#N/A
Lc01486	1.96205	-0.567805	-0.454623	0.0738603	-0.732869	-0.280608	504.066	314.302	6	Mtr_0449s0040
Lc01975	1.19218	-0.463487	0.242908	0.433807	-1.73447	0.329065	1691.81	577.514	6	Mtr_1g064060
Lc02270	1.85039	0.417782	-0.437279	-0.425318	-0.558596	-0.846979	149.649	119.274	6	Mtr_1g067410
Lc02288	1.94744	0.178436	-0.457455	-0.396079	-0.629802	-0.642538	27.975	41.873	6	Mtr_1g070350
Lc02715	1.58792	0.707756	-0.903064	0.118971	-0.808198	-0.703379	51.3678	31.4829	6	#N/A
Lc02959	1.78467	0.459179	-0.632631	-0.0630565	-0.746799	-0.801367	388.243	400.17	6	Mtr_1g097840
Lc03111	1.63317	-0.693778	-0.580337	0.850381	-0.778126	-0.431305	451.742	537.019	6	Mtr_1g040360
Lc03231	1.75358	0.558526	-0.156566	-0.567857	-0.740658	-0.847026	13.365	8.93125	6	Mtr_1g062710
Lc03261	1.70034	-0.683985	0.0642542	0.321768	-1.22561	-0.176767	800.751	599.269	6	Mtr_1g107315
Lc03885	1.72406	0.0183517	0.497648	-0.503833	-0.964441	-0.771782	27.2983	24.7933	6	Mtr_1g048630
Lc03886	1.85189	0.135849	0.0691672	-0.385461	-0.805577	-0.865868	15.6944	15.6465	6	Mtr_1g048630
Lc03907	1.93637	-0.0937993	-0.398036	0.0125344	-0.832387	-0.62468	148.078	139.749	6	Mtr_1g111580
Lc04038	1.58553	-0.687343	-0.510744	0.788249	-1.05707	-0.118627	604.152	499.23	6	Mtr_1g047370
Lc04060	1.94333	-0.561631	-0.570396	0.207839	-0.609972	-0.409171	7.655	12.5498	6	Mtr_1g081840
Lc04230	1.42456	-0.753943	-0.843822	1.07301	-0.708742	-0.191059	90.5633	82.8887	6	Mtr_1g071070
Lc04338	1.62258	-0.0723749	0.569942	-0.10852	-1.03786	-0.973771	47.68	39.0098	6	#N/A
Lc04890	1.20083	-0.150212	0.966835	-0.106617	-1.57335	-0.337485	140.483	57.652	6	Mtr_1g102430
Lc04953	1.94751	-0.460278	-0.633223	0.198856	-0.543677	-0.509184	313.688	256.478	6	Mtr_1g112230
Lc05012	1.87937	0.272026	-0.272123	-0.354154	-0.63703	-0.888086	16.8672	11.4184	6	Mtr_1g063260
Lc05088	1.81434	-0.683651	-0.66137	0.498988	-0.691028	-0.277276	110.854	157.236	6	Mtr_1g069085
Lc05357	1.49162	-0.642911	-0.641716	1.04339	-0.82461	-0.425776	76.5783	89.2685	6	Mtr_6g015995
Lc05466	1.92131	0.0395008	-0.369361	-0.0926679	-0.888675	-0.61011	10.125	8.90276	6	Mtr_6g011290
Lc05503	1.80406	0.135663	0.280025	-0.803867	-0.707469	-0.708409	7.20833	7.08865	6	#N/A
Lc05667	1.88749	-0.308985	-0.530511	0.206892	-0.966792	-0.288088	102.901	74.3329	6	Mtr_2g015720
Lc05746	2.01188	-0.493158	-0.486361	-0.0668175	-0.514263	-0.451281	110.436	210.856	6	Mtr_2g040650
Lc05931	1.42909	-0.238815	-0.638616	1.00576	-1.14511	-0.412309	2097.4	1474	6	#N/A
Lc06257	1.97164	0.0564167	-0.325791	-0.542742	-0.714886	-0.444634	599.383	775.843	6	Mtr_6g007767
Lc06390	1.77471	0.187532	-0.207548	-0.535474	-0.000449325	-1.21878	31.2628	13.6006	6	Mtr_2g023980
Lc06550	1.60319	-0.642355	-0.668936	0.900517	-0.750829	-0.441591	1073.81	1406.79	6	Mtr_2g041550
Lc06585	1.76065	-0.433766	-0.610723	0.51285	-1.01497	-0.214037	864.744	551.998	6	Mtr_2g062920
Lc06684	1.57317	0.263893	-0.163747	0.277915	-1.44879	-0.502439	735.331	251.044	6	Mtr_2g070130
Lc06819	1.83073	-0.593381	-0.59191	0.518292	-0.59235	-0.571378	419.429	704.296	6	Mtr_6g486230
Lc06914	1.75759	0.294171	-0.714234	0.244265	-0.749068	-0.832726	50.2944	36.9362	6	Mtr_2g013000
Lc07107	1.96331	-0.508794	-0.331928	0.0476354	-0.796498	-0.373729	109.585	116.265	6	Mtr_2g067640
Lc07639	1.9594	-0.184387	-0.205278	-0.115444	-0.644103	-0.810191	169.29	150.463	6	Mtr_2g436530
Lc07795	1.91086	0.173724	-0.326401	-0.257716	-0.650839	-0.849631	114.688	58.2854	6	Mtr_1g075047
Lc08141	1.9009	-0.386057	-0.58302	0.326155	-0.630398	-0.627579	521.14	535.768	6	Mtr_1g106860
Lc08153	1.70724	-0.572505	0.556252	-0.321345	-1.13588	-0.233764	66.6489	46.6235	6	Mtr_2g008580
Lc08171	1.99184	-0.0607557	-0.254889	-0.428792	-0.655604	-0.591801	11.2344	17.136	6	Mtr_2g008880
Lc08313	1.77677	-0.154268	-0.201502	0.324315	-1.14694	-0.598375	86.8711	65.067	6	Mtr_2g034750
Lc08366	2.01415	-0.340111	-0.596005	-0.293516	-0.590243	-0.194279	105.803	152.733	6	Mtr_2g009740
Lc08782	1.29372	0.153873	0.640609	-0.0136278	-1.64561	-0.428962	412.028	130.248	6	Mtr_6g004020
Lc08788	1.33735	-0.817397	-0.73971	1.22127	-0.540534	-0.460981	167.519	203.722	6	Mtr_1g048370
Lc08823	2.00371	-0.349203	-0.668411	-0.0917182	-0.383653	-0.510721	53.3461	48.7665	6	Mtr_4g120730
Lc08881	1.86909	-0.647011	-0.628461	0.391498	-0.657544	-0.327567	14.3189	21.2035	6	Mtr_6g087680
Lc08962	1.70081	-1.13763	0.275894	-0.20817	-0.812734	0.181835	95.3889	51.8114	6	Mtr_2g435590
Lc09236	1.80685	0.324478	0.0456484	-0.595294	-0.897349	-0.684334	149.402	101.902	6	#N/A
Lc09237	1.79382	0.384807	0.0338191	-0.752528	-0.707389	-0.752528	5.94611	7.90152	6	#N/A
Lc09247	2.00135	-0.517679	-0.531634	-0.0109548	-0.4931	-0.447986	22.8472	42.0413	6	Mtr_2g040650
Lc09283	2.00644	-0.5206	-0.454491	-0.038165	-0.52763	-0.465559	24.7644	44.5725	6	Mtr_2g040650
Lc09630	1.95434	-0.504925	-0.550385	0.185479	-0.552255	-0.532253	105.499	153.321	6	Mtr_6g082500
Lc10339	1.90504	-0.137987	-0.16919	0.0181733	-0.900347	-0.715688	240.896	184.917	6	Mtr_2g451510
Lc10902	1.64992	-0.548145	-0.18303	0.505416	-1.2927	-0.131466	109.584	62.3821	6	Mtr_3g117760
Lc11344	1.87646	-0.288883	-0.718611	0.356394	-0.638098	-0.587258	573.261	553.824	6	Mtr_3g106585
Lc11471	1.38858	0.276547	-0.185645	0.234262	-0.00906598	-1.70468	234.427	96.3309	6	Mtr_3g102590
Lc11599	1.96249	-0.646727	-0.509506	0.118968	-0.582199	-0.343026	1612.79	1743.17	6	Mtr_3g082100
Lc11644	1.97653	-0.175302	-0.296768	-0.485142	-0.178253	-0.841065	1117.9	450.771	6	Mtr_3g091290
Lc11782	1.87561	-0.6196	-0.574706	0.40092	-0.644941	-0.437282	48.115	65.6365	6	Mtr_3g093020
Lc12088	1.15096	-0.316106	0.984249	0.0393311	-1.59186	-0.266577	19.2217	10.2972	6	Mtr_3g072105
Lc12276	1.06796	-0.389914	0.206386	0.437527	-1.80107	0.479117	852.193	381.989	6	Mtr_3g106740
Lc12406	1.75028	0.0351347	-0.498069	0.397131	-1.07757	-0.60691	1600.56	731.803	6	Mtr_3g084090
Lc12440	1.97682	0.0608197	-0.636474	-0.346148	-0.468275	-0.586746	6.48222	9.1162	6	#N/A
Lc12478	1.92747	-0.272757	0.133504	-0.307431	-0.770061	-0.710726	20.67	17.9769	6	Mtr_3g069910
Lc12572	1.73209	-0.613788	-0.593284	0.692877	-0.766166	-0.451729	372.421	464.131	6	Mtr_3g100500
Lc12872	2.00056	-0.202139	-0.123734	-0.599883	-0.492076	-0.582732	2.72167	4.08135	6	Mtr_3g085380
Lc12962	1.83046	-0.498374	-0.0524396	0.325875	-0.843108	-0.762412	44.65	50.725	6	Mtr_3g080850
Lc13476	1.63099	0.576507	-0.907105	0.202009	-0.838604	-0.663793	756.109	440.875	6	Mtr_3g079450
Lc13607	2.03904	-0.401356	-0.412583	-0.326903	-0.468481	-0.429719	13.2139	28.2058	6	Mtr_4g025570
Lc13679	0.994558	-0.941417	-1.03046	0.363014	-0.6262	1.2405	39.0733	33.0565	6	Mtr_3g082830
Lc13681	1.63332	-0.754597	-0.451408	0.799697	-0.902294	-0.324715	403.408	422.938	6	Mtr_3g118010
Lc13725	1.88578	-0.524045	-0.650138	0.1802	-0.84365	-0.0481461	22.1017	25.1664	6	Mtr_0024s0080
Lc13933	1.8419	-0.812051	-0.45692	0.093118	-0.837368	0.171323	17.68	19.2229	6	#N/A
Lc13986	1.5869	-0.739032	-0.185552	0.478816	-1.28498	0.143847	1212.89	820.203	6	Mtr_3g084340
Lc14085	1.34193	-0.822144	0.483508	0.777074	-1.11471	-0.665657	97.475	76.7688	6	Mtr_3g103580
Lc14191	1.34813	-0.776871	0.282885	0.504794	-1.49213	0.133193	418.201	201.704	6	Mtr_3g008820
Lc14585	2.03287	-0.368686	-0.465895	-0.245381	-0.487409	-0.465497	8.15611	16.7336	6	Mtr_3g065180
Lc14956	1.88699	-0.608752	0.353574	-0.37323	-0.707869	-0.550715	107.083	143.299	6	Mtr_4g097170
Lc15337	1.68137	0.0140808	-0.48438	0.559125	-1.05653	-0.713662	35.7067	28.4075	6	Mtr_4g014610
Lc15432	1.44398	-0.67967	-0.598512	1.08615	-0.882246	-0.3697	75.1128	78.9003	6	Mtr_8g096130
Lc15509	1.70198	-0.643271	-0.659664	0.706719	-0.820738	-0.285028	328.845	369.852	6	Mtr_8g098435
Lc15854	1.82615	-0.474529	0.0570743	0.155206	-1.08997	-0.473937	49.2811	39.4028	6	Mtr_4g010120
Lc15976	1.60118	-0.158482	-0.782048	0.829671	-0.76261	-0.727714	58.2356	57.7913	6	Mtr_4g065047
Lc16001	1.92599	-0.684617	-0.347427	-0.299071	-0.763687	0.168813	4.27222	5.10099	6	Mtr_4g009340
Lc16222	1.98222	-0.264686	-0.573272	0.00324731	-0.656576	-0.49093	1130.4	1629.9	6	Mtr_6g048310
Lc16243	1.57006	0.0191149	-0.156386	0.559945	-1.32121	-0.671531	187.417	100.968	6	Mtr_4g087100
Lc16376	1.75111	-0.414073	-0.705301	0.652535	-0.72652	-0.557748	2361.48	3113.76	6	#N/A
Lc16619	1.86125	-0.669786	-0.653385	0.338925	-0.722033	-0.154972	26.1194	36.1749	6	#N/A
Lc17039	2.03018	-0.340163	-0.41766	-0.251815	-0.555391	-0.465148	26.8978	45.7656	6	Mtr_8g099115
Lc17316	1.53574	-0.365927	-0.481573	0.828222	-1.22722	-0.28924	321.419	189.343	6	Mtr_4g007910
Lc17464	1.97373	-0.14846	-0.0244484	-0.611693	-0.611693	-0.577433	12.6767	20.7239	6	Mtr_1g055235
Lc17513	1.89967	-0.596934	-0.494138	0.334114	-0.685889	-0.45682	112.291	153.637	6	Mtr_4g007250
Lc17532	1.71687	-0.47579	-0.66078	0.695789	-0.851393	-0.424694	826.144	724.453	6	Mtr_4g055520
Lc17900	1.0464	-0.940467	-0.926736	1.40804	-0.235537	-0.351694	26.16	23.7896	6	Mtr_8g080910
Lc17903	1.54453	-0.379411	-0.626408	0.960161	-0.877598	-0.621278	81.125	81.8769	6	Mtr_3g084940
Lc17941	1.87155	-0.599523	-0.595014	0.418988	-0.609943	-0.486057	81.1711	133.08	6	Mtr_4g065040
Lc18097	1.40274	-0.736895	0.900201	-0.397282	-1.23173	0.0629673	32.6161	20.3368	6	Mtr_8g083150
Lc18392	2.02112	-0.498613	-0.407443	-0.13225	-0.493808	-0.489004	108.097	201.895	6	Mtr_4g088955
Lc18425	1.32157	-0.791096	0.100787	0.797648	-1.4074	-0.0215091	250.773	123.798	6	Mtr_0276s0050
Lc18428	1.73842	-0.469752	-0.6019	0.688476	-0.713829	-0.64141	141.188	162.066	6	Mtr_8g090265
Lc18662	1.83539	-0.823852	0.157731	0.122819	-0.843405	-0.448683	79.6617	82.6827	6	Mtr_0197s0100
Lc18794	1.97914	-0.189932	-0.392838	-0.0857504	-0.540449	-0.770172	22.6278	14.0459	6	Mtr_4g009110
Lc18826	1.92463	-0.0185356	-0.216224	-0.337717	-0.34404	-1.00811	1331.06	637.872	6	Mtr_3g011860
Lc19012	1.49445	-0.299353	-0.627436	0.944771	-1.10764	-0.404798	181.854	125.405	6	Mtr_4g059630
Lc19176	1.76118	-0.70056	-0.685125	0.084611	-0.872332	0.412222	66.5989	73.6443	6	#N/A
Lc19603	1.53357	-0.0394924	0.117072	0.524157	-1.26561	-0.869704	88.3294	36.3642	6	Mtr_5g072620
Lc20282	1.99033	-0.513557	-0.461991	0.0139083	-0.641093	-0.387595	5.42889	8.46818	6	Mtr_0161s0050
Lc20480	2.0095	-0.316612	-0.425408	-0.112131	-0.596192	-0.55916	18.0333	28.9839	6	Mtr_5g085700
Lc20628	1.81804	-0.468136	-0.583996	0.534865	-0.685396	-0.615376	80.6556	109.731	6	Mtr_5g084680
Lc20689	1.67242	-0.223565	0.101844	-0.36948	-1.39947	0.218245	48.9189	22.1362	6	Mtr_5g024880
Lc20738	1.83107	0.338783	-0.0445988	-0.677386	-0.6158	-0.832072	19.0589	18.5107	6	#N/A
Lc20765	1.99281	-0.48926	-0.37927	0.0112126	-0.58608	-0.549416	5.48833	9.36448	6	Mtr_5g085360
Lc20800	1.69403	-0.524167	-0.678807	0.73338	-0.843807	-0.380628	533.564	541.151	6	Mtr_1g011800
Lc20941	1.19476	-0.510718	-0.279334	1.25247	-1.21062	-0.446551	25.0067	19.1169	6	Mtr_1g008675
Lc21169	1.59392	-0.687919	-0.750718	0.84182	-0.827816	-0.16929	173.552	195.811	6	Mtr_5g057990
Lc21741	1.92631	-0.492671	-0.539683	0.272964	-0.584824	-0.582092	72.4794	108.624	6	Mtr_5g018720
Lc22028	1.83127	0.474934	-0.422491	-0.525398	-0.5311	-0.827213	143.441	71.9094	6	Mtr_5g018480
Lc22167	1.88186	-0.503104	-0.504389	0.388672	-0.666105	-0.596932	20.6056	28.5274	6	Mtr_5g085490
Lc22233	1.86847	-0.530086	-0.465777	0.41794	-0.686685	-0.603866	28.0744	38.719	6	Mtr_5g085340
Lc22737	1.71463	-0.639156	-0.602785	0.710554	-0.795662	-0.387579	584.169	685.809	6	Mtr_5g016250
Lc23041	1.32452	-0.615793	0.547818	0.686933	-1.29261	-0.650866	252.782	153.015	6	Mtr_5g013440
Lc23196	1.45134	0.231824	-1.01352	0.517197	-1.24182	0.0549834	128.72	81.2972	6	#N/A
Lc23198	1.28848	0.557536	-0.84222	0.81418	-0.955046	-0.862928	34.2306	23.3398	6	#N/A
Lc23200	1.09363	0.305035	-0.828169	1.18721	-1.06705	-0.690656	317.808	180.468	6	Mtr_1g012630
Lc23328	1.97192	-0.442406	-0.490114	0.0973256	-0.668528	-0.468194	54.75	69.8001	6	Mtr_5g083980
Lc23663	1.84705	-0.590067	-0.477083	0.433761	-0.816581	-0.397079	26.7467	30.6236	6	Mtr_5g006040
Lc23969	1.48732	-0.195848	-0.220544	0.871202	-1.13833	-0.803795	6007.43	4490.03	6	Mtr_5g084330
Lc24024	0.967744	-0.92989	-0.970042	1.43503	-0.0616059	-0.441236	86.8917	58.0302	6	Mtr_1g026075
Lc24069	2.0162	-0.530553	-0.461219	-0.110361	-0.530553	-0.383509	3.80056	7.16338	6	#N/A
Lc24088	1.16725	-0.813813	-0.396684	-0.298825	-0.984401	1.32648	87.6611	82.7722	6	Mtr_5g056160
Lc24199	1.50108	-0.363875	-1.31601	0.820388	-0.363465	-0.278116	98.9	64.949	6	Mtr_1g040310
Lc24380	1.88694	0.354328	-0.428861	-0.462572	-0.625071	-0.724768	556.05	585.07	6	Mtr_5g017260
Lc24795	1.77925	0.352291	0.113409	-0.747109	-0.842119	-0.655719	3.10222	3.68383	6	#N/A
Lc25029	1.63288	-0.533848	0.537485	-0.0849764	-1.29968	-0.251852	42.985	23.8301	6	Mtr_7g095230
Lc25282	1.66175	-0.733498	-0.770183	0.70302	-0.778681	-0.082411	215.657	276.952	6	Mtr_1g024890
Lc25283	1.56117	-0.625945	-0.689439	0.969381	-0.701433	-0.513731	233.307	331.004	6	Mtr_1g079540
Lc25556	1.75067	0.64959	-0.38044	-0.649261	-0.623143	-0.74741	33.3433	40.5846	6	Mtr_2g031380
Lc25638	1.77219	-0.401127	-0.653315	0.596725	-0.817873	-0.496603	765.347	774.645	6	Mtr_7g108905
Lc25704	2.04026	-0.423557	-0.423557	-0.346031	-0.423557	-0.423557	1.49333	3.52569	6	Mtr_7g090410
Lc25793	1.46743	-0.370769	-0.608215	1.00924	-1.0644	-0.433285	228.026	128.127	6	Mtr_2g058390
Lc25982	1.81677	0.384986	-0.0766627	-0.599864	-0.657069	-0.868156	10.8372	9.96429	6	#N/A
Lc26053	1.81265	0.0611409	-0.199488	0.135891	-0.988412	-0.821785	32.9283	25.1059	6	Mtr_7g100370
Lc26770	1.54268	0.0170533	0.652945	-0.558088	-1.33387	-0.320718	145.837	79.9455	6	Mtr_7g106050
Lc26789	1.82354	-0.277561	0.0306551	0.160064	-1.04592	-0.690773	78.3811	52.701	6	Mtr_7g117750
Lc27490	1.35326	0.184145	0.0894453	0.546871	-1.56913	-0.60459	177.647	59.0988	6	Mtr_7g406840
Lc27584	1.84548	-0.600499	-0.664784	0.454476	-0.675189	-0.359486	715.888	1034.15	6	Mtr_5g016030
Lc27694	1.57973	0.524164	-0.197375	0.17243	-1.04023	-1.03872	345.783	193.318	6	Mtr_7g092460
Lc27926	1.63659	0.199053	0.374985	-0.364249	-1.31311	-0.53327	722.614	496.347	6	Mtr_7g092730
Lc27949	1.79912	-0.565635	-0.184004	0.264315	-1.14499	-0.168809	239.462	195.241	6	Mtr_1g081660
Lc28557	1.71955	-0.599101	-0.66487	0.725091	-0.688867	-0.491804	3377.91	4745.15	6	Mtr_4g115360
Lc28631	1.88531	0.0785817	0.10387	-0.641298	-0.71323	-0.71323	8.46111	11.8631	6	#N/A
Lc28779	1.87021	0.336964	-0.22783	-0.639577	-0.792978	-0.546792	104.29	56.4749	6	Mtr_4g118810
Lc28975	1.63197	-0.407825	-0.6938	0.795142	-0.961325	-0.364158	2041.54	1361.26	6	Mtr_8g068265
Lc29059	1.85099	-0.685802	-0.670194	0.366611	-0.70355	-0.158051	31.2228	42.0716	6	Mtr_4g106720
Lc29911	2.03988	-0.426263	-0.426263	-0.334822	-0.426263	-0.426263	2.54833	5.97831	6	Mtr_8g028780
Lc30085	1.83489	-0.591853	-0.212641	-0.0587173	-1.10315	0.131473	73.1533	59.8347	6	Mtr_8g068330
Lc30107	1.99272	-0.701317	-0.517778	-0.176819	-0.471251	-0.12556	1741.91	1081.38	6	Mtr_4g133130
Lc30143	1.46932	-0.599354	-0.658098	0.904524	-1.10931	-0.00708545	134.731	100.833	6	Mtr_2g033980
Lc30164	1.91167	0.00921843	-0.26201	-0.135121	-0.982822	-0.540929	16.6961	11.2697	6	Mtr_4g129200
Lc30427	1.93379	-0.490646	-0.647	0.189185	-0.692505	-0.292827	34.8422	28.056	6	Mtr_8g038090
Lc30574	2.03395	-0.453092	-0.439021	-0.23826	-0.450489	-0.453092	85.8667	189.513	6	Mtr_4g095075
Lc31038	1.89419	-0.541441	-0.663509	0.345968	-0.625148	-0.410058	243.204	220.451	6	Mtr_4g132320
Lc31384	1.83331	-0.646386	-0.655287	0.481679	-0.65884	-0.35448	335.391	493.55	6	Mtr_4g045887
Lc31402	1.91289	-0.298548	0.264255	-0.565684	-0.656459	-0.656459	2.53111	3.8557	6	#N/A
Lc31635	1.76478	-0.71344	-0.752926	0.390309	-0.802702	0.113981	142.233	177.193	6	Mtr_3g005930
Lc31650	1.84473	0.0286175	0.193718	-0.908055	-0.756163	-0.402846	3.02333	3.02845	6	Mtr_8g006470
Lc31797	1.25981	-0.785226	-0.000149992	-0.112469	-1.34677	0.984809	454.249	285.2	6	Mtr_4g124360
Lc31882	1.94018	-0.546948	-0.532702	0.233364	-0.546948	-0.546948	19.0678	34.8621	6	Mtr_4g121460
Lc32190	0.844625	-0.862387	-0.929319	1.33762	-0.833145	0.442601	73.0867	46.1664	6	Mtr_0536s0030
Lc32383	2.00748	-0.552022	-0.352543	-0.0747372	-0.45568	-0.572503	198.292	241.847	6	Mtr_8g102150
Lc32397	1.77038	-0.178496	0.043807	0.034445	-1.30202	-0.36812	78.0533	37.7413	6	Mtr_3g068155
Lc32567	1.96924	-0.484359	-0.336539	-0.179079	-0.853698	-0.115567	436.334	377.621	6	Mtr_8g072640
Lc32901	1.89553	-0.606718	-0.555586	0.342129	-0.669842	-0.405513	121.466	170.407	6	Mtr_8g479390
Lc33106	1.6612	0.552534	-0.0921216	-0.177531	-0.920215	-1.02387	211.411	104.867	6	Mtr_8g094590
Lc33149	1.91398	-0.228519	-0.0220916	-0.11794	-0.967505	-0.577924	257.413	161.122	6	Mtr_7g096090
Lc33414	1.95208	-0.0498218	-0.607053	-0.0178902	-0.672754	-0.604556	2241.21	2529.78	6	Mtr_7g101120
Lc33476	1.93462	-0.61935	-0.474991	0.174505	-0.733967	-0.280819	12.7144	13.7851	6	Mtr_3g075320
Lc33515	1.61809	-0.748354	-0.794661	0.737216	-0.80419	-0.00809667	669.827	832.922	6	Mtr_1g024890
Lc33554	1.25062	-0.606502	-0.661029	1.33001	-0.66333	-0.649773	708.744	1064.91	6	Mtr_0312s0030
Lc33887	1.83418	-0.494248	-0.622898	0.503152	-0.664439	-0.555749	807.052	1104.21	6	Mtr_3g088670
Lc35290	1.19208	0.356259	-0.275702	0.553542	-1.75039	-0.0757894	22.3983	10.1377	6	Mtr_7g081420
Lc35377	2.02801	-0.3905	-0.377218	-0.215441	-0.529479	-0.515376	25.7794	48.6883	6	#N/A
Lc35598	1.23585	-0.898709	0.47922	-0.636779	-1.09322	0.913636	67.7794	27.0938	6	Mtr_7g094250
Lc35607	1.9135	-0.0194672	-0.097971	-0.187795	-0.804187	-0.804082	51.9467	31.5059	6	Mtr_1g072440
Lc35786	1.64928	0.298406	0.361233	-0.336738	-0.953013	-1.01917	19.2594	15.0149	6	Mtr_7g099280
Lc36114	1.94399	-0.219258	-0.651228	0.122957	-0.692706	-0.503755	45.0383	52.9589	6	Mtr_3g064600
Lc36409	2.03996	-0.425697	-0.425697	-0.337175	-0.425697	-0.425697	1.31444	3.08775	6	Mtr_8g028780
Lc36452	1.87846	-0.791385	-0.387129	-0.0370802	-0.818332	0.155462	158.026	180.48	6	Mtr_3g074930
Lc36642	1.82212	0.148009	-0.300607	-0.543447	0.00188247	-1.12795	17.7256	9.44384	6	#N/A
Lc36751	1.67011	-0.513159	-0.431841	0.695004	-1.07715	-0.342969	171.197	123.549	6	Mtr_7g087570
Lc36825	1.60067	0.0154662	-0.512206	0.695435	-1.09046	-0.7089	24.1567	18.3195	6	#N/A
Lc36923	1.84911	-0.535751	-0.693772	0.462939	-0.619434	-0.463087	131.967	157.299	6	Mtr_1g107285
Lc37037	1.9703	-0.474476	-0.555272	0.12163	-0.58376	-0.478424	229.767	384.137	6	#N/A
Lc37643	1.79463	0.0690462	0.358274	-0.749726	-0.749726	-0.722496	9.45278	12.6083	6	Mtr_1g109560
Lc37955	1.69475	-0.691887	-0.764348	0.611597	-0.830937	-0.019179	205.933	244.683	6	Mtr_8g036920
Lc38361	1.82221	-0.6608	-0.629212	0.403917	-0.818531	-0.11759	88.2617	96.4513	6	#N/A
Lc38878	2.03604	-0.383963	-0.332884	-0.338243	-0.509737	-0.471218	10.1456	19.9035	6	#N/A
Lc00253	-0.157293	-0.55425	-0.452626	-0.324095	-0.530758	2.01902	682.648	1057.82	7	Mtr_1g074950
Lc01128	-1.15596	-0.970938	0.494727	-0.268191	0.403074	1.49729	360.858	195.775	7	Mtr_1g107215
Lc01280	-0.214727	-0.455566	-0.356031	-0.384754	-0.612792	2.02387	748.888	1135.54	7	Mtr_1g074950
Lc02060	-0.71887	-0.471941	-0.420998	-0.213333	-0.176505	2.00165	170.054	139.568	7	#N/A
Lc02173	-1.20634	0.178138	0.708833	-0.926733	-0.206206	1.45231	176.683	126.796	7	Mtr_1g105020
Lc04125	-0.68232	-0.735302	-0.566504	0.0387655	0.0295146	1.91585	24.2144	27.7452	7	#N/A
Lc04456	-0.664086	-1.13116	-0.687322	0.45183	0.495282	1.53545	102.979	39.7371	7	Mtr_1g060850
Lc04590	1.02672	-0.772207	-0.708151	-0.200049	-0.812101	1.46579	466.886	573.257	7	Mtr_1g074990
Lc04789	-0.948474	-0.116886	-0.645112	0.479396	-0.542686	1.77376	89.0256	53.6324	7	Mtr_1g078000
Lc05062	-0.403014	0.511776	0.238421	-1.62661	-0.0864028	1.36583	89.0256	40.9966	7	Mtr_1g069370
Lc06197	-0.678403	-0.264695	0.55462	-0.649772	-0.745967	1.78422	106.329	133.307	7	Mtr_6g007763
Lc06769	-0.640873	-0.634032	0.593071	-0.533189	-0.578473	1.7935	522.329	701.126	7	Mtr_4g034790
Lc06785	-0.896377	-0.880209	-0.0330047	-0.230692	0.218251	1.82203	169.068	127.002	7	Mtr_6g004570
Lc06874	-0.759742	0.986744	0.00283222	-0.867224	-0.797977	1.43537	7.11111	7.84623	7	Mtr_2g435310
Lc07098	-1.04151	-1.05145	0.363548	-0.397914	0.705568	1.42176	66.5133	34.5301	7	Mtr_2g436880
Lc08149	-0.722221	-0.866052	-0.242435	0.36786	-0.378596	1.84145	94.58	76.0616	7	Mtr_2g008470
Lc08228	-1.24693	-0.14125	0.413106	-0.851365	0.2568	1.56964	344.63	225.818	7	Mtr_4g105250
Lc08664	-1.08646	-0.159212	0.929622	-0.666788	-0.509199	1.49204	446.156	340.147	7	Mtr_6g091680
Lc08856	-0.397978	-0.204407	0.303157	-0.731071	-0.834426	1.86472	24.0967	24.6077	7	Mtr_6g088450
Lc10109	-0.304397	-0.525505	-0.688276	0.508235	-0.79679	1.80673	8.01722	8.17098	7	Mtr_2g010590
Lc10228	-0.715573	-0.995567	-0.576389	0.297018	0.255226	1.73529	152.173	82.0733	7	Mtr_0002s0160
Lc12804	0.0244371	-0.485749	-0.553823	-0.423659	-0.553823	1.99262	2.46778	4.45589	7	#N/A
Lc15108	-0.695231	-0.695231	-0.670431	-0.114013	0.311011	1.86389	29.1544	41.9349	7	Mtr_4g009930
Lc15109	-0.844024	-0.811575	-0.844024	0.28735	0.666277	1.54599	7.80333	9.2454	7	#N/A
Lc15110	-0.98101	-0.801108	-0.688026	0.331763	0.556327	1.58206	47.375	29.1825	7	Mtr_4g016740
Lc15187	-0.826267	-0.0931579	0.196155	-0.604055	-0.566043	1.89337	494.289	589.453	7	Mtr_0794s0020
Lc15315	-1.19277	-0.825837	-0.0614487	0.201638	0.202102	1.67631	72.4806	35.9198	7	Mtr_4g087080
Lc15373	-0.731509	-0.722455	-0.731509	0.12808	0.230257	1.82714	55.7461	76.207	7	Mtr_8g081510
Lc16937	-0.132332	0.6628	0.136715	-0.802454	-1.32366	1.45893	1746.53	1136.7	7	Mtr_4g045667
Lc17214	-1.37722	-0.407635	-0.336876	0.15254	0.328282	1.64091	70.0689	28.8302	7	Mtr_8g089805
Lc17552	-1.29727	-0.0168763	0.449301	-0.907749	0.286337	1.48625	220.842	148.663	7	Mtr_4g064887
Lc17753	-0.819433	-0.59368	-0.927714	-0.0201053	0.775489	1.58544	11.8067	11.6056	7	Mtr_2g437880
Lc17786	-0.81796	-0.413362	0.701061	-0.515918	-0.671726	1.71791	2593.43	2474.89	7	Mtr_8g096900
Lc17787	-0.620372	-0.618395	-0.609945	-0.236296	0.139391	1.94562	5310.24	8520.69	7	Mtr_8g096920
Lc17974	-0.805516	-0.948551	-0.597549	0.66276	0.0605403	1.62832	386.426	210.787	7	Mtr_4g096770
Lc18132	0.397292	-1.1314	-0.966368	0.829998	-0.448065	1.31855	32.4939	25.4291	7	Mtr_4g053980
Lc18791	-0.602182	-0.620493	-0.639645	0.0210117	-0.115582	1.95689	10.1306	15.8378	7	Mtr_2g461310
Lc18929	-0.373207	0.481388	0.323968	-0.270694	-1.57031	1.40886	811.618	263.477	7	Mtr_3g084520
Lc19000	-0.28272	-0.472824	-0.476074	-0.347352	-0.456034	2.035	9.51	18.4635	7	#N/A
Lc19856	-0.813931	0.233089	0.538381	-0.789207	-0.813931	1.6456	10.0956	12.4034	7	Mtr_1g018740
Lc20276	0.0572866	-0.308672	0.663918	-0.729092	-1.23438	1.55093	262.75	192.308	7	Mtr_5g082750
Lc20397	-0.885741	-0.377777	0.427033	0.141457	-0.999491	1.69452	526.237	403.723	7	Mtr_1g026035
Lc21158	-0.935019	-0.919582	-0.375165	-0.0840745	0.679763	1.63408	13.3167	12.0924	7	Mtr_1g029930
Lc21427	-1.16136	-1.01107	0.105429	0.125995	0.371238	1.56977	158.735	71.1538	7	Mtr_5g072810
Lc21729	-1.02075	-0.42832	-0.705943	-0.191017	0.679121	1.6669	318.076	227.094	7	Mtr_5g063760
Lc23545	-0.924403	-0.519809	-0.744482	-0.243581	0.826451	1.60582	208.448	178.319	7	#N/A
Lc23546	-1.58457	-0.317855	-0.446189	0.805208	0.353617	1.18979	190.607	71.5839	7	Mtr_5g085300
Lc24528	-0.638977	-0.633042	-0.570353	-0.0352703	-0.0862748	1.96392	12.6706	17.9723	7	Mtr_7g094260
Lc24898	-1.02744	-0.640898	-0.76249	0.235547	0.604129	1.59115	274.002	206.729	7	Mtr_7g102560
Lc24985	-0.702669	-0.18514	0.620958	-0.548596	-0.906232	1.72168	349.482	342.564	7	Mtr_0271s0040
Lc25238	-0.961605	-0.822609	-0.662043	0.288145	0.555332	1.60278	158.648	73.7187	7	Mtr_7g116270
Lc26421	-0.871221	0.00957527	-0.184255	-0.329612	-0.567686	1.9432	133.442	103.217	7	Mtr_7g021670
Lc26925	-0.774166	-0.766952	-0.7389	0.0156744	0.539463	1.72488	180.913	232.9	7	Mtr_7g107710
Lc26973	-1.05569	-0.578205	1.10445	-0.703975	-0.116477	1.3499	76.6411	64.0853	7	Mtr_7g110720
Lc27033	-1.0746	-0.43382	0.366751	-0.661069	0.0467917	1.75594	597.985	473.196	7	Mtr_7g102465
Lc27046	-0.837045	-0.500074	0.017852	-0.149724	-0.479502	1.94849	2989.87	3119.84	7	Mtr_7g021670
Lc27199	-0.840951	1.26081	-0.195532	-0.802678	-0.673474	1.25182	102.926	38.9308	7	Mtr_7g020980
Lc27311	-1.1636	-1.00452	0.613385	-0.270544	0.401886	1.42339	398.327	202.727	7	Mtr_1g107215
Lc27435	-0.948378	-1.19194	0.148339	0.178707	0.20595	1.60733	1811.09	957.172	7	Mtr_7g114240
Lc27578	-1.00834	-0.360969	-0.556539	-0.256319	0.350609	1.83156	78.5944	48.7976	7	Mtr_0020s0050
Lc29356	-1.06142	-0.856189	0.352916	-0.0471878	-0.119933	1.73181	1156.62	658.421	7	Mtr_3g015100
Lc29950	-0.684282	-0.827706	-0.11654	-0.179755	-0.13649	1.94477	175.294	172.426	7	Mtr_2g089570
Lc30461	-1.09029	-0.401609	0.753513	-0.944829	0.219951	1.46326	732.57	637.445	7	Mtr_0470s0010
Lc30684	-0.71822	-0.09819	0.814027	-0.725593	-0.864917	1.59289	46.0928	52.4437	7	Mtr_4g120940
Lc30975	-1.57238	-0.455767	0.180499	0.0107895	0.370629	1.46623	527.196	219.709	7	Mtr_4g134760
Lc32291	-0.711606	-0.119295	0.0951981	0.304336	-1.24799	1.67935	15.9433	11.2047	7	Mtr_8g015910
Lc33109	-0.992983	-0.806382	-0.196533	-0.222425	0.470743	1.74758	32.1122	23.0439	7	Mtr_8g094540
Lc34801	-1.01483	-0.391695	0.146857	-0.39967	-0.233032	1.89237	536.413	350.681	7	Mtr_7g096320
Lc35213	-1.13894	-0.507396	0.361617	-0.552152	0.1052	1.73167	1260.17	894.624	7	Mtr_3g064740
Lc35727	-1.27644	-0.16743	-0.741163	-0.0345271	0.704227	1.51533	320.012	165.635	7	Mtr_5g086550
Lc35969	-0.550818	-0.266084	-0.346184	-0.425392	-0.443374	2.03185	14.5017	22.4303	7	Mtr_8g096730
Lc36695	-1.15922	-0.462199	-0.1039	-0.537359	0.591345	1.67133	59.9161	43.2413	7	#N/A
Lc38425	-0.642551	-0.463941	-0.516875	-0.375831	0.00836699	1.99083	7.125	9.76058	7	#N/A

## Sheet: Sheet 3
Sheet 3. Functional classification of putative genes involved in disease defense responses.
Gene ID	Category	Gene ID	Expression between LR-66-629 and LR-66-570	Description	Function	Role in plant disease defense
Lc12637	Plant hormone signal transduction	Lc12637	Upregulation in LR-66-629	Spotted leaf protein putative	Protein ubiquitination	Abscisic acid signaling
Lc19847	Biosynthesis of secondary metabolites	Lc19847	Upregulation in LR-66-570	Chalcone and stilbene synthase family protein	Phytoalexin synthesis	Antimicrobial compound (Dao et al., 2011)
Lc33887	Biosynthesis of secondary metabolites	Lc33887	Upregulation in LR-66-570	Chalcone and stilbene synthase family protein	Phytoalexin synthesis	Antimicrobial compound (Dao et al., 2011)
Lc02731	Biosynthesis of secondary metabolites	Lc02731	Upregulation in LR-66-629	4-coumarate:COA ligase-like protein	Phytoalexin synthesis	Antimicrobial compound (Wang et al., 2016)
Lc02843	Biosynthesis of secondary metabolites	Lc02843	Upregulation in LR-66-629	4-coumarate:COA ligase-like protein	Phytoalexin synthesis	Antimicrobial compound (Wang et al., 2016)
Lc25751	Biosynthesis of secondary metabolites	Lc25751	Upregulation in LR-66-629	Homoglutathione synthetase	Glutathione synthesis	Antioxidant (Dubreuil-Maurizi and Poinssot, 2012)
Lc18270	Plant hormone signal transduction	Lc18270	Upregulation in LR-66-629	Auxin response factor 2	DNA-binding	Auxin regulation
Lc25787	Plant hormone signal transduction	Lc25787	Upregulation in LR-66-570	Ethylene-responsive transcription factor	DNA-binding	Auxin regulation
Lc33149	Plant hormone signal transduction	Lc33149	Upregulation in LR-66-570	Auxin-responsive AUX/IAA family protein	DNA-binding	Auxin regulation
Lc27156	Plant hormone signal transduction	Lc27156	Upregulation in LR-66-570	Ethylene receptor	Binding	Auxin signaling
Lc24499	Biosynthesis of secondary metabolites	Lc24499	Upregulation in LR-66-629	dihydroflavonol-4-reductase	Anthocyanin Biosynthesis	Cell death tolerance (Hayashi et al., 2005)
Lc24532	Biosynthesis of secondary metabolites	Lc24532	Upregulation in LR-66-629	dihydroflavonol-4-reductase	Anthocyanin Biosynthesis	Cell death tolerance (Hayashi et al., 2005)
Lc27971	Biosynthesis of secondary metabolites	Lc27971	Upregulation in LR-66-629	dihydroflavonol-4-reductase	Anthocyanin Biosynthesis	Cell death tolerance (Hayashi et al., 2005)
Lc27657	Biosynthesis of secondary metabolites	Lc27657	Upregulation in LR-66-629	Dihydroflavonol-4-reductase-like protein	Anthocyanin Biosynthesis	Cell death tolerance (Hayashi et al., 2005)
Lc15373	Biosynthesis of secondary metabolites	Lc15373	Upregulation in LR-66-629	Serine transhydroxymethyltransferase	Photorespiration	Cell death tolerance (Moreno et al., 2004)
Lc06709	Biosynthesis of secondary metabolites	Lc06709	Upregulation in LR-66-629	UDP-glucosyltransferase family protein	Sinapate ester biosynthesis	Detoxification (Hofmann, 2016)
Lc20775	Biosynthesis of secondary metabolites	Lc20775	Upregulation in LR-66-629	UDP-glucosyltransferase family protein	Sinapate ester biosynthesis	Detoxification (Hofmann, 2016)
Lc06360	Biosynthesis of secondary metabolites	Lc06360	Upregulation in LR-66-570	UDP-glucosyltransferase family protein	Sinapate ester biosynthesis	Detoxification (Hofmann, 2016)
Lc10899	Biosynthesis of secondary metabolites	Lc10899	Upregulation in LR-66-570	UDP-glucosyltransferase family protein	Sinapate ester biosynthesis	Detoxification (Hofmann, 2016)
Lc36059	Biosynthesis of secondary metabolites	Lc36059	Upregulation in LR-66-629	Pyridoxal-5'-phosphate-dependent enzyme family protein	Vitamin B6 synthesis	Enhance plant stress tolerance (Thomine, 2002)
Lc13679	Biosynthesis of secondary metabolites	Lc13679	Upregulation in LR-66-570	GDSL-like lipase/acylhydrolase	Cell wall/membrane modification	Ethylene signaling (Kwon et al., 2009)
Lc23085	Biosynthesis of secondary metabolites	Lc23085	Upregulation in LR-66-570	GDSL-like lipase/acylhydrolase	Cell wall/membrane modification	Ethylene signaling (Kwon et al., 2009)
Lc25282	Biosynthesis of secondary metabolites	Lc25282	Upregulation in LR-66-570	GDSL-like lipase/acylhydrolase	Cell wall/membrane modification	Ethylene signaling (Kwon et al., 2009)
Lc25283	Biosynthesis of secondary metabolites	Lc25283	Upregulation in LR-66-570	GDSL-like lipase/acylhydrolase	Cell wall/membrane modification	Ethylene signaling (Kwon et al., 2009)
Lc33515	Biosynthesis of secondary metabolites	Lc33515	Upregulation in LR-66-570	GDSL-like lipase/acylhydrolase	Cell wall/membrane modification	Ethylene signaling (Kwon et al., 2009)
Lc23763	Biosynthesis of secondary metabolites	Lc23763	Upregulation in LR-66-570	1-Aminocyclopropane-1-carboxylate oxidase	Oxidoreduction	Ethylene synthesis (Vriezen et al., 1999)
Lc29377	Plant hormone signal transduction	Lc29377	Upregulation in LR-66-570	Xyloglucan Endotransglucosylase	Apoplast	Gibberellin signaling (Van Sandt et al., 2007)
Lc26825	Plant hormone signal transduction	Lc26825	Upregulation in LR-66-629	Alpha/beta hydrolase fold protein	Phytohormone receptor	Hormone signaling
Lc19563	Plant hormone signal transduction	Lc19563	Upregulation in LR-66-629	LRR receptor-like kinase	Binding	Hormone signaling
Lc35789	Plant hormone signal transduction	Lc35789	Upregulation in LR-66-629	MAP kinase kinase kinase-like protein	Binding	Hormone signaling
Lc11951	Plant hormone signal transduction	Lc11951	Upregulation in LR-66-629	Two-component response regulator	DNA-binding	Hormone signaling
Lc03728	Plant hormone signal transduction	Lc03728	Upregulation in LR-66-570	Transcription factor	DNA-binding	Hormone signaling
Lc03729	Plant hormone signal transduction	Lc03729	Upregulation in LR-66-570	Transcription factor	DNA-binding	Hormone signaling
Lc11471	Plant hormone signal transduction	Lc11471	Upregulation in LR-66-570	Two-component response regulator	DNA-binding	Hormone signaling
Lc13866	Plant hormone signal transduction	Lc13866	Upregulation in LR-66-570	LRR receptor-like kinase	Binding	Hormone signaling
Lc15359	Plant hormone signal transduction	Lc15359	Upregulation in LR-66-570	BZIP transcription factor	DNA-binding	Hormone signaling
Lc18794	Plant hormone signal transduction	Lc18794	Upregulation in LR-66-570	Transcription factor	DNA-binding	Hormone signaling
Lc28073	Plant hormone signal transduction	Lc28073	Upregulation in LR-66-570	Receptor-like kinase	Binding	Hormone signaling
Lc24303	Pathogen perception and signaling	Lc24303	Upregulation in LR-66-629	Disease resistant protein (CC-NBS-LRR class)	Binding	Immune responses (R-gene)
Lc27040	Pathogen perception and signaling	Lc27040	Upregulation in LR-66-629	Disease resistant protein (CC-NBS-LRR class)	Binding	Immune responses (R-gene)
Lc34561	Pathogen perception and signaling	Lc34561	Upregulation in LR-66-629	Disease resistant protein (TIR-NBS-LRR class)	Binding	Immune responses (R-gene)
Lc34767	Pathogen perception and signaling	Lc34767	Upregulation in LR-66-629	Disease resistant protein (TIR-NBS-LRR class)	Binding	Immune responses (R-gene)
Lc15552	Pathogen perception and signaling	Lc15552	Upregulation in LR-66-629	Disease resistant protein (TIR-NBS-LRR class)	Binding	Immune responses (R-gene)
Lc16508	Pathogen perception and signaling	Lc16508	Upregulation in LR-66-629	Disease resistant protein (TIR-NBS-LRR class)	Binding	Immune responses (R-gene)
Lc24045	Pathogen perception and signaling	Lc24045	Upregulation in LR-66-629	NB-ARC domain disease resistant protein	Binding	Immune responses (R-gene)
Lc33287	Pathogen perception and signaling	Lc33287	Upregulation in LR-66-629	NB-ARC domain disease resistant protein	Binding	Immune responses (R-gene)
Lc32244	Pathogen perception and signaling	Lc32244	Upregulation in LR-66-629	NBS-LRR disease resistant protein	Binding	Immune responses (R-gene)
Lc33589	Pathogen perception and signaling	Lc33589	Upregulation in LR-66-629	NBS-LRR disease resistant protein	Binding	Immune responses (R-gene)
Lc34135	Pathogen perception and signaling	Lc34135	Upregulation in LR-66-629	NBS-LRR disease resistant protein	Binding	Immune responses (R-gene)
Lc09573	Pathogen perception and signaling	Lc09573	Upregulation in LR-66-629	Functional resistant protein putative	Binding	Immune responses (R-gene)
Lc16695	Pathogen perception and signaling	Lc16695	Upregulation in LR-66-629	Verticillium wilt disease resistant protein	Binding	Immune responses (R-gene)
Lc10417	Pathogen perception and signaling	Lc10417	Upregulation in LR-66-570	Disease resistant protein (TIR-NBS-LRR class)	Binding	Immune responses (R-gene)
Lc26839	Pathogen perception and signaling	Lc26839	Upregulation in LR-66-570	NBS-LRR disease resistant protein	Binding	Immune responses (R-gene)
Lc27926	Pathogen perception and signaling	Lc27926	Upregulation in LR-66-570	Polygalacturonase inhibitor protein	Binding	Immune responses (R-gene)
Lc26930	Biosynthesis of secondary metabolites	Lc26930	Upregulation in LR-66-629	Leucoanthocyanidin dioxygenase-like protein	Anthocyanidins biosynthesis	Inhibition of enzymes that generate ROS (Mierziak et al., 2014)
Lc24180	Biosynthesis of secondary metabolites	Lc24180	Upregulation in LR-66-570	allene oxide cyclase	Isomerization	Jasmonic synthesis (Sivasankar et al., 2000)
Lc19603	Biosynthesis of secondary metabolites	Lc19603	Upregulation in LR-66-570	cinnamyl-COA reductase-like	Lignin synthesis	Lignification (Denness et al., 2011)
Lc13419	Biosynthesis of secondary metabolites	Lc13419	Upregulation in LR-66-629	Shikimate/quinate hydroxycinnamoyltransferase	Lignin synthesis	Lignification (Wang et al., 2015)
Lc08239	Biosynthesis of secondary metabolites	Lc08239	Upregulation in LR-66-570	cinnamyl alcohol dehydrogenase	Lignin synthesis	Lignification (Wang et al., 2015)
Lc13986	Biosynthesis of secondary metabolites	Lc13986	Upregulation in LR-66-570	s-adenosyl-l-homocysteine hydrolase	Methylation	Methylation (Li et al., 2015)
Lc13476	Biosynthesis of secondary metabolites	Lc13476	Upregulation in LR-66-570	linoleate 13S-lipoxygenase	Oxylipins synthesis	PCD (Hwang and Hwang, 2010)
Lc27949	Biosynthesis of secondary metabolites	Lc27949	Upregulation in LR-66-570	Benzyl alcohol O-benzoyltransferase	Formation of volatile ester benzylbenzoate	PCD (Czernic et al., 1996)
Lc15509	Biosynthesis of secondary metabolites	Lc15509	Upregulation in LR-66-570	cytochrome p450	Complex roles in biosynthesis	PCD (Godiard et al., 1998)
Lc36261	Biosynthesis of secondary metabolites	Lc36261	Upregulation in LR-66-570	cytochrome p450	Complex roles in biosynthesis	PCD (Godiard et al., 1998)
Lc06257	Biosynthesis of secondary metabolites	Lc06257	Upregulation in LR-66-570	Pathogen-inducible alpha-dioxygenase	Oxylipins synthesis	PCD (Hwang and Hwang, 2010)
Lc36068	Biosynthesis of secondary metabolites	Lc36068	Upregulation in LR-66-570	linoleate 13S-lipoxygenase	Oxylipins synthesis	PCD (Hwang and Hwang, 2010)
Lc00083	Biosynthesis of secondary metabolites	Lc00083	Upregulation in LR-66-570	Phenylalanine ammonia-lyase-like protein	Synthesis of a variety of polyphenyl compounds	PCD (Kim and Hwang, 2014)
Lc37955	Pathogen perception and signaling	Lc37955	Upregulation in LR-66-629	DRT100-like protein	DNA damage repair	Receptor
Lc15108	Pathogen perception and signaling	Lc15108	Upregulation in LR-66-629	LRR receptor-like kinase	Binding	Receptor
Lc01814	Pathogen perception and signaling	Lc01814	Upregulation in LR-66-629	LRR receptor-like kinase	Binding	Receptor
Lc21158	Pathogen perception and signaling	Lc21158	Upregulation in LR-66-629	LRR receptor-like kinase	Binding	Receptor
Lc22961	Pathogen perception and signaling	Lc22961	Upregulation in LR-66-629	LRR receptor-like kinase	Binding	Receptor
Lc38390	Pathogen perception and signaling	Lc38390	Upregulation in LR-66-629	LRR receptor-like kinase	Binding	Receptor
Lc38391	Pathogen perception and signaling	Lc38391	Upregulation in LR-66-629	LRR receptor-like kinase	Binding	Receptor
Lc37923	Pathogen perception and signaling	Lc37923	Upregulation in LR-66-629	LRR receptor-like kinase	Binding	Receptor
Lc01256	Pathogen perception and signaling	Lc01256	Upregulation in LR-66-629	LRR receptor-like kinase	Binding	Receptor
Lc04243	Pathogen perception and signaling	Lc04243	Upregulation in LR-66-629	LRR receptor-like kinase	Binding	Receptor
Lc05015	Pathogen perception and signaling	Lc05015	Upregulation in LR-66-629	LRR receptor-like kinase	Binding	Receptor
Lc29520	Pathogen perception and signaling	Lc29520	Upregulation in LR-66-629	LRR receptor-like kinase	Binding	Receptor
Lc37586	Pathogen perception and signaling	Lc37586	Upregulation in LR-66-629	LRR receptor-like kinase	Binding	Receptor
Lc04204	Pathogen perception and signaling	Lc04204	Upregulation in LR-66-629	LRR receptor-like kinase	Binding	Receptor
Lc16201	Pathogen perception and signaling	Lc16201	Upregulation in LR-66-629	LRR receptor-like kinase	Binding	Receptor
Lc37296	Pathogen perception and signaling	Lc37296	Upregulation in LR-66-629	LysM type receptor kinase	Binding	Receptor
Lc20960	Pathogen perception and signaling	Lc20960	Upregulation in LR-66-629	LysM type receptor kinase	Binding	Receptor
Lc21288	Pathogen perception and signaling	Lc21288	Upregulation in LR-66-629	Receptor-like protein	Binding	Receptor
Lc21729	Pathogen perception and signaling	Lc21729	Upregulation in LR-66-629	Receptor-like protein	Binding	Receptor
Lc35727	Pathogen perception and signaling	Lc35727	Upregulation in LR-66-629	Receptor-like protein	Binding	Receptor
Lc04687	Pathogen perception and signaling	Lc04687	Upregulation in LR-66-629	Receptor-like Serine/Threonine-kinase ALE2	Binding	Receptor
Lc08145	Pathogen perception and signaling	Lc08145	Upregulation in LR-66-629	Somatic embryogenesis receptor-like kinase	Binding	Receptor
Lc00888	Pathogen perception and signaling	Lc00888	Upregulation in LR-66-629	Cysteine-rich receptor-kinase-like protein	Binding	Receptor
Lc20024	Pathogen perception and signaling	Lc20024	Upregulation in LR-66-629	Cysteine-rich receptor-kinase-like protein	Binding	Receptor
Lc10109	Pathogen perception and signaling	Lc10109	Upregulation in LR-66-629	Cysteine-rich secretory protein antigen 5	Binding	Receptor
Lc08252	Pathogen perception and signaling	Lc08252	Upregulation in LR-66-570	Cysteine-rich secretory protein antigen 5	Binding	Receptor
Lc08805	Pathogen perception and signaling	Lc08805	Upregulation in LR-66-570	LRR receptor-like kinase	Binding	Receptor
Lc09303	Pathogen perception and signaling	Lc09303	Upregulation in LR-66-570	Cysteine-rich secretory protein antigen 5	Binding	Receptor
Lc10110	Pathogen perception and signaling	Lc10110	Upregulation in LR-66-570	Cysteine-rich secretory protein antigen 5	Binding	Receptor
Lc10111	Pathogen perception and signaling	Lc10111	Upregulation in LR-66-570	Cysteine-rich secretory protein antigen 5	Binding	Receptor
Lc10872	Pathogen perception and signaling	Lc10872	Upregulation in LR-66-570	Receptor-like protein	Binding	Receptor
Lc16493	Pathogen perception and signaling	Lc16493	Upregulation in LR-66-570	L-type lectin-domain receptor kinase	Binding	Receptor
Lc16735	Pathogen perception and signaling	Lc16735	Upregulation in LR-66-570	LRR receptor-like kinase	Binding	Receptor
Lc17858	Pathogen perception and signaling	Lc17858	Upregulation in LR-66-570	LRR receptor-like kinase	Binding	Receptor
Lc17859	Pathogen perception and signaling	Lc17859	Upregulation in LR-66-570	LRR receptor-like kinase	Binding	Receptor
Lc21132	Pathogen perception and signaling	Lc21132	Upregulation in LR-66-570	Cysteine-rich receptor-kinase-like protein	Binding	Receptor
Lc22959	Pathogen perception and signaling	Lc22959	Upregulation in LR-66-570	LysM receptor kinase K1B	Binding	Receptor
Lc31872	Pathogen perception and signaling	Lc31872	Upregulation in LR-66-570	LRR receptor-like kinase	Binding	Receptor
Lc35222	Pathogen perception and signaling	Lc35222	Upregulation in LR-66-570	LRR receptor-like kinase	Binding	Receptor
Lc35937	Pathogen perception and signaling	Lc35937	Upregulation in LR-66-570	LRR receptor-like kinase	Binding	Receptor
Lc37235	Pathogen perception and signaling	Lc37235	Upregulation in LR-66-570	Proline extensin-like receptor kinase	Binding	Receptor
Lc38518	Pathogen perception and signaling	Lc38518	Upregulation in LR-66-570	LRR receptor-like kinase	Binding	Receptor
Lc08554	Plant hormone signal transduction	Lc08554	Upregulation in LR-66-629	GRAS family transcription factor	DNA-binding	Repressor of gibberellin signaling (Guo et al., 2017; Itoh et al., 2005)
Lc04713	Plant hormone signal transduction	Lc04713	Upregulation in LR-66-629	SAUR-like auxin-responsive family protein	Binding	Response to auxin
Lc05012	Plant hormone signal transduction	Lc05012	Upregulation in LR-66-570	SAUR-like auxin-responsive family protein	Binding	Response to auxin
Lc28351	Biosynthesis of secondary metabolites	Lc28351	Upregulation in LR-66-629	cationic peroxidase	Oxidoreduction	ROS regulation (Shigeto and Tsutsumi, 2016)
Lc06546	Biosynthesis of secondary metabolites	Lc06546	Upregulation in LR-66-570	lignin biosynthetic peroxidase	Oxidoreduction	ROS regulation (Shigeto and Tsutsumi, 2016)
Lc14022	Biosynthesis of secondary metabolites	Lc14022	Upregulation in LR-66-570	peroxidase family	Oxidoreduction	ROS regulation (Shigeto and Tsutsumi, 2016)
Lc21547	Biosynthesis of secondary metabolites	Lc21547	Upregulation in LR-66-570	Class III peroxidase	Oxidoreduction	ROS regulation (Shigeto and Tsutsumi, 2016)
Lc31751	Biosynthesis of secondary metabolites	Lc31751	Upregulation in LR-66-570	Class III peroxidase	Oxidoreduction	ROS regulation (Shigeto and Tsutsumi, 2016)
Lc00965	Biosynthesis of secondary metabolites	Lc00965	Upregulation in LR-66-570	peroxidase family	Oxidoreduction	ROS scavenging (Shigeto and Tsutsumi, 2016)
Lc19473	Pathogen perception and signaling	Lc19473	Upregulation in LR-66-629	Adenine nucleotide alpha hydrolase-like domain kinase	Protein phosphorylation	Signaling
Lc24024	Pathogen perception and signaling	Lc24024	Upregulation in LR-66-629	Calcium-dependent kinase family protein	Kinase	Signaling
Lc23320	Pathogen perception and signaling	Lc23320	Upregulation in LR-66-629	EF hand calcium-binding family protein	Metal-binding	Signaling
Lc17267	Pathogen perception and signaling	Lc17267	Upregulation in LR-66-629	Heavy metal P-type ATPase	Metal ion transport	Signaling
Lc22384	Pathogen perception and signaling	Lc22384	Upregulation in LR-66-629	MAP kinase kinase kinase-like protein	Kinase	Signaling
Lc05879	Pathogen perception and signaling	Lc05879	Upregulation in LR-66-629	MAP kinase kinase kinase-like protein	Kinase	Signaling
Lc18319	Pathogen perception and signaling	Lc18319	Upregulation in LR-66-570	Calcineurin B-like protein	Calcium sensors	Signaling
Lc24053	Pathogen perception and signaling	Lc24053	Upregulation in LR-66-570	Heavy metal P-type ATPase	Metal ion transport	Signaling
Lc30434	Pathogen perception and signaling	Lc30434	Upregulation in LR-66-570	MAP kinase kinase kinase-like protein	Kinase	Signaling
Lc13511	Biosynthesis of secondary metabolites	Lc13511	Upregulation in LR-66-629	Anthranilate phosphoribosyltransferase	Tyrosine/tryptophan synthesis	Tolerance to oxidative stress (Gray and Winkler, 2015)
Lc29336	Biosynthesis of secondary metabolites	Lc29336	Upregulation in LR-66-629	Oxidoreductase, 2OG-Fe(II) oxygenase	photosynthetic electron transport	Tolerance to oxidative stress (Kozuleva et al., 2016)
Lc34560	Pathogen perception and signaling	Lc34560	Upregulation in LR-66-629	Nuclear transport factor 2	DNA-binding	Transcription factor
Lc05757	Pathogen perception and signaling	Lc05757	Upregulation in LR-66-629	WRKY family transcription factor	DNA-binding	Transcription factor
Lc35969	Pathogen perception and signaling	Lc35969	Upregulation in LR-66-629	WRKY family transcription factor	DNA-binding	Transcription factor
Lc26973	Pathogen perception and signaling	Lc26973	Upregulation in LR-66-629	WRKY family transcription factor	DNA-binding	Transcription factor
Lc14993	Pathogen perception and signaling	Lc14993	Upregulation in LR-66-570	WRKY family transcription factor	DNA-binding	Transcription factor
Lc20517	Pathogen perception and signaling	Lc20517	Upregulation in LR-66-570	WRKY family transcription factor	DNA-binding	Transcription factor
Lc26445	Pathogen perception and signaling	Lc26445	Upregulation in LR-66-570	WRKY family transcription factor	DNA-binding	Transcription factor
Lc37659	Pathogen perception and signaling	Lc37659	Upregulation in LR-66-570	WRKY family transcription factor	DNA-binding	Transcription factor
Lc10028	Biosynthesis of secondary metabolites	Lc10028	Upregulation in LR-66-629	Bark storage-like protein	Cysteine and methionine metabolism	Unknown
Lc01207	Biosynthesis of secondary metabolites	Lc01207	Upregulation in LR-66-629	Cystathionine beta-lyase	Cystathionine synthesis	Unknown
Lc01129	Biosynthesis of secondary metabolites	Lc01129	Upregulation in LR-66-629	Methylthioribose kinase	Phosphorylation of methylthioribose	Unknown
Lc00842	Biosynthesis of secondary metabolites	Lc00842	Upregulation in LR-66-570	Limonoid UDP-glucosyltransferase-like protein	Glucosylation of limonoids	Unknown
Lc03261	Biosynthesis of secondary metabolites	Lc03261	Upregulation in LR-66-570	Limonoid UDP-glucosyltransferase-like protein	Glucosylation of limonoids	Unknown
Lc09785	Biosynthesis of secondary metabolites	Lc09785	Upregulation in LR-66-570	Cobalamin-independent methionine synthase	Methionine biosynthesis	Unknown
Lc12962	Biosynthesis of secondary metabolites	Lc12962	Upregulation in LR-66-570	Cystathionine beta-lyase	Methionine biosynthesis	Unknown
Lc14085	Biosynthesis of secondary metabolites	Lc14085	Upregulation in LR-66-570	Branched-chain amino acid aminotransferase	catabolism of the amino acids	Unknown
Lc16243	Biosynthesis of secondary metabolites	Lc16243	Upregulation in LR-66-570	Senescence-associated nodulin	metal ion binding	Unknown
Lc25765	Biosynthesis of secondary metabolites	Lc25765	Upregulation in LR-66-570	3'-N-debenzoyl-2'-deoxytaxol benzoyltransferase	Taxol biosynthesis	Unknown
Lc27315	Biosynthesis of secondary metabolites	Lc27315	Upregulation in LR-66-570	O-acyltransferase WSD1-like protein	Triglyceride biosynthetic process	Unknown
Lc36923	Biosynthesis of secondary metabolites	Lc36923	Upregulation in LR-66-570	Limonoid UDP-glucosyltransferase-like protein	Glucosylation of limonoids	Unknown
References
Czernic, P., Huang, H., and Marco, Y. (1996). Characterization of hsr201 and hsr515, two tobacco genes preferentially expressed during the hypersensitive reaction provoked by phytopathogenic bacteria. Plant Mol. Biol. 31, 255-265
Dao, T. T. H., Linthorst, H. J. M., and Verpoorte, R. (2011). Chalcone synthase and its functions in plant resistance. Phytochem. Rev. 10, 397-412
Denness, L., McKenna, J. F., Segonzac, C., Wormit, A., Madhou, P., Bennett, M., et al. (2011). Cell wall damage-induced lignin biosynthesis is regulated by a reactive oxygen species- and jasmonic acid-dependent process in Arabidopsis. Plant Physiol. 156, 1364-1374
Dubreuil-Maurizi, C., and Poinssot, B. (2012). Role of glutathione in plant signaling under biotic stress. Plant Signal. Behav. 7, 210-212
Godiard, L., Sauviac, L., Dalbin, N., Liaubet, L., Callard, D., Czernic, P., et al. (1998). CYP76C2, an Arabidopsis thaliana cytochrome P450 gene expressed during hypersensitive and developmental cell death. FEBS Letters 438, 245-249
Gray, H. B., and Winkler, J. R. (2015). Hole hopping through tyrosine/tryptophan chains protects proteins from oxidative damage. PNAS 112, 10920-10925
Guo, Y., Wu, H., Li, X., Li, Q., Zhao, X., Duan, X., et al. (2017). Identification and expression of GRAS family genes in maize (Zea mays L.). PLoS ONE 12, e0185418
Hayashi, M., Takahashi, H., Tamura, K., Huang, J., Yu, L. H., Kawai-Yamada, M., et al. (2005). Enhanced dihydroflavonol-4-reductase activity and NAD homeostasis leading to cell death tolerance in transgenic rice. PNAS 102, 7020-7025
Hofmann, N. R. (2016). A structure for plant-specific transcription factors: the GRAS domain revealed. Plant Cell 28, 993-994
Hwang, I. S., and Hwang, B. K. (2010). The pepper 9-lipoxygenase gene CaLOX1 functions in defense and cell death responses to microbial pathogens. Plant Physiol. 152, 948-967
Itoh, H., Shimada, A., Ueguchi-Tanaka, M., Kamiya, N., Hasegawa, Y., Ashikari, M., et al. (2005). Overexpression of a GRAS protein lacking in the DELLA domain confers altered gibberellin responses in rice. Plant J. 14, 669-679
Kim, D. S., and Hwang, B. K. (2014). An important role of the pepper phenylalanine ammonia-lyase gene (PAL1) in salicylic acid-dependent signalling of the defence response to microbial pathogens. J. Exp. Bot. 65, 2295-2306
Kozuleva, M., Goss, T., Twachtmann, M., Rudi, K., Trapka, J., Selinski, J., et al. (2016). Ferredoxin:NADP(H) oxidoreductase abundance and location influences redox poise and stress tolerance. Plant Physiol. 172, 1480-1493
Kwon, S. J., Jin, H. C., Lee, S., Nam, M. H., Chung, J. H., Kwon, S. I., et al. (2009). GDSL lipase-like 1 regulates systemic resistance associated with ethylene signaling in Arabidopsis. Plant J. 58, 235-245
Li, X., Huang, L., Hong, Y., Zhang, Y., Liu, S., Li, D., et al. (2015). Co-silencing of tomato S-adenosylhomocysteine hydrolase genes confers increased immunity against Pseudomonas syringae pv. tomato DC3000 and enhanced tolerance to drought stress. Front. Plant Sci. 6, 717
Mierziak, J., Kostyn, K., and Kulma, A. (2014). Flavonoids as important molecules of plant interactions with the environment. Molecules 19, 16240-16265
Moreno, J. I., Martín, R., and Castresana, C. (2004). Arabidopsis SHMT1, a serine hydroxymethyltransferase that functions in the photorespiratory pathway influences resistance to biotic and abiotic stress. Plant J. 41, 451-463
Shigeto, J., and Tsutsumi, Y. (2016). Diverse functions and reactions of class III peroxidases. New Phytol. 209, 1395-1402
Sivasankar, S., Sheldrick, B., and Rothstein, S. J. (2000). Expression of allene oxide synthase determines defense gene activation in tomato. Plant Physiol. 122, 1335-1342
Thomine, S. (2002). Stressed plants need their vitamins. Trends Plant Sci. 7, 241
Van Sandt, V. S. T., Suslov, D., Verbelen, J. P., and Vissenberg, K. (2007). Xyloglucan endotransglucosylase activity loosens a plant cell wall. Ann. Bot. 100, 1467-1473
Vriezen, W. H., Hulzink, R., Mariani, C., and Voesenek, L. A. C. J. (1999). 1-aminocyclopropane-1-carboxylate oxidase activity limits ethylene biosynthesis in Rumex palustrisduring submergence. Plant Physiol. 121, 189-196
Wang, C., Yu, J., Cai, Y., Zhu, P., Liu, C., Zhao, A., et al., (2016). Characterization and functional analysis of 4-coumarate:coa ligase genes in mulberry. PLoS ONE 11, e0157414
Wang, G., He, Y., Strauch, R., Olukolu, B. A., Nielsen, D., Li, X., et al. (2015). Maize homologs of hydroxycinnamoyltransferase, a key enzyme in lignin biosynthesis, bind the nucleotide binding leucine-rich repeat Rp1 proteins to modulate the defense response. Plant Physiol. 169, 2230-2243
